# Supplementary material for: Integration of elemental imaging and spatial transcriptomic profiling for proof-of-concept metals-based pathway analysis of colon tumor microenvironment
Source: Metallomics. 2025 Oct 3;17(10):mfaf034. doi: 10.1093/mtomcs/mfaf034 (PMC12569514; doi:10.1093/mtomcs/mfaf034)
Supplement: mfaf034_Supplemental_Files [file mfaf034_supplemental_files.zip]

Archive with 19 entries (19 files):
- s1.jpg
- s2.jpg
- s3.jpg
- s4.jpg
- s5.jpg
- s6.jpg
- s7.jpg
- spatial_multimodal_colon_revisions_metallomics_supplemental.docx
- TableS1.xlsx
- TableS10.xlsx
- TableS11.xlsx
- TableS2.xlsx
- TableS3.xlsx
- TableS4.xlsx
- TableS5.xlsx
- TableS6.xlsx
- TableS7.xlsx
- TableS8.xlsx
- TableS9.xlsx
