# Supplementary material for: Integration of elemental imaging and spatial transcriptomic profiling for proof-of-concept metals-based pathway analysis of colon tumor microenvironment
Source: Metallomics. 2025 Oct 3;17(10):mfaf034. doi: 10.1093/mtomcs/mfaf034 (PMC12569514; doi:10.1093/mtomcs/mfaf034)
Supplement: mfaf034_Supplemental_Files [file mfaf034_supplemental_files.zip › TableS11.xlsx]

## Sheet: performance_w_metal
	target	intra_R2	multi_R2	gain_R2	cell_types	ST	intra	Pathways
2	Ca	0.915668	0.926085	0.0104175	0.699528	0	0.26296	0.0375115
3	Cu	0.958591	0.965203	0.00661229	0.636538	0	0.363462	0
4	K	0.984654	0.988428	0.00377382	0.712493	0	0.287507	0
11	Mg	0.95215	0.961198	0.00904746	0.594178	0	0.386294	0.0195279
17	Fe	0.977621	0.979061	0.00144013	0.894746	0	0.0928342	0.0124195
21	Zn	0.921673	0.942308	0.0206348	0.553958	0	0.15147	0.294573
24	Mn	0.947126	0.957248	0.0101224	0.583312	0	0.303752	0.112936

## Sheet: performance_no_metal
	target	intra_R2	multi_R2	gain_R2	cell_types	ST	Pathways
2	Ca	0	0.845886	0.845886	0.0424717	0.78769	0.169839
3	Cu	0	0.936606	0.936606	0.0603361	0.883976	0.0556876
4	K	0	0.962511	0.962511	0.0108739	0.90054	0.0885865
11	Mg	0	0.931192	0.931192	0	0.905423	0.0945765
17	Fe	0	0.802677	0.802677	0.15774	0.592289	0.249971
21	Zn	0	0.895478	0.895478	0.112462	0.35729	0.530247
24	Mn	0	0.927324	0.927324	0.0289522	0.653955	0.317093

## Sheet: interaction_w_metal
	target	predictor	view	importances	predictor_old
2134	Ca	B Cell Precursors	cell_types	0.0168495	meanscell_abundance_w_sf_B Cell Precursors
2135	Ca	B Memory Cells	cell_types	0.0564122	meanscell_abundance_w_sf_B Memory Cells
2136	Ca	B Naive Cells	cell_types	0.0120116	meanscell_abundance_w_sf_B Naive Cells
2137	Ca	Dendritic cell	cell_types	0.0118817	meanscell_abundance_w_sf_Dendritic cell
2138	Ca	Endothelial	cell_types	0.0294992	meanscell_abundance_w_sf_Endothelial
2139	Ca	Epithelial	cell_types	0.0185863	meanscell_abundance_w_sf_Epithelial
2140	Ca	Macrophage	cell_types	0.019161	meanscell_abundance_w_sf_Macrophage
2141	Ca	Mast cell	cell_types	0.00438816	meanscell_abundance_w_sf_Mast cell
2142	Ca	Mesenchymal	cell_types	0.371771	meanscell_abundance_w_sf_Mesenchymal
2143	Ca	Monocyte	cell_types	0.301211	meanscell_abundance_w_sf_Monocyte
2144	Ca	Neuronal	cell_types	0.0248616	meanscell_abundance_w_sf_Neuronal
2145	Ca	Plasma cells	cell_types	0.0254764	meanscell_abundance_w_sf_Plasma cells
2146	Ca	Proliferating B Cells	cell_types	0.0572069	meanscell_abundance_w_sf_Proliferating B Cells
2147	Ca	Red blood cells	cell_types	0.00875256	meanscell_abundance_w_sf_Red blood cells
2148	Ca	T cells	cell_types	0.0419309	meanscell_abundance_w_sf_T cells
3188	Cu	B Cell Precursors	cell_types	0.00316079	meanscell_abundance_w_sf_B Cell Precursors
3189	Cu	B Memory Cells	cell_types	0.0129549	meanscell_abundance_w_sf_B Memory Cells
3190	Cu	B Naive Cells	cell_types	0.0107912	meanscell_abundance_w_sf_B Naive Cells
3191	Cu	Dendritic cell	cell_types	0.0146776	meanscell_abundance_w_sf_Dendritic cell
3192	Cu	Endothelial	cell_types	0.00443489	meanscell_abundance_w_sf_Endothelial
3193	Cu	Epithelial	cell_types	0.00647488	meanscell_abundance_w_sf_Epithelial
3194	Cu	Macrophage	cell_types	0.00213144	meanscell_abundance_w_sf_Macrophage
3195	Cu	Mast cell	cell_types	0.0175953	meanscell_abundance_w_sf_Mast cell
3196	Cu	Mesenchymal	cell_types	0.0534866	meanscell_abundance_w_sf_Mesenchymal
3197	Cu	Monocyte	cell_types	0.114297	meanscell_abundance_w_sf_Monocyte
3198	Cu	Neuronal	cell_types	0.00608765	meanscell_abundance_w_sf_Neuronal
3199	Cu	Plasma cells	cell_types	0.086575	meanscell_abundance_w_sf_Plasma cells
3200	Cu	Proliferating B Cells	cell_types	0.0293051	meanscell_abundance_w_sf_Proliferating B Cells
3201	Cu	Red blood cells	cell_types	0.0051238	meanscell_abundance_w_sf_Red blood cells
3202	Cu	T cells	cell_types	0.632904	meanscell_abundance_w_sf_T cells
4242	K	B Cell Precursors	cell_types	0.00131645	meanscell_abundance_w_sf_B Cell Precursors
4243	K	B Memory Cells	cell_types	0.012969	meanscell_abundance_w_sf_B Memory Cells
4244	K	B Naive Cells	cell_types	0.000785565	meanscell_abundance_w_sf_B Naive Cells
4245	K	Dendritic cell	cell_types	0.019819	meanscell_abundance_w_sf_Dendritic cell
4246	K	Endothelial	cell_types	0.00167983	meanscell_abundance_w_sf_Endothelial
4247	K	Epithelial	cell_types	0.0161764	meanscell_abundance_w_sf_Epithelial
4248	K	Macrophage	cell_types	0.0051877	meanscell_abundance_w_sf_Macrophage
4249	K	Mast cell	cell_types	0.01264	meanscell_abundance_w_sf_Mast cell
4250	K	Mesenchymal	cell_types	0.0254622	meanscell_abundance_w_sf_Mesenchymal
4251	K	Monocyte	cell_types	0.823811	meanscell_abundance_w_sf_Monocyte
4252	K	Neuronal	cell_types	0.00616994	meanscell_abundance_w_sf_Neuronal
4253	K	Plasma cells	cell_types	0.0261267	meanscell_abundance_w_sf_Plasma cells
4254	K	Proliferating B Cells	cell_types	0.042236	meanscell_abundance_w_sf_Proliferating B Cells
4255	K	Red blood cells	cell_types	0.000830049	meanscell_abundance_w_sf_Red blood cells
4256	K	T cells	cell_types	0.00478987	meanscell_abundance_w_sf_T cells
11620	Mg	B Cell Precursors	cell_types	0.00809896	meanscell_abundance_w_sf_B Cell Precursors
11621	Mg	B Memory Cells	cell_types	0.121814	meanscell_abundance_w_sf_B Memory Cells
11622	Mg	B Naive Cells	cell_types	0.00560643	meanscell_abundance_w_sf_B Naive Cells
11623	Mg	Dendritic cell	cell_types	0.00836194	meanscell_abundance_w_sf_Dendritic cell
11624	Mg	Endothelial	cell_types	0.00929226	meanscell_abundance_w_sf_Endothelial
11625	Mg	Epithelial	cell_types	0.0461438	meanscell_abundance_w_sf_Epithelial
11626	Mg	Macrophage	cell_types	0.00804654	meanscell_abundance_w_sf_Macrophage
11627	Mg	Mast cell	cell_types	0.010802	meanscell_abundance_w_sf_Mast cell
11628	Mg	Mesenchymal	cell_types	0.17944	meanscell_abundance_w_sf_Mesenchymal
11629	Mg	Monocyte	cell_types	0.137492	meanscell_abundance_w_sf_Monocyte
11630	Mg	Neuronal	cell_types	0.0154779	meanscell_abundance_w_sf_Neuronal
11631	Mg	Plasma cells	cell_types	0.013001	meanscell_abundance_w_sf_Plasma cells
11632	Mg	Proliferating B Cells	cell_types	0.0171793	meanscell_abundance_w_sf_Proliferating B Cells
11633	Mg	Red blood cells	cell_types	0.0028807	meanscell_abundance_w_sf_Red blood cells
11634	Mg	T cells	cell_types	0.416363	meanscell_abundance_w_sf_T cells
17944	Fe	B Cell Precursors	cell_types	0.0281452	meanscell_abundance_w_sf_B Cell Precursors
17945	Fe	B Memory Cells	cell_types	0.0333494	meanscell_abundance_w_sf_B Memory Cells
17946	Fe	B Naive Cells	cell_types	0.0644434	meanscell_abundance_w_sf_B Naive Cells
17947	Fe	Dendritic cell	cell_types	0.0145684	meanscell_abundance_w_sf_Dendritic cell
17948	Fe	Endothelial	cell_types	0.0596949	meanscell_abundance_w_sf_Endothelial
17949	Fe	Epithelial	cell_types	0.072051	meanscell_abundance_w_sf_Epithelial
17950	Fe	Macrophage	cell_types	0.0230823	meanscell_abundance_w_sf_Macrophage
17951	Fe	Mast cell	cell_types	0.0233265	meanscell_abundance_w_sf_Mast cell
17952	Fe	Mesenchymal	cell_types	0.0215062	meanscell_abundance_w_sf_Mesenchymal
17953	Fe	Monocyte	cell_types	0.0848765	meanscell_abundance_w_sf_Monocyte
17954	Fe	Neuronal	cell_types	0.0376195	meanscell_abundance_w_sf_Neuronal
17955	Fe	Plasma cells	cell_types	0.460405	meanscell_abundance_w_sf_Plasma cells
17956	Fe	Proliferating B Cells	cell_types	0.0287413	meanscell_abundance_w_sf_Proliferating B Cells
17957	Fe	Red blood cells	cell_types	0.03126	meanscell_abundance_w_sf_Red blood cells
17958	Fe	T cells	cell_types	0.0169299	meanscell_abundance_w_sf_T cells
22160	Zn	B Cell Precursors	cell_types	0.00668204	meanscell_abundance_w_sf_B Cell Precursors
22161	Zn	B Memory Cells	cell_types	0.0164985	meanscell_abundance_w_sf_B Memory Cells
22162	Zn	B Naive Cells	cell_types	0.329813	meanscell_abundance_w_sf_B Naive Cells
22163	Zn	Dendritic cell	cell_types	0.0138116	meanscell_abundance_w_sf_Dendritic cell
22164	Zn	Endothelial	cell_types	0.0175533	meanscell_abundance_w_sf_Endothelial
22165	Zn	Epithelial	cell_types	0.0255407	meanscell_abundance_w_sf_Epithelial
22166	Zn	Macrophage	cell_types	0.00627265	meanscell_abundance_w_sf_Macrophage
22167	Zn	Mast cell	cell_types	0.0146693	meanscell_abundance_w_sf_Mast cell
22168	Zn	Mesenchymal	cell_types	0.0633743	meanscell_abundance_w_sf_Mesenchymal
22169	Zn	Monocyte	cell_types	0.330766	meanscell_abundance_w_sf_Monocyte
22170	Zn	Neuronal	cell_types	0.0183488	meanscell_abundance_w_sf_Neuronal
22171	Zn	Plasma cells	cell_types	0.0277006	meanscell_abundance_w_sf_Plasma cells
22172	Zn	Proliferating B Cells	cell_types	0.0868034	meanscell_abundance_w_sf_Proliferating B Cells
22173	Zn	Red blood cells	cell_types	0.00262705	meanscell_abundance_w_sf_Red blood cells
22174	Zn	T cells	cell_types	0.0395383	meanscell_abundance_w_sf_T cells
25322	Mn	B Cell Precursors	cell_types	0.00675033	meanscell_abundance_w_sf_B Cell Precursors
25323	Mn	B Memory Cells	cell_types	0.551591	meanscell_abundance_w_sf_B Memory Cells
25324	Mn	B Naive Cells	cell_types	0.00727384	meanscell_abundance_w_sf_B Naive Cells
25325	Mn	Dendritic cell	cell_types	0.0239496	meanscell_abundance_w_sf_Dendritic cell
25326	Mn	Endothelial	cell_types	0.00440878	meanscell_abundance_w_sf_Endothelial
25327	Mn	Epithelial	cell_types	0.03557	meanscell_abundance_w_sf_Epithelial
25328	Mn	Macrophage	cell_types	0.0188797	meanscell_abundance_w_sf_Macrophage
25329	Mn	Mast cell	cell_types	0.0288483	meanscell_abundance_w_sf_Mast cell
25330	Mn	Mesenchymal	cell_types	0.0885074	meanscell_abundance_w_sf_Mesenchymal
25331	Mn	Monocyte	cell_types	0.11679	meanscell_abundance_w_sf_Monocyte
25332	Mn	Neuronal	cell_types	0.00400074	meanscell_abundance_w_sf_Neuronal
25333	Mn	Plasma cells	cell_types	0.00584309	meanscell_abundance_w_sf_Plasma cells
25334	Mn	Proliferating B Cells	cell_types	0.0296516	meanscell_abundance_w_sf_Proliferating B Cells
25335	Mn	Red blood cells	cell_types	0.00598304	meanscell_abundance_w_sf_Red blood cells
25336	Mn	T cells	cell_types	0.0719526	meanscell_abundance_w_sf_T cells
30607	Ca	SYNPO2	ST	4.71215e-07	SYNPO2
30608	Ca	CARNS1	ST	0.000126695	CARNS1
30609	Ca	TBKBP1	ST	1.3707e-06	TBKBP1
30610	Ca	F2R	ST	0.00984465	F2R
30611	Ca	DOC2A	ST	0.000160536	DOC2A
30612	Ca	ATG4B	ST	2.56666e-05	ATG4B
30613	Ca	DEDD2	ST	2.34848e-06	DEDD2
30614	Ca	NDRG4	ST	0.000127894	NDRG4
30615	Ca	SMURF2	ST	1.62651e-05	SMURF2
30616	Ca	MTLN	ST	0	MTLN
30617	Ca	CHL1	ST	5.65065e-05	CHL1
30618	Ca	ATP6V0A1	ST	1.20386e-05	ATP6V0A1
30619	Ca	C1QTNF6	ST	5.21319e-06	C1QTNF6
30620	Ca	INTS8	ST	2.32081e-05	INTS8
30621	Ca	SIX5	ST	0	SIX5
30622	Ca	CCDC78	ST	0.00013306	CCDC78
30623	Ca	ASNSD1	ST	6.13173e-06	ASNSD1
30624	Ca	DIPK2B	ST	0.000275657	DIPK2B
30625	Ca	TRIP6	ST	0.000134629	TRIP6
30626	Ca	HTR2A	ST	0.000168165	HTR2A
30627	Ca	ARHGEF40	ST	6.77186e-05	ARHGEF40
30628	Ca	MBOAT7	ST	7.93792e-05	MBOAT7
30629	Ca	DACT2	ST	0.000574724	DACT2
30630	Ca	RETREG3	ST	0	RETREG3
30631	Ca	DCAF13	ST	0	DCAF13
30632	Ca	SNN	ST	4.53872e-06	SNN
30633	Ca	GLI2	ST	0.000336648	GLI2
30634	Ca	ZNF134	ST	5.47962e-05	ZNF134
30635	Ca	ARID4B	ST	9.4881e-05	ARID4B
30636	Ca	PHKG2	ST	3.05488e-05	PHKG2
30637	Ca	INO80D	ST	5.5129e-05	INO80D
30638	Ca	SLC25A29	ST	2.97154e-08	SLC25A29
30639	Ca	ACADSB	ST	0.000270416	ACADSB
30640	Ca	PWWP2B	ST	4.81907e-05	PWWP2B
30641	Ca	C2CD4A	ST	0.000438901	C2CD4A
30642	Ca	EPDR1	ST	3.79023e-05	EPDR1
30643	Ca	ILDR1	ST	7.06478e-05	ILDR1
30644	Ca	PPP4R4	ST	0.000408713	PPP4R4
30645	Ca	NIBAN3	ST	0.00227121	NIBAN3
30646	Ca	ARRB1	ST	0.000132122	ARRB1
30647	Ca	RLBP1	ST	0.000197138	RLBP1
30648	Ca	TSC1	ST	0	TSC1
30649	Ca	ISYNA1	ST	0.000264101	ISYNA1
30650	Ca	KCNH3	ST	0.0003661	KCNH3
30651	Ca	CYB5R1	ST	0	CYB5R1
30652	Ca	ASMTL	ST	0.00120486	ASMTL
30653	Ca	GPRASP2	ST	0.0001321	GPRASP2
30654	Ca	MYO15B	ST	5.73351e-05	MYO15B
30655	Ca	LRRC25	ST	0.000611315	LRRC25
30656	Ca	AGTR1	ST	1.96135e-05	AGTR1
30657	Ca	PCDHB16	ST	5.93823e-05	PCDHB16
30658	Ca	TCERG1	ST	0.000279737	TCERG1
30659	Ca	LONRF3	ST	0	LONRF3
30660	Ca	SPRY4	ST	4.98728e-06	SPRY4
30661	Ca	ECHDC2	ST	4.87636e-06	ECHDC2
30662	Ca	TBX18	ST	0.00139585	TBX18
30663	Ca	PCYOX1	ST	0	PCYOX1
30664	Ca	DGKG	ST	4.78889e-06	DGKG
30665	Ca	FGD5	ST	0.0100057	FGD5
30666	Ca	ANKRD12	ST	1.97463e-05	ANKRD12
30667	Ca	TTC37	ST	9.61586e-07	TTC37
30668	Ca	PIP4P1	ST	3.47748e-06	PIP4P1
30669	Ca	TLR4	ST	5.29517e-05	TLR4
30670	Ca	FCRLB	ST	6.55442e-05	FCRLB
30671	Ca	CADPS2	ST	0.00200458	CADPS2
30672	Ca	CMYA5	ST	6.1244e-05	CMYA5
30673	Ca	STEAP1	ST	8.78221e-05	STEAP1
30674	Ca	SLC26A2	ST	0.000836484	SLC26A2
30675	Ca	TIAM1	ST	4.9947e-08	TIAM1
30676	Ca	SH3GL1	ST	9.99847e-06	SH3GL1
30677	Ca	ZNF296	ST	0.00137164	ZNF296
30678	Ca	GPT	ST	0.295567	GPT
30679	Ca	RTBDN	ST	0.000145787	RTBDN
30680	Ca	MORC3	ST	0	MORC3
30681	Ca	CEP120	ST	0	CEP120
30682	Ca	C2CD4B	ST	0.000408253	C2CD4B
30683	Ca	SNAP47	ST	0	SNAP47
30684	Ca	CISH	ST	8.96289e-06	CISH
30685	Ca	AQP7	ST	0.000879052	AQP7
30686	Ca	SNRNP70	ST	0	SNRNP70
30687	Ca	PLSCR3	ST	2.07763e-05	PLSCR3
30688	Ca	TUFT1	ST	0.000177909	TUFT1
30689	Ca	ROCK2	ST	7.2879e-05	ROCK2
30690	Ca	SLC39A6	ST	0	SLC39A6
30691	Ca	RELL1	ST	0	RELL1
30692	Ca	EFCAB12	ST	4.91986e-05	EFCAB12
30693	Ca	OAT	ST	5.49038e-06	OAT
30694	Ca	RALBP1	ST	3.3299e-06	RALBP1
30695	Ca	DACH1	ST	0.00281425	DACH1
30696	Ca	PSIP1	ST	5.95058e-06	PSIP1
30697	Ca	FHOD3	ST	0.000413316	FHOD3
30698	Ca	CAMLG	ST	7.5096e-06	CAMLG
30699	Ca	XPA	ST	1.95896e-05	XPA
30700	Ca	RNF181	ST	9.32524e-07	RNF181
30701	Ca	PAGR1	ST	0	PAGR1
30702	Ca	HGF	ST	4.03471e-05	HGF
30703	Ca	SPG7	ST	8.45005e-07	SPG7
30704	Ca	TEC	ST	1.21408e-05	TEC
30705	Ca	ZNF784	ST	4.72593e-06	ZNF784
30706	Ca	PLEKHF1	ST	8.92063e-05	PLEKHF1
30707	Ca	DDX55	ST	0.000289272	DDX55
30708	Ca	UBE2D1	ST	0.000113783	UBE2D1
30709	Ca	AP4B1	ST	0.000310184	AP4B1
30710	Ca	KDM5B	ST	2.32817e-06	KDM5B
30711	Ca	CDC42BPA	ST	4.50032e-06	CDC42BPA
30712	Ca	ADGRB1	ST	0.000447723	ADGRB1
30713	Ca	RFX3	ST	8.60305e-05	RFX3
30714	Ca	SHANK3	ST	0.000112617	SHANK3
30715	Ca	INAFM2	ST	0.000187404	INAFM2
30716	Ca	GALNT8	ST	0.000260244	GALNT8
30717	Ca	FHL5	ST	4.34185e-05	FHL5
30718	Ca	PICALM	ST	8.57863e-05	PICALM
30719	Ca	AS3MT	ST	0.000174627	AS3MT
30720	Ca	MIA	ST	0.000103354	MIA
30721	Ca	INO80	ST	0	INO80
30722	Ca	CHD4	ST	2.19848e-06	CHD4
30723	Ca	NOTCH2	ST	1.17288e-05	NOTCH2
30724	Ca	CYGB	ST	2.20656e-07	CYGB
30725	Ca	ZBTB6	ST	3.01512e-07	ZBTB6
30726	Ca	ETNK2	ST	0.00702431	ETNK2
30727	Ca	JAKMIP3	ST	0.000607426	JAKMIP3
30728	Ca	EBF1	ST	8.66789e-05	EBF1
30729	Ca	LIMD1	ST	0	LIMD1
30730	Ca	EPN2	ST	0	EPN2
30731	Ca	SLC9A2	ST	8.9166e-05	SLC9A2
30732	Ca	EXOC7	ST	5.4239e-05	EXOC7
30733	Ca	MTHFD2L	ST	3.08406e-05	MTHFD2L
30734	Ca	ATF7	ST	3.40391e-06	ATF7
30735	Ca	AATK	ST	0.0004052	AATK
30736	Ca	CPLX1	ST	2.1288e-05	CPLX1
30737	Ca	KDM4C	ST	8.00012e-06	KDM4C
30738	Ca	RAB3D	ST	1.75081e-05	RAB3D
30739	Ca	TMPRSS13	ST	0.000242092	TMPRSS13
30740	Ca	CNIH3	ST	0.00142946	CNIH3
30741	Ca	MMP13	ST	0.000212674	MMP13
30742	Ca	SIN3A	ST	1.00302e-05	SIN3A
30743	Ca	NRXN2	ST	0.000743932	NRXN2
30744	Ca	ARHGAP31	ST	1.36683e-05	ARHGAP31
30745	Ca	PBRM1	ST	3.42115e-05	PBRM1
30746	Ca	SH3BP5L	ST	1.19499e-05	SH3BP5L
30747	Ca	CLK1	ST	0.000103457	CLK1
30748	Ca	OSTM1	ST	0	OSTM1
30749	Ca	ADCY3	ST	0	ADCY3
30750	Ca	NAGA	ST	0.000658802	NAGA
30751	Ca	SLC3A1	ST	0.00458865	SLC3A1
30752	Ca	C19orf38	ST	2.74428e-05	C19orf38
30753	Ca	VSIG2	ST	0.000161729	VSIG2
30754	Ca	ZNF677	ST	4.2068e-05	ZNF677
30755	Ca	ARHGEF18	ST	5.94028e-05	ARHGEF18
30756	Ca	DCUN1D3	ST	3.83569e-07	DCUN1D3
30757	Ca	RAD50	ST	0	RAD50
30758	Ca	LRRN1	ST	1.89769e-05	LRRN1
30759	Ca	FAM168B	ST	0	FAM168B
30760	Ca	GAS8	ST	0	GAS8
30761	Ca	SAP30	ST	2.26009e-06	SAP30
30762	Ca	TENM1	ST	9.08036e-06	TENM1
30763	Ca	IL9R	ST	1.90376e-05	IL9R
30764	Ca	PIP4K2B	ST	5.85536e-08	PIP4K2B
30765	Ca	MCIDAS	ST	0.00150594	MCIDAS
30766	Ca	R3HDM4	ST	9.1306e-07	R3HDM4
30767	Ca	ARL11	ST	3.61324e-07	ARL11
30768	Ca	SLC27A1	ST	0.000334684	SLC27A1
30769	Ca	ARID1B	ST	0.00028665	ARID1B
30770	Ca	IL12RB2	ST	5.91321e-07	IL12RB2
30771	Ca	RO60	ST	1.88422e-05	RO60
30772	Ca	LY6K	ST	0.0229824	LY6K
30773	Ca	SORCS2	ST	0.000324139	SORCS2
30774	Ca	ATP13A4	ST	0.000427076	ATP13A4
30775	Ca	FOXO1	ST	0.000154599	FOXO1
30776	Ca	SLC19A3	ST	6.89867e-05	SLC19A3
30777	Ca	HECTD2	ST	5.92954e-05	HECTD2
30778	Ca	ROCK1	ST	2.86097e-06	ROCK1
30779	Ca	SYCE1	ST	6.46657e-05	SYCE1
30780	Ca	FAM117A	ST	3.656e-05	FAM117A
30781	Ca	UGGT2	ST	4.10922e-06	UGGT2
30782	Ca	WIPI1	ST	3.16342e-06	WIPI1
30783	Ca	TBC1D5	ST	9.73939e-06	TBC1D5
30784	Ca	LRRC56	ST	2.55841e-05	LRRC56
30785	Ca	KLHDC1	ST	0.000154614	KLHDC1
30786	Ca	TPCN1	ST	5.64551e-05	TPCN1
30787	Ca	RMND1	ST	9.08741e-06	RMND1
30788	Ca	PPIG	ST	1.92777e-06	PPIG
30789	Ca	RETREG1	ST	4.4981e-06	RETREG1
30790	Ca	ASCL5	ST	0.000378924	ASCL5
30791	Ca	PCMTD2	ST	8.83679e-07	PCMTD2
30792	Ca	EHD3	ST	6.5851e-05	EHD3
30793	Ca	GGT2	ST	0.000349951	GGT2
30794	Ca	USP24	ST	1.31344e-05	USP24
30795	Ca	NSUN5	ST	2.75816e-05	NSUN5
30796	Ca	RPH3AL	ST	0.000110102	RPH3AL
30797	Ca	IGFL2	ST	0.000361148	IGFL2
30798	Ca	CHST7	ST	4.30596e-06	CHST7
30799	Ca	IFNE	ST	0.00191793	IFNE
30800	Ca	RTEL1	ST	0.00019462	RTEL1
30801	Ca	EDA	ST	8.86708e-05	EDA
30802	Ca	NRG1	ST	0.000237641	NRG1
30803	Ca	ERMN	ST	0.00172597	ERMN
30804	Ca	BRAP	ST	5.86793e-07	BRAP
30805	Ca	SLC22A3	ST	0.000117545	SLC22A3
30806	Ca	FKBP8	ST	9.04684e-06	FKBP8
30807	Ca	IL31RA	ST	0.000239614	IL31RA
30808	Ca	PARL	ST	1.79399e-06	PARL
30809	Ca	NEIL3	ST	8.40233e-06	NEIL3
30810	Ca	PHF2	ST	5.31423e-06	PHF2
30811	Ca	CLCN5	ST	4.79029e-05	CLCN5
30812	Ca	PLXDC1	ST	8.43912e-05	PLXDC1
30813	Ca	PDE2A	ST	2.42288e-05	PDE2A
30814	Ca	CLN8	ST	4.00428e-09	CLN8
30815	Ca	TBC1D15	ST	8.40251e-05	TBC1D15
30816	Ca	KAT6B	ST	2.90734e-05	KAT6B
30817	Ca	HDDC3	ST	1.558e-06	HDDC3
30818	Ca	RXRB	ST	6.25354e-05	RXRB
30819	Ca	TFE3	ST	0.000132868	TFE3
30820	Ca	DYM	ST	3.31889e-05	DYM
30821	Ca	RASGRP4	ST	3.24146e-05	RASGRP4
30822	Ca	CTDP1	ST	0.000204	CTDP1
30823	Ca	DEC1	ST	0.000211313	DEC1
30824	Ca	PDP1	ST	1.70035e-05	PDP1
30825	Ca	SERAC1	ST	0	SERAC1
30826	Ca	CCDC85C	ST	0.000872037	CCDC85C
30827	Ca	RND3	ST	0.000355231	RND3
30828	Ca	DBN1	ST	1.39603e-05	DBN1
30829	Ca	CYB561A3	ST	2.02675e-05	CYB561A3
30830	Ca	NUP214	ST	5.04096e-06	NUP214
30831	Ca	CFDP1	ST	0.00691137	CFDP1
30832	Ca	COPRS	ST	2.64085e-06	COPRS
30833	Ca	PDLIM5	ST	0	PDLIM5
30834	Ca	GJC2	ST	5.27662e-05	GJC2
30835	Ca	CHST2	ST	0.0134619	CHST2
30836	Ca	PCDHGC3	ST	0.000142873	PCDHGC3
30837	Ca	ASAP3	ST	9.47024e-05	ASAP3
30838	Ca	COL22A1	ST	0.000244858	COL22A1
30839	Ca	MAD1L1	ST	2.01051e-07	MAD1L1
30840	Ca	SNHG32	ST	1.30203e-05	SNHG32
30841	Ca	PRDM11	ST	9.73467e-05	PRDM11
30842	Ca	NRTN	ST	9.92796e-05	NRTN
30843	Ca	IL36G	ST	0.000161224	IL36G
30844	Ca	RPRD2	ST	4.82116e-06	RPRD2
30845	Ca	RAB11FIP2	ST	1.69003e-06	RAB11FIP2
30846	Ca	CPNE5	ST	3.42226e-05	CPNE5
30847	Ca	CDH2	ST	0.00037223	CDH2
30848	Ca	ABCA6	ST	0.000187364	ABCA6
30849	Ca	RGCC	ST	0.00208598	RGCC
30850	Ca	CIC	ST	1.43851e-05	CIC
30851	Ca	LMNTD2	ST	6.33999e-06	LMNTD2
30852	Ca	DEUP1	ST	0.000901002	DEUP1
30853	Ca	MICU3	ST	3.12599e-05	MICU3
30854	Ca	TSPAN9	ST	0.000490022	TSPAN9
30855	Ca	RAVER2	ST	5.63088e-05	RAVER2
30856	Ca	IQCD	ST	0.00037453	IQCD
30857	Ca	GHR	ST	2.17689e-05	GHR
30858	Ca	FRG1	ST	1.42272e-05	FRG1
30859	Ca	LRP3	ST	0.00398034	LRP3
30860	Ca	THSD4	ST	3.1746e-05	THSD4
30861	Ca	GSTA4	ST	0.000124393	GSTA4
30862	Ca	PKN1	ST	1.2377e-08	PKN1
30863	Ca	FOXC1	ST	0.000196502	FOXC1
30864	Ca	ZMYM2	ST	6.40124e-05	ZMYM2
30865	Ca	HES2	ST	0.00036816	HES2
30866	Ca	CRYM	ST	0.00065477	CRYM
30867	Ca	DYRK3	ST	0.00559725	DYRK3
30868	Ca	SMARCC2	ST	6.82538e-07	SMARCC2
30869	Ca	RND1	ST	0.000617538	RND1
30870	Ca	TBX1	ST	0.00110576	TBX1
30871	Ca	SEPTIN4	ST	1.67359e-05	SEPTIN4
30872	Ca	PPP3CC	ST	1.42368e-05	PPP3CC
30873	Ca	EZH1	ST	6.72009e-06	EZH1
30874	Ca	PRKN	ST	2.2006e-05	PRKN
30875	Ca	SERTAD2	ST	4.31775e-06	SERTAD2
30876	Ca	SPIB	ST	0.000461371	SPIB
30877	Ca	KBTBD13	ST	0.00015414	KBTBD13
30878	Ca	RBPJ	ST	2.95088e-07	RBPJ
30879	Ca	DTNBP1	ST	0.000159024	DTNBP1
30880	Ca	SEMA4A	ST	0.00036386	SEMA4A
30881	Ca	ADRB1	ST	0.000141513	ADRB1
30882	Ca	HINT3	ST	4.93447e-05	HINT3
30883	Ca	DCLRE1C	ST	1.24248e-06	DCLRE1C
30884	Ca	PELI1	ST	1.23239e-05	PELI1
30885	Ca	AP2M1	ST	6.06995e-09	AP2M1
30886	Ca	KRAS	ST	3.74197e-06	KRAS
30887	Ca	MAVS	ST	2.32702e-06	MAVS
30888	Ca	ZBTB25	ST	7.89513e-05	ZBTB25
30889	Ca	PYCARD	ST	2.30849e-05	PYCARD
30890	Ca	STYX	ST	6.86315e-05	STYX
30891	Ca	ELK3	ST	3.91842e-05	ELK3
30892	Ca	GSE1	ST	2.41374e-07	GSE1
30893	Ca	ITPRIPL2	ST	3.78164e-06	ITPRIPL2
30894	Ca	NKX3-1	ST	4.79002e-05	NKX3-1
30895	Ca	ACVR1B	ST	6.03659e-06	ACVR1B
30896	Ca	DARS	ST	2.27359e-05	DARS
30897	Ca	PIAS2	ST	1.24323e-06	PIAS2
30898	Ca	NSDHL	ST	5.30315e-05	NSDHL
30899	Ca	PCOLCE2	ST	9.84841e-05	PCOLCE2
30900	Ca	AKT1S1	ST	2.72899e-06	AKT1S1
30901	Ca	TOB2	ST	0.000226766	TOB2
30902	Ca	STAG2	ST	4.9085e-05	STAG2
30903	Ca	NT5C2	ST	3.66263e-05	NT5C2
30904	Ca	NIN	ST	0	NIN
30905	Ca	RIPOR3	ST	4.19918e-05	RIPOR3
30906	Ca	RPRD1A	ST	4.54826e-06	RPRD1A
30907	Ca	FBXO34	ST	3.22892e-05	FBXO34
30908	Ca	CFP	ST	8.66818e-05	CFP
30909	Ca	CD72	ST	3.23424e-06	CD72
30910	Ca	XYLT1	ST	3.75362e-05	XYLT1
30911	Ca	SLC25A12	ST	2.50704e-06	SLC25A12
30912	Ca	SGSH	ST	1.43647e-05	SGSH
30913	Ca	SPRR2F	ST	0.000357933	SPRR2F
30914	Ca	MATN3	ST	0.00108803	MATN3
30915	Ca	AP5Z1	ST	1.68485e-06	AP5Z1
30916	Ca	GPSM2	ST	0.00135625	GPSM2
30917	Ca	ITPKC	ST	0.000402052	ITPKC
30918	Ca	FUT11	ST	1.42555e-05	FUT11
30919	Ca	TNNI2	ST	0.000234633	TNNI2
30920	Ca	NHLRC2	ST	2.07807e-05	NHLRC2
30921	Ca	ISM1	ST	0.00537469	ISM1
30922	Ca	AAK1	ST	3.45142e-05	AAK1
30923	Ca	SEC23IP	ST	0	SEC23IP
30924	Ca	UCN3	ST	0.00414008	UCN3
30925	Ca	DIPK1B	ST	9.17609e-05	DIPK1B
30926	Ca	MARCH3	ST	0.00438193	MARCH3
30927	Ca	PENK	ST	0.00170329	PENK
30928	Ca	PDE12	ST	1.87855e-05	PDE12
30929	Ca	CCNH	ST	0.000239586	CCNH
30930	Ca	RP9	ST	0.000169605	RP9
30931	Ca	LRRC10B	ST	0.000124241	LRRC10B
30932	Ca	NEDD4	ST	3.4135e-05	NEDD4
30933	Ca	TPD52L2	ST	0.000161068	TPD52L2
30934	Ca	PITPNM3	ST	0.000124391	PITPNM3
30935	Ca	FAM50B	ST	0.00173908	FAM50B
30936	Ca	ACOX3	ST	1.79682e-05	ACOX3
30937	Ca	CCNYL1	ST	0.000179797	CCNYL1
30938	Ca	TEF	ST	9.56568e-05	TEF
30939	Ca	RSPH4A	ST	0.000293351	RSPH4A
30940	Ca	CYP26B1	ST	0.000244622	CYP26B1
30941	Ca	CSMD2	ST	0.00577537	CSMD2
30942	Ca	GNG7	ST	1.62198e-05	GNG7
30943	Ca	PVR	ST	2.24671e-05	PVR
30944	Ca	CPEB4	ST	1.25057e-05	CPEB4
30945	Ca	MMAB	ST	3.33325e-05	MMAB
30946	Ca	SLAMF9	ST	0.000166978	SLAMF9
30947	Ca	IL37	ST	0.000380642	IL37
30948	Ca	LDB2	ST	4.81525e-05	LDB2
30949	Ca	KLC1	ST	3.45823e-05	KLC1
30950	Ca	RPP21	ST	1.36758e-05	RPP21
30951	Ca	CREB3L2	ST	7.84564e-06	CREB3L2
30952	Ca	WWOX	ST	4.15173e-05	WWOX
30953	Ca	ZNF469	ST	7.81014e-05	ZNF469
30954	Ca	ATP6V1H	ST	7.48803e-06	ATP6V1H
30955	Ca	SMIM4	ST	0	SMIM4
30956	Ca	SPAG4	ST	0.00102629	SPAG4
30957	Ca	SUOX	ST	6.28015e-05	SUOX
30958	Ca	GPR88	ST	3.09103e-05	GPR88
30959	Ca	SPAST	ST	1.87771e-06	SPAST
30960	Ca	TMEM25	ST	1.88771e-06	TMEM25
30961	Ca	TEAD1	ST	5.77982e-06	TEAD1
30962	Ca	IL17RC	ST	5.49931e-05	IL17RC
30963	Ca	ADTRP	ST	0.000291388	ADTRP
30964	Ca	FBXL2	ST	3.67717e-05	FBXL2
30965	Ca	SLC27A5	ST	0.000154404	SLC27A5
30966	Ca	NCOA3	ST	0	NCOA3
30967	Ca	CYTL1	ST	0.000961827	CYTL1
30968	Ca	CCDC106	ST	3.85785e-06	CCDC106
30969	Ca	PCNX1	ST	1.47666e-06	PCNX1
30970	Ca	TMEM255B	ST	0.000346975	TMEM255B
30971	Ca	PDE10A	ST	0.00025215	PDE10A
30972	Ca	SBK1	ST	3.77634e-05	SBK1
30973	Ca	DYNC2H1	ST	3.3319e-05	DYNC2H1
30974	Ca	KIAA2013	ST	1.02616e-07	KIAA2013
30975	Ca	HEPACAM2	ST	0.000486723	HEPACAM2
30976	Ca	PLEKHA5	ST	3.37864e-05	PLEKHA5
30977	Ca	YIPF1	ST	3.57034e-06	YIPF1
30978	Ca	SPATA31A1	ST	3.6016e-05	SPATA31A1
30979	Ca	CDIP1	ST	0.000143117	CDIP1
30980	Ca	CBR4	ST	2.1867e-05	CBR4
30981	Ca	MARCH2	ST	2.11737e-06	MARCH2
30982	Ca	HOXA13	ST	0.000156566	HOXA13
30983	Ca	ATF6B	ST	8.27844e-07	ATF6B
30984	Ca	TAFA1	ST	3.17432e-05	TAFA1
30985	Ca	TNFRSF10D	ST	0.000311862	TNFRSF10D
30986	Ca	KLF13	ST	5.48012e-07	KLF13
30987	Ca	GOSR1	ST	9.59178e-06	GOSR1
30988	Ca	DIPK1A	ST	2.10566e-06	DIPK1A
30989	Ca	RARS2	ST	1.04599e-10	RARS2
30990	Ca	LCN15	ST	0.00131607	LCN15
30991	Ca	ANKDD1A	ST	5.9591e-05	ANKDD1A
30992	Ca	RNF166	ST	2.3183e-05	RNF166
30993	Ca	ULBP2	ST	0.000150954	ULBP2
30994	Ca	XRCC6	ST	1.02856e-09	XRCC6
30995	Ca	ARID5A	ST	0.000494658	ARID5A
30996	Ca	HIVEP3	ST	8.24272e-06	HIVEP3
30997	Ca	KIF7	ST	0.00023282	KIF7
30998	Ca	RLF	ST	0.00140998	RLF
30999	Ca	DENND10	ST	0.00033787	DENND10
31000	Ca	SLC22A1	ST	7.55671e-05	SLC22A1
31001	Ca	BCHE	ST	0.000308676	BCHE
31002	Ca	RBP5	ST	0.000107058	RBP5
31003	Ca	EMX1	ST	6.39627e-05	EMX1
31004	Ca	BDH2	ST	0	BDH2
31005	Ca	CLCA4	ST	0.000328478	CLCA4
31006	Ca	IL4R	ST	2.31631e-05	IL4R
31007	Ca	CDC5L	ST	0	CDC5L
31008	Ca	SAT2	ST	5.2259e-05	SAT2
31009	Ca	DOCK9	ST	0.000169926	DOCK9
31010	Ca	FAM50A	ST	0.000110255	FAM50A
31011	Ca	GJD3	ST	0	GJD3
31012	Ca	TRIM61	ST	0.000201711	TRIM61
31013	Ca	UNC5C	ST	7.28519e-05	UNC5C
31014	Ca	SHANK2	ST	0.000502529	SHANK2
31015	Ca	ZNF384	ST	0.00148681	ZNF384
31016	Ca	C19orf54	ST	2.11689e-05	C19orf54
31017	Ca	INHBB	ST	9.2899e-05	INHBB
31018	Ca	MYCNOS	ST	0.0210052	MYCNOS
31019	Ca	ANO5	ST	0.000107433	ANO5
31020	Ca	P3H3	ST	1.66568e-05	P3H3
31021	Ca	OLFML1	ST	0.00155558	OLFML1
31022	Ca	IYD	ST	0.000234114	IYD
31023	Ca	PIP5KL1	ST	9.44552e-05	PIP5KL1
31024	Ca	SGSM2	ST	0	SGSM2
31025	Ca	SLC33A1	ST	0.000160566	SLC33A1
31026	Ca	SNRPA1	ST	1.2766e-05	SNRPA1
31027	Ca	C11orf54	ST	7.00062e-05	C11orf54
31028	Ca	IRAK4	ST	0	IRAK4
31029	Ca	CCDC141	ST	0.000123274	CCDC141
31030	Ca	ADGRD1	ST	0.000151265	ADGRD1
31031	Ca	CACFD1	ST	0.000319592	CACFD1
31032	Ca	PDE4C	ST	6.08216e-05	PDE4C
31033	Ca	HOXD3	ST	1.13748e-05	HOXD3
31034	Ca	ST6GALNAC1	ST	0.000586154	ST6GALNAC1
31035	Ca	AJM1	ST	2.60723e-05	AJM1
31036	Ca	STBD1	ST	7.52453e-06	STBD1
31037	Ca	FOXO4	ST	2.19742e-05	FOXO4
31038	Ca	HSF1	ST	3.63721e-06	HSF1
31039	Ca	NUTM2A	ST	2.51789e-05	NUTM2A
31040	Ca	DPM3	ST	3.58632e-05	DPM3
31041	Ca	TDRD3	ST	9.88257e-06	TDRD3
31042	Ca	RFX8	ST	0.0001456	RFX8
31043	Ca	SGK3	ST	1.32445e-05	SGK3
31044	Ca	ZNF711	ST	6.58149e-05	ZNF711
31045	Ca	SNED1	ST	2.93593e-05	SNED1
31046	Ca	DNAH9	ST	0.000100875	DNAH9
31047	Ca	HRK	ST	0.000585619	HRK
31048	Ca	GPR27	ST	6.61068e-05	GPR27
31049	Ca	PAXBP1	ST	6.69742e-06	PAXBP1
31050	Ca	KCP	ST	0.00632878	KCP
31051	Ca	PHYKPL	ST	0	PHYKPL
31052	Ca	TNK2	ST	0	TNK2
31053	Ca	GKAP1	ST	1.50907e-05	GKAP1
31054	Ca	WNT4	ST	0.000480268	WNT4
31055	Ca	ZBTB44	ST	7.84259e-06	ZBTB44
31056	Ca	RNF39	ST	0.000469681	RNF39
31057	Ca	FAM131C	ST	0.00235137	FAM131C
31058	Ca	HCFC1	ST	6.40997e-06	HCFC1
31059	Ca	MAP3K2	ST	0	MAP3K2
31060	Ca	HPSE2	ST	5.74897e-05	HPSE2
31061	Ca	EXOC6B	ST	2.78734e-06	EXOC6B
31062	Ca	SMG1	ST	8.64884e-05	SMG1
31063	Ca	CERT1	ST	0.00013118	CERT1
31064	Ca	ALKAL1	ST	7.95028e-05	ALKAL1
31065	Ca	SLC49A4	ST	0	SLC49A4
31066	Ca	JAGN1	ST	0.000186357	JAGN1
31067	Ca	ACBD4	ST	2.80802e-05	ACBD4
31068	Ca	MEAF6	ST	0	MEAF6
31069	Ca	RAB4B	ST	7.71278e-06	RAB4B
31070	Ca	AARD	ST	7.74119e-05	AARD
31071	Ca	SH3PXD2B	ST	2.80657e-05	SH3PXD2B
31072	Ca	NXT1	ST	0	NXT1
31073	Ca	LTC4S	ST	0.000340436	LTC4S
31074	Ca	TRIM41	ST	0	TRIM41
31075	Ca	FUT7	ST	1.50247e-05	FUT7
31076	Ca	LDLRAD1	ST	0.00843776	LDLRAD1
31077	Ca	EPHA4	ST	0.000120341	EPHA4
31078	Ca	BORCS5	ST	2.11685e-06	BORCS5
31079	Ca	PHTF2	ST	3.83944e-07	PHTF2
31080	Ca	NTN1	ST	0.000279743	NTN1
31081	Ca	LRMDA	ST	6.4874e-05	LRMDA
31082	Ca	GRK6	ST	1.22261e-07	GRK6
31083	Ca	CD300E	ST	0.00236611	CD300E
31084	Ca	TBC1D9	ST	1.48958e-05	TBC1D9
31085	Ca	CDRT1	ST	4.02627e-05	CDRT1
31086	Ca	PTGER2	ST	0.0183016	PTGER2
31087	Ca	TSC22D2	ST	5.08174e-05	TSC22D2
31088	Ca	CABIN1	ST	0	CABIN1
31089	Ca	CNNM2	ST	0	CNNM2
31090	Ca	NOTCH1	ST	3.25541e-06	NOTCH1
31091	Ca	RIMS3	ST	3.53257e-05	RIMS3
31092	Ca	SCN4B	ST	0.000284498	SCN4B
31093	Ca	PHTF1	ST	0	PHTF1
31094	Ca	VANGL1	ST	0	VANGL1
31095	Ca	RAP1GAP2	ST	0.000132839	RAP1GAP2
31096	Ca	CCN3	ST	0.00644598	CCN3
31097	Ca	ZBTB11	ST	0	ZBTB11
31098	Ca	C11orf58	ST	0.00029893	C11orf58
31099	Ca	YOD1	ST	0.000169479	YOD1
31100	Ca	ADGRF5	ST	3.4748e-05	ADGRF5
31101	Ca	DGCR2	ST	0	DGCR2
31102	Ca	COL27A1	ST	0.000207767	COL27A1
31103	Ca	SERPINA5	ST	0.000438992	SERPINA5
31104	Ca	PTHLH	ST	3.41825e-05	PTHLH
31105	Ca	FMO2	ST	0.000301993	FMO2
31106	Ca	TSPAN17	ST	2.79656e-07	TSPAN17
31107	Ca	TMEM98	ST	0	TMEM98
31108	Ca	PUM3	ST	1.579e-05	PUM3
31109	Ca	CCL22	ST	1.23432e-05	CCL22
31110	Ca	CD36	ST	0.00146009	CD36
31111	Ca	EPB41L4A	ST	1.78909e-05	EPB41L4A
31112	Ca	SIPA1	ST	2.06688e-06	SIPA1
31113	Ca	GNRH2	ST	0.000316671	GNRH2
31114	Ca	REC8	ST	0.0014722	REC8
31115	Ca	VWA5A	ST	1.81229e-06	VWA5A
31116	Ca	SPRYD3	ST	0.000773391	SPRYD3
31117	Ca	PIGA	ST	0.000469098	PIGA
31118	Ca	ZNF276	ST	9.30746e-05	ZNF276
31119	Ca	ISLR2	ST	0.000243951	ISLR2
31120	Ca	CLEC14A	ST	0.000220483	CLEC14A
31121	Ca	PMF1	ST	8.58559e-08	PMF1
31122	Ca	TUBGCP3	ST	5.04321e-05	TUBGCP3
31123	Ca	KCNJ9	ST	0.000300281	KCNJ9
31124	Ca	KLHL22	ST	8.21598e-05	KLHL22
31125	Ca	ZMAT1	ST	2.80373e-07	ZMAT1
31126	Ca	GPR176	ST	1.61404e-05	GPR176
31127	Ca	SMAD5	ST	5.30242e-05	SMAD5
31128	Ca	FNDC4	ST	8.36005e-07	FNDC4
31129	Ca	RFX2	ST	0	RFX2
31130	Ca	BCOR	ST	4.12218e-07	BCOR
31131	Ca	GPR173	ST	3.2857e-05	GPR173
31132	Ca	GALC	ST	0	GALC
31133	Ca	SPATA5	ST	1.76229e-07	SPATA5
31134	Ca	AAMDC	ST	4.12366e-06	AAMDC
31135	Ca	SPATS2	ST	2.37661e-05	SPATS2
31136	Ca	DVL1	ST	0	DVL1
31137	Ca	TOMM6	ST	0	TOMM6
31138	Ca	ACOT11	ST	0.000458319	ACOT11
31139	Ca	KITLG	ST	0.0602637	KITLG
31140	Ca	PMEL	ST	0.000692833	PMEL
31141	Ca	HSF4	ST	0.000142033	HSF4
31142	Ca	EHMT2	ST	0.000200868	EHMT2
31143	Ca	MIOX	ST	0.00635553	MIOX
31144	Ca	JMJD4	ST	0.000130305	JMJD4
31145	Ca	VSTM4	ST	4.82566e-05	VSTM4
31146	Ca	CDKN2D	ST	6.44285e-05	CDKN2D
31147	Ca	ALDH8A1	ST	0.000100928	ALDH8A1
31148	Ca	RIIAD1	ST	0.000158401	RIIAD1
31149	Ca	ZNF606	ST	0.000231924	ZNF606
31150	Ca	MCOLN3	ST	0.000449739	MCOLN3
31151	Ca	SOX18	ST	0.000125506	SOX18
31152	Ca	ACVR1C	ST	0.00061969	ACVR1C
31153	Ca	NANOGP8	ST	3.44141e-05	NANOGP8
31154	Ca	ENPEP	ST	2.72897e-05	ENPEP
31155	Ca	NMB	ST	0.000187765	NMB
31156	Ca	TBL3	ST	1.95377e-05	TBL3
31157	Ca	KIAA0355	ST	1.19459e-07	KIAA0355
31158	Ca	GATAD2B	ST	0	GATAD2B
31159	Ca	MRM2	ST	0	MRM2
31160	Ca	ARRDC2	ST	6.98002e-05	ARRDC2
31161	Ca	UBE2O	ST	3.13862e-05	UBE2O
31162	Ca	PRMT6	ST	1.17835e-06	PRMT6
31163	Ca	ERC1	ST	0	ERC1
31164	Ca	PLA2R1	ST	0	PLA2R1
31165	Ca	TSHZ1	ST	4.54477e-07	TSHZ1
31166	Ca	TMEM200A	ST	0	TMEM200A
31167	Ca	ERF	ST	1.91138e-05	ERF
31168	Ca	EPHA6	ST	3.24967e-05	EPHA6
31169	Ca	KLF8	ST	2.13906e-05	KLF8
31170	Ca	MDM4	ST	5.52115e-05	MDM4
31171	Ca	WDR91	ST	2.28728e-06	WDR91
31172	Ca	ZDHHC7	ST	1.47956e-06	ZDHHC7
31173	Ca	TET3	ST	0.000431316	TET3
31174	Ca	SLC35E1	ST	5.2664e-06	SLC35E1
31175	Ca	ARAF	ST	0.000354088	ARAF
31176	Ca	SAFB2	ST	5.17255e-06	SAFB2
31177	Ca	ZNF831	ST	7.00415e-05	ZNF831
31178	Ca	PNN	ST	8.28765e-07	PNN
31179	Ca	HS3ST3B1	ST	0.000136324	HS3ST3B1
31180	Ca	NINJ2	ST	0.000600173	NINJ2
31181	Ca	REV1	ST	2.37704e-05	REV1
31182	Ca	PLA2G4C	ST	9.11414e-06	PLA2G4C
31183	Ca	KLK12	ST	0.000133234	KLK12
31184	Ca	GRIP2	ST	0.00113655	GRIP2
31185	Ca	GTF2IRD1	ST	3.82121e-05	GTF2IRD1
31186	Ca	DUSP14	ST	9.90209e-05	DUSP14
31187	Ca	KIF1B	ST	7.50281e-05	KIF1B
31188	Ca	CDC14A	ST	5.46053e-05	CDC14A
31189	Ca	SOX7	ST	0.000444336	SOX7
31190	Ca	IL17C	ST	0.000303401	IL17C
31191	Ca	TLE1	ST	4.08513e-06	TLE1
31192	Ca	SALL1	ST	0.000437017	SALL1
31193	Ca	NOD1	ST	4.96854e-05	NOD1
31194	Ca	BRD7	ST	0	BRD7
31195	Ca	STEAP2	ST	5.77355e-05	STEAP2
31196	Ca	PRCD	ST	0.000104156	PRCD
31197	Ca	GNPTG	ST	0.000652158	GNPTG
31198	Ca	TAC3	ST	3.22533e-05	TAC3
31199	Ca	HSD17B6	ST	2.11708e-05	HSD17B6
31200	Ca	NDP	ST	0.000154595	NDP
31201	Ca	RPAP3	ST	0	RPAP3
31202	Ca	PELP1	ST	3.52291e-05	PELP1
31203	Ca	CARD16	ST	0.0010994	CARD16
31204	Ca	ESAM	ST	0.000217667	ESAM
31205	Ca	TMBIM4	ST	4.17129e-05	TMBIM4
31206	Ca	SLC10A5	ST	1.89166e-06	SLC10A5
31207	Ca	ABCC11	ST	8.44639e-05	ABCC11
31208	Ca	GALT	ST	0	GALT
31209	Ca	PLEKHG2	ST	9.41303e-05	PLEKHG2
31210	Ca	SLCO3A1	ST	0.00205272	SLCO3A1
31211	Ca	ANKRD9	ST	0.000132163	ANKRD9
31212	Ca	C7orf50	ST	0	C7orf50
31213	Ca	ADM2	ST	0.000113841	ADM2
31214	Ca	VPS39	ST	0	VPS39
31215	Ca	ITGB1BP2	ST	0.00018349	ITGB1BP2
31216	Ca	RBM44	ST	0.000399256	RBM44
31217	Ca	BACH1	ST	7.56451e-05	BACH1
31218	Ca	ATP11C	ST	6.76112e-07	ATP11C
31219	Ca	PLXNB1	ST	2.81433e-05	PLXNB1
31220	Ca	DNAJC5	ST	5.52712e-05	DNAJC5
31221	Ca	RRP12	ST	0.000292641	RRP12
31222	Ca	RASIP1	ST	2.76023e-05	RASIP1
31223	Ca	TMEM217	ST	0.000411901	TMEM217
31224	Ca	ANKRD45	ST	9.98883e-05	ANKRD45
31225	Ca	NLGN3	ST	4.14237e-05	NLGN3
31226	Ca	FAM90A1	ST	6.24763e-05	FAM90A1
31227	Ca	CFAP61	ST	0.000235541	CFAP61
31228	Ca	S1PR4	ST	5.92129e-05	S1PR4
31229	Ca	TMEM168	ST	0.000143531	TMEM168
31230	Ca	CCDC102B	ST	0.000368583	CCDC102B
31231	Ca	CEP57	ST	0	CEP57
31232	Ca	ZNF879	ST	7.73606e-06	ZNF879
31233	Ca	ATM	ST	0	ATM
31234	Ca	GRAMD2B	ST	0.000173934	GRAMD2B
31235	Ca	ANKRD42	ST	4.39536e-05	ANKRD42
31236	Ca	KPNA1	ST	0.000275281	KPNA1
31237	Ca	APOA1	ST	0.000200394	APOA1
31238	Ca	RANBP9	ST	7.90181e-06	RANBP9
31239	Ca	PLEKHA2	ST	6.0472e-07	PLEKHA2
31240	Ca	SSC4D	ST	0.0087232	SSC4D
31241	Ca	STARD3	ST	7.70072e-05	STARD3
31242	Ca	C11orf91	ST	0.00125404	C11orf91
31243	Ca	SLC26A6	ST	3.24018e-05	SLC26A6
31244	Ca	SLC26A10	ST	2.67579e-05	SLC26A10
31245	Ca	P2RY8	ST	3.26298e-08	P2RY8
31246	Ca	FAM110A	ST	0.0057535	FAM110A
31247	Ca	MMRN2	ST	3.87532e-05	MMRN2
31248	Ca	ADAM23	ST	0.000168911	ADAM23
31249	Ca	KMT2A	ST	5.97196e-06	KMT2A
31250	Ca	OOSP4A	ST	0.00476627	OOSP4A
31251	Ca	SCAF8	ST	0	SCAF8
31252	Ca	UBTF	ST	0	UBTF
31253	Ca	FIGNL2	ST	0.00033683	FIGNL2
31254	Ca	MINDY1	ST	0.000235317	MINDY1
31255	Ca	RING1	ST	5.42847e-06	RING1
31256	Ca	LAMA1	ST	0.000279615	LAMA1
31257	Ca	P2RY13	ST	0.000287037	P2RY13
31258	Ca	CASS4	ST	9.88698e-05	CASS4
31259	Ca	PRAM1	ST	1.5345e-08	PRAM1
31260	Ca	TINAG	ST	0.0130707	TINAG
31261	Ca	PRPF3	ST	0.000819205	PRPF3
31262	Ca	LRRC37A3	ST	2.46107e-05	LRRC37A3
31263	Ca	LRRC8C	ST	7.87735e-07	LRRC8C
31264	Ca	MAP3K11	ST	0	MAP3K11
31265	Ca	ZNF141	ST	0.000343293	ZNF141
31266	Ca	SNRK	ST	2.55651e-06	SNRK
31267	Ca	NBR1	ST	0	NBR1
31268	Ca	STAU2	ST	0	STAU2
31269	Ca	NXPE2	ST	0.000349672	NXPE2
31270	Ca	LY6G5C	ST	9.72802e-05	LY6G5C
31271	Ca	NONO	ST	5.69091e-05	NONO
31272	Ca	RIOX2	ST	0.00239401	RIOX2
31273	Ca	RAB39B	ST	0.000431259	RAB39B
31274	Ca	GRP	ST	8.48945e-05	GRP
31275	Ca	RND2	ST	0.000171811	RND2
31276	Ca	CDKN2AIPNL	ST	0.00035606	CDKN2AIPNL
31277	Ca	MYBBP1A	ST	7.19166e-05	MYBBP1A
31278	Ca	NDUFV3	ST	1.60717e-05	NDUFV3
31279	Ca	FBXL8	ST	3.05884e-05	FBXL8
31280	Ca	PREPL	ST	1.01979e-06	PREPL
31281	Ca	EXD3	ST	2.22222e-05	EXD3
31282	Ca	SPSB3	ST	0	SPSB3
31283	Ca	MAFG	ST	5.33041e-05	MAFG
31284	Ca	ERO1B	ST	0.000230504	ERO1B
31285	Ca	TLR10	ST	7.65876e-05	TLR10
31286	Ca	AJUBA	ST	0.000126072	AJUBA
31287	Ca	GORAB	ST	4.54633e-05	GORAB
31288	Ca	RTL5	ST	1.88058e-05	RTL5
31289	Ca	LRMP	ST	2.58303e-05	LRMP
31290	Ca	BMPER	ST	7.35118e-06	BMPER
31291	Ca	ARX	ST	0.000250911	ARX
31292	Ca	CCDC96	ST	0.00623951	CCDC96
31293	Ca	SMAP1	ST	7.43177e-05	SMAP1
31294	Ca	CSNK2A2	ST	1.15994e-05	CSNK2A2
31295	Ca	P2RX1	ST	0.00126063	P2RX1
31296	Ca	MFSD6L	ST	0.000333926	MFSD6L
31297	Ca	ARMC4	ST	4.66294e-05	ARMC4
31298	Ca	LRRC4C	ST	3.4237e-05	LRRC4C
31299	Ca	ZC2HC1A	ST	1.91455e-05	ZC2HC1A
31300	Ca	ACAD11	ST	0	ACAD11
31301	Ca	GRK3	ST	5.6227e-05	GRK3
31302	Ca	ARHGEF15	ST	8.18628e-05	ARHGEF15
31303	Ca	TCFL5	ST	0.000301993	TCFL5
31304	Ca	GPX7	ST	3.18469e-06	GPX7
31305	Ca	STC1	ST	0.000152728	STC1
31306	Ca	ELL	ST	1.72499e-05	ELL
31307	Ca	KIAA1324L	ST	0.000108618	KIAA1324L
31308	Ca	HHIPL1	ST	0.000434785	HHIPL1
31309	Ca	TM4SF20	ST	0.000820605	TM4SF20
31310	Ca	BCKDHB	ST	3.57328e-05	BCKDHB
31311	Ca	NKD1	ST	1.5151e-05	NKD1
31312	Ca	MYZAP	ST	0.000178039	MYZAP
31313	Ca	SLC45A4	ST	0.00017351	SLC45A4
31314	Ca	PDE8A	ST	8.99405e-05	PDE8A
31315	Ca	RAPGEF2	ST	2.6008e-07	RAPGEF2
31316	Ca	RNF14	ST	0	RNF14
31317	Ca	HIST1H3G	ST	0.000341115	HIST1H3G
31318	Ca	VGF	ST	0.00269911	VGF
31319	Ca	CYYR1	ST	0.000899476	CYYR1
31320	Ca	TMEM145	ST	0.000216002	TMEM145
31321	Ca	DICER1	ST	0	DICER1
31322	Ca	ATOH8	ST	6.21641e-07	ATOH8
31323	Ca	FEZ2	ST	1.51378e-05	FEZ2
31324	Ca	RAB21	ST	2.61752e-06	RAB21
31325	Ca	NCK2	ST	0	NCK2
31326	Ca	PRRC2A	ST	1.75834e-06	PRRC2A
31327	Ca	PRAMEF27	ST	0.000100778	PRAMEF27
31328	Ca	FAM214A	ST	5.59639e-05	FAM214A
31329	Ca	LAMA2	ST	1.92357e-05	LAMA2
31330	Ca	HIST1H2BG	ST	0.0006639	HIST1H2BG
31331	Ca	MEX3D	ST	9.58578e-06	MEX3D
31332	Ca	SMARCD3	ST	0	SMARCD3
31333	Ca	TRMT112	ST	0	TRMT112
31334	Ca	ZSWIM9	ST	0	ZSWIM9
31335	Ca	GPRIN2	ST	4.22564e-06	GPRIN2
31336	Ca	FTSJ3	ST	4.18611e-05	FTSJ3
31337	Ca	TTLL3	ST	0	TTLL3
31338	Ca	HCST	ST	2.16938e-05	HCST
31339	Ca	BAHCC1	ST	0.00026518	BAHCC1
31340	Ca	MMADHC	ST	2.58837e-06	MMADHC
31341	Ca	ZNF559	ST	6.45458e-06	ZNF559
31342	Ca	LYRM1	ST	5.30758e-05	LYRM1
31343	Ca	EMCN	ST	0.000403972	EMCN
31344	Ca	GALNT15	ST	0.000616231	GALNT15
31345	Ca	USP54	ST	4.43423e-05	USP54
31346	Ca	DENND2A	ST	1.99437e-05	DENND2A
31347	Ca	LIN7A	ST	4.20926e-05	LIN7A
31348	Ca	ARL2BP	ST	0	ARL2BP
31349	Ca	WNT10A	ST	9.3426e-05	WNT10A
31350	Ca	GSAP	ST	0.000158998	GSAP
31351	Ca	PIGO	ST	0.000105581	PIGO
31352	Ca	NAP1L5	ST	0.00159132	NAP1L5
31353	Ca	C15orf39	ST	7.01008e-06	C15orf39
31354	Ca	FCRL1	ST	0.00956059	FCRL1
31355	Ca	IGSF21	ST	0.000350308	IGSF21
31356	Ca	IPCEF1	ST	4.71183e-05	IPCEF1
31357	Ca	ZNF207	ST	7.30526e-05	ZNF207
31358	Ca	COA8	ST	1.43281e-05	COA8
31359	Ca	STX2	ST	9.38758e-06	STX2
31360	Ca	MOB1B	ST	1.35001e-05	MOB1B
31361	Ca	ENTPD3	ST	0.000337724	ENTPD3
31362	Ca	NF2	ST	7.42604e-06	NF2
31363	Ca	PDCD1	ST	7.3725e-05	PDCD1
31364	Ca	PPRC1	ST	2.94912e-05	PPRC1
31365	Ca	SLCO1B3	ST	0.000518273	SLCO1B3
31366	Ca	MTERF3	ST	2.52473e-05	MTERF3
31367	Ca	VSTM1	ST	0.00462047	VSTM1
31368	Ca	PRPF4B	ST	5.62248e-05	PRPF4B
31369	Ca	DDX28	ST	6.70311e-06	DDX28
31370	Ca	TWIST1	ST	0.000377013	TWIST1
31371	Ca	UBN1	ST	3.26432e-07	UBN1
31372	Ca	MTMR11	ST	4.14339e-05	MTMR11
31373	Ca	TOM1L2	ST	4.72766e-05	TOM1L2
31374	Ca	RGL4	ST	9.28911e-05	RGL4
31375	Ca	TRANK1	ST	2.6869e-05	TRANK1
31376	Ca	TRPM7	ST	1.17256e-05	TRPM7
31377	Ca	MPP2	ST	5.06884e-05	MPP2
31378	Ca	SAFB	ST	1.47317e-07	SAFB
31379	Ca	LURAP1L	ST	1.91576e-06	LURAP1L
31380	Ca	TBC1D3E	ST	0.0012716	TBC1D3E
31381	Ca	IGDCC4	ST	3.88701e-06	IGDCC4
31382	Ca	ZNF350	ST	5.50399e-06	ZNF350
31383	Ca	SARDH	ST	9.76972e-05	SARDH
31384	Ca	MTMR1	ST	9.6082e-06	MTMR1
31385	Ca	HUWE1	ST	0.000139052	HUWE1
31386	Ca	TRO	ST	3.69716e-05	TRO
31387	Ca	SNRNP27	ST	3.57062e-07	SNRNP27
31388	Ca	FCRL2	ST	0.012169	FCRL2
31389	Ca	ARL5A	ST	1.41712e-05	ARL5A
31390	Ca	GNG8	ST	0.000317214	GNG8
31391	Ca	FZD1	ST	5.57436e-06	FZD1
31392	Ca	RNF19A	ST	7.16006e-05	RNF19A
31393	Ca	TRAF3IP1	ST	8.02069e-05	TRAF3IP1
31394	Ca	ADAP2	ST	3.66424e-06	ADAP2
31395	Ca	PCBP3	ST	0.000317761	PCBP3
31396	Ca	ACYP1	ST	7.75796e-05	ACYP1
31397	Ca	INTS6L	ST	0.000270215	INTS6L
31398	Ca	NPR1	ST	0.000274664	NPR1
31399	Ca	TRAM2	ST	8.79941e-07	TRAM2
31400	Ca	ACACA	ST	0.00023427	ACACA
31401	Ca	SMAD3	ST	8.09795e-05	SMAD3
31402	Ca	MSX1	ST	1.70544e-05	MSX1
31403	Ca	ATF2	ST	1.15627e-06	ATF2
31404	Ca	GLRB	ST	0.000359787	GLRB
31405	Ca	ASCC2	ST	0.00021195	ASCC2
31406	Ca	ADRA2C	ST	4.4815e-06	ADRA2C
31407	Ca	FBXO9	ST	0	FBXO9
31408	Ca	PPARGC1B	ST	4.91353e-06	PPARGC1B
31409	Ca	PIP5K1A	ST	1.15002e-06	PIP5K1A
31410	Ca	ENPP1	ST	0.000402003	ENPP1
31411	Ca	AC119396.1	ST	0.00256401	AC119396.1
31412	Ca	FBXO21	ST	0.000184423	FBXO21
31413	Ca	TRPM2	ST	1.50809e-06	TRPM2
31414	Ca	COL19A1	ST	0.000615209	COL19A1
31415	Ca	TMTC2	ST	3.03731e-05	TMTC2
31416	Ca	C9orf85	ST	0	C9orf85
31417	Ca	HUS1B	ST	0.000282637	HUS1B
31418	Ca	COMMD7	ST	8.81962e-08	COMMD7
31419	Ca	ARHGEF3	ST	4.45825e-06	ARHGEF3
31420	Ca	GCNT1	ST	0.0165379	GCNT1
31421	Ca	VPS35L	ST	0	VPS35L
31422	Ca	MTERF4	ST	0	MTERF4
31423	Ca	PCF11	ST	2.63347e-05	PCF11
31424	Ca	C14orf28	ST	9.56095e-07	C14orf28
31425	Ca	TUT4	ST	0.000615239	TUT4
31426	Ca	TSPEAR	ST	0.0041692	TSPEAR
31427	Ca	HOXA5	ST	2.93276e-06	HOXA5
31428	Ca	MB	ST	0.000374388	MB
31429	Ca	VSTM5	ST	0.00110596	VSTM5
31430	Ca	TEDC1	ST	5.5621e-08	TEDC1
31431	Ca	WNT11	ST	0.00140852	WNT11
31432	Ca	RGMB	ST	8.24125e-05	RGMB
31433	Ca	USP53	ST	7.45753e-06	USP53
31434	Ca	HOXC13	ST	0.00121843	HOXC13
31435	Ca	ZDHHC1	ST	0.000174386	ZDHHC1
31436	Ca	POGLUT3	ST	9.25987e-05	POGLUT3
31437	Ca	C11orf68	ST	0.000141115	C11orf68
31438	Ca	ATG9B	ST	0.000451181	ATG9B
31439	Ca	TTLL13P	ST	0.00027502	TTLL13P
31440	Ca	RHEX	ST	0.000186621	RHEX
31441	Ca	ALAD	ST	0	ALAD
31442	Ca	PTGR1	ST	3.82948e-05	PTGR1
31443	Ca	EVC2	ST	5.19972e-06	EVC2
31444	Ca	FMR1	ST	2.52428e-07	FMR1
31445	Ca	HERC2	ST	4.34745e-06	HERC2
31446	Ca	MSTO1	ST	9.66569e-05	MSTO1
31447	Ca	NCOA1	ST	3.47251e-06	NCOA1
31448	Ca	CXXC5	ST	1.40848e-05	CXXC5
31449	Ca	AUH	ST	3.66858e-06	AUH
31450	Ca	SLC7A2	ST	6.26312e-05	SLC7A2
31451	Ca	NSUN7	ST	2.9963e-06	NSUN7
31452	Ca	CD86	ST	0.000169724	CD86
31453	Ca	ADCY7	ST	1.90935e-05	ADCY7
31454	Ca	EFR3A	ST	2.82582e-05	EFR3A
31455	Ca	PHB2	ST	5.10713e-05	PHB2
31456	Ca	PPP1R16A	ST	8.28274e-05	PPP1R16A
31457	Ca	TLL1	ST	0.00147751	TLL1
31458	Ca	GREM2	ST	0.000234994	GREM2
31459	Ca	PTPN21	ST	2.56293e-05	PTPN21
31460	Ca	NR1H2	ST	0	NR1H2
31461	Ca	HYI	ST	0	HYI
31462	Ca	TRUB1	ST	4.65151e-06	TRUB1
31463	Ca	BMI1	ST	5.78288e-07	BMI1
31464	Ca	ANKRD33B	ST	0.00364109	ANKRD33B
31465	Ca	PLCD3	ST	9.00282e-06	PLCD3
31466	Ca	SHC2	ST	0.00025646	SHC2
31467	Ca	SLC16A7	ST	3.18113e-05	SLC16A7
31468	Ca	VNN3	ST	0.000635195	VNN3
31469	Ca	METAP2	ST	6.60695e-07	METAP2
31470	Ca	THG1L	ST	6.33496e-05	THG1L
31471	Ca	SAMD11	ST	0.000189568	SAMD11
31472	Ca	LHX6	ST	0.000178877	LHX6
31473	Ca	MYO9B	ST	0.000295087	MYO9B
31474	Ca	PLCL1	ST	9.78135e-06	PLCL1
31475	Ca	NAV1	ST	4.66092e-07	NAV1
31476	Ca	CRBN	ST	0.000163326	CRBN
31477	Ca	RAI14	ST	1.92931e-05	RAI14
31478	Ca	SUGCT	ST	5.39197e-06	SUGCT
31479	Ca	SETD7	ST	9.52736e-07	SETD7
31480	Ca	DENND1C	ST	0.000156445	DENND1C
31481	Ca	VPS45	ST	1.63161e-05	VPS45
31482	Ca	CGGBP1	ST	4.9966e-07	CGGBP1
31483	Ca	DIO2	ST	0.000125948	DIO2
31484	Ca	EIF2AK3	ST	0.000123567	EIF2AK3
31485	Ca	ELOA3	ST	5.9013e-05	ELOA3
31486	Ca	UNC13A	ST	0.000236827	UNC13A
31487	Ca	TLE2	ST	3.53121e-07	TLE2
31488	Ca	ELL2	ST	1.58457e-05	ELL2
31489	Ca	TDRP	ST	8.26156e-05	TDRP
31490	Ca	TICAM1	ST	0	TICAM1
31491	Ca	GRIP1	ST	2.58539e-05	GRIP1
31492	Ca	PPP1R3G	ST	0.000108291	PPP1R3G
31493	Ca	KAT5	ST	2.69784e-06	KAT5
31494	Ca	MAP4K5	ST	3.61201e-06	MAP4K5
31495	Ca	FCGR3B	ST	0.000709132	FCGR3B
31496	Ca	MPHOSPH8	ST	6.09169e-05	MPHOSPH8
31497	Ca	NATD1	ST	0	NATD1
31498	Ca	EMC1	ST	0	EMC1
31499	Ca	WNK2	ST	0.00250157	WNK2
31500	Ca	DLG4	ST	9.82197e-06	DLG4
31501	Ca	SYNDIG1	ST	0.000295068	SYNDIG1
31502	Ca	GANAB	ST	7.63725e-06	GANAB
31503	Ca	TRAF5	ST	9.90629e-06	TRAF5
31504	Ca	CCDC82	ST	6.46229e-05	CCDC82
31505	Ca	IL18RAP	ST	4.56607e-05	IL18RAP
31506	Ca	SLC19A1	ST	3.89911e-06	SLC19A1
31507	Ca	CEACAM3	ST	0.180516	CEACAM3
31508	Ca	VKORC1	ST	0.000167955	VKORC1
31509	Ca	FOXF2	ST	0.000412582	FOXF2
31510	Ca	COBLL1	ST	1.30783e-05	COBLL1
31511	Ca	GEMIN7	ST	9.07609e-07	GEMIN7
31512	Ca	ANKRD40	ST	6.59958e-06	ANKRD40
31513	Ca	RAB9B	ST	0.000454857	RAB9B
31514	Ca	ADH1C	ST	0.00104989	ADH1C
31515	Ca	P2RY14	ST	5.89989e-07	P2RY14
31516	Ca	SEC23A	ST	0	SEC23A
31517	Ca	MAST4	ST	0	MAST4
31518	Ca	DOC2B	ST	0.000389296	DOC2B
31519	Ca	RNF13	ST	7.23351e-06	RNF13
31520	Ca	TNRC6A	ST	0	TNRC6A
31521	Ca	FNDC3A	ST	0	FNDC3A
31522	Ca	CYP4F3	ST	0.000389942	CYP4F3
31523	Ca	BAG6	ST	3.95254e-05	BAG6
31524	Ca	SIT1	ST	0.0088418	SIT1
31525	Ca	BET1	ST	8.2786e-06	BET1
31526	Ca	CYP27A1	ST	2.64166e-05	CYP27A1
31527	Ca	SLC43A3	ST	6.13806e-06	SLC43A3
31528	Ca	MICAL3	ST	1.80879e-05	MICAL3
31529	Ca	ARV1	ST	0.00135197	ARV1
31530	Ca	NEK9	ST	0	NEK9
31531	Ca	AGPAT4	ST	1.71717e-05	AGPAT4
31532	Ca	MAP3K12	ST	4.76578e-05	MAP3K12
31533	Ca	PLCD1	ST	6.59502e-05	PLCD1
31534	Ca	MT1H	ST	0.000134665	MT1H
31535	Ca	RAC3	ST	5.13541e-07	RAC3
31536	Ca	SDK1	ST	0.000232911	SDK1
31537	Ca	KDM4B	ST	7.5888e-05	KDM4B
31538	Ca	CLEC10A	ST	0.000336229	CLEC10A
31539	Ca	INTS11	ST	3.06273e-07	INTS11
31540	Ca	PBX4	ST	0.000868179	PBX4
31541	Ca	TNFAIP8	ST	0	TNFAIP8
31542	Ca	LSAMP	ST	4.00432e-05	LSAMP
31543	Ca	PAPPA	ST	0.0181561	PAPPA
31544	Ca	NCAPD3	ST	3.43682e-05	NCAPD3
31545	Ca	RAPGEF5	ST	0.000256945	RAPGEF5
31546	Ca	TRA2B	ST	0.000107779	TRA2B
31547	Ca	PIP4K2A	ST	0	PIP4K2A
31548	Ca	VAMP1	ST	0.000378484	VAMP1
31549	Ca	CYP1B1	ST	1.27689e-06	CYP1B1
31550	Ca	SELENOK	ST	0	SELENOK
31551	Ca	GGT5	ST	0.00513247	GGT5
31552	Ca	SEC16A	ST	4.73626e-06	SEC16A
31553	Ca	GAB2	ST	4.44546e-05	GAB2
31554	Ca	SIGLEC15	ST	9.07469e-06	SIGLEC15
31555	Ca	TCF25	ST	3.99237e-05	TCF25
31556	Ca	GP2	ST	0.00010638	GP2
31557	Ca	HOOK3	ST	0	HOOK3
31558	Ca	TPST2	ST	8.03405e-05	TPST2
31559	Ca	MGAT1	ST	0	MGAT1
31560	Ca	TTLL5	ST	0.000320084	TTLL5
31561	Ca	ST3GAL3	ST	1.43883e-05	ST3GAL3
31562	Ca	PARD3B	ST	0.000377345	PARD3B
31563	Ca	PIEZO1	ST	1.83151e-05	PIEZO1
31564	Ca	DNTTIP1	ST	0.000106759	DNTTIP1
31565	Ca	RBM6	ST	0.00141235	RBM6
31566	Ca	EGFR	ST	0	EGFR
31567	Ca	PCTP	ST	5.33817e-05	PCTP
31568	Ca	IDS	ST	0	IDS
31569	Ca	KLF12	ST	5.67876e-07	KLF12
31570	Ca	KHDC4	ST	4.6597e-06	KHDC4
31571	Ca	TMEM43	ST	2.40209e-05	TMEM43
31572	Ca	CLUAP1	ST	1.55767e-06	CLUAP1
31573	Ca	FEM1B	ST	1.37333e-07	FEM1B
31574	Ca	EEPD1	ST	1.19858e-05	EEPD1
31575	Ca	FAM13C	ST	5.08308e-05	FAM13C
31576	Ca	TM4SF18	ST	1.44355e-05	TM4SF18
31577	Ca	SCAND1	ST	0	SCAND1
31578	Ca	TMEM220	ST	1.39237e-06	TMEM220
31579	Ca	MRTFA	ST	4.95236e-05	MRTFA
31580	Ca	HCFC2	ST	2.20236e-07	HCFC2
31581	Ca	PLCE1	ST	0.000108675	PLCE1
31582	Ca	PPIC	ST	3.40747e-06	PPIC
31583	Ca	VPS18	ST	0	VPS18
31584	Ca	SMARCC1	ST	3.23484e-07	SMARCC1
31585	Ca	ANKRD29	ST	2.82906e-05	ANKRD29
31586	Ca	ADH5	ST	3.98264e-05	ADH5
31587	Ca	PDCL	ST	6.47885e-05	PDCL
31588	Ca	USP17L15	ST	6.04333e-05	USP17L15
31589	Ca	PLA2G4A	ST	0.000428751	PLA2G4A
31590	Ca	DZIP1	ST	5.18806e-05	DZIP1
31591	Ca	SF3B1	ST	3.75351e-05	SF3B1
31592	Ca	PALMD	ST	5.3658e-05	PALMD
31593	Ca	IMPDH2	ST	1.09523e-05	IMPDH2
31594	Ca	POTEM	ST	0.000544997	POTEM
31595	Ca	FAM110C	ST	0.000178955	FAM110C
31596	Ca	RNF38	ST	4.25125e-06	RNF38
31597	Ca	RB1	ST	2.32922e-05	RB1
31598	Ca	TNRC6B	ST	1.60713e-05	TNRC6B
31599	Ca	JUN	ST	0.000342163	JUN
31600	Ca	SLC26A11	ST	1.29697e-05	SLC26A11
31601	Ca	FOCAD	ST	1.83738e-07	FOCAD
31602	Ca	RILP	ST	0.00019302	RILP
31603	Ca	NFKBID	ST	6.30646e-05	NFKBID
31604	Ca	ZNF117	ST	6.23514e-07	ZNF117
31605	Ca	RFLNB	ST	0.000148553	RFLNB
31606	Ca	TESPA1	ST	0.00386888	TESPA1
31661	Cu	SYNPO2	ST	0	SYNPO2
31662	Cu	CARNS1	ST	9.35055e-05	CARNS1
31663	Cu	TBKBP1	ST	7.21758e-05	TBKBP1
31664	Cu	F2R	ST	0.000281653	F2R
31665	Cu	DOC2A	ST	0.000468375	DOC2A
31666	Cu	ATG4B	ST	4.22104e-05	ATG4B
31667	Cu	DEDD2	ST	0.000287528	DEDD2
31668	Cu	NDRG4	ST	0.000935452	NDRG4
31669	Cu	SMURF2	ST	5.49803e-07	SMURF2
31670	Cu	MTLN	ST	0	MTLN
31671	Cu	CHL1	ST	3.31415e-05	CHL1
31672	Cu	ATP6V0A1	ST	1.09696e-05	ATP6V0A1
31673	Cu	C1QTNF6	ST	2.49085e-05	C1QTNF6
31674	Cu	INTS8	ST	4.8411e-05	INTS8
31675	Cu	SIX5	ST	0.000260287	SIX5
31676	Cu	CCDC78	ST	9.50236e-07	CCDC78
31677	Cu	ASNSD1	ST	4.40692e-05	ASNSD1
31678	Cu	DIPK2B	ST	8.50978e-05	DIPK2B
31679	Cu	TRIP6	ST	8.13507e-06	TRIP6
31680	Cu	HTR2A	ST	9.30043e-05	HTR2A
31681	Cu	ARHGEF40	ST	3.23998e-05	ARHGEF40
31682	Cu	MBOAT7	ST	2.3755e-06	MBOAT7
31683	Cu	DACT2	ST	0.0075848	DACT2
31684	Cu	RETREG3	ST	3.85749e-06	RETREG3
31685	Cu	DCAF13	ST	1.51754e-06	DCAF13
31686	Cu	SNN	ST	5.68414e-06	SNN
31687	Cu	GLI2	ST	3.61568e-06	GLI2
31688	Cu	ZNF134	ST	1.66784e-08	ZNF134
31689	Cu	ARID4B	ST	9.3462e-05	ARID4B
31690	Cu	PHKG2	ST	2.70519e-05	PHKG2
31691	Cu	INO80D	ST	3.08576e-05	INO80D
31692	Cu	SLC25A29	ST	4.94784e-06	SLC25A29
31693	Cu	ACADSB	ST	1.83672e-06	ACADSB
31694	Cu	PWWP2B	ST	3.14265e-06	PWWP2B
31695	Cu	C2CD4A	ST	0.000240405	C2CD4A
31696	Cu	EPDR1	ST	9.78634e-06	EPDR1
31697	Cu	ILDR1	ST	5.08047e-08	ILDR1
31698	Cu	PPP4R4	ST	0.000105339	PPP4R4
31699	Cu	NIBAN3	ST	1.03279e-05	NIBAN3
31700	Cu	ARRB1	ST	0	ARRB1
31701	Cu	RLBP1	ST	0.000795636	RLBP1
31702	Cu	TSC1	ST	2.62659e-05	TSC1
31703	Cu	ISYNA1	ST	0.000277864	ISYNA1
31704	Cu	KCNH3	ST	4.32781e-05	KCNH3
31705	Cu	CYB5R1	ST	5.61133e-06	CYB5R1
31706	Cu	ASMTL	ST	1.56562e-06	ASMTL
31707	Cu	GPRASP2	ST	7.44071e-05	GPRASP2
31708	Cu	MYO15B	ST	4.51317e-05	MYO15B
31709	Cu	LRRC25	ST	4.17946e-05	LRRC25
31710	Cu	AGTR1	ST	6.67849e-06	AGTR1
31711	Cu	PCDHB16	ST	8.84184e-05	PCDHB16
31712	Cu	TCERG1	ST	1.71555e-05	TCERG1
31713	Cu	LONRF3	ST	3.55761e-05	LONRF3
31714	Cu	SPRY4	ST	8.53562e-06	SPRY4
31715	Cu	ECHDC2	ST	1.88747e-05	ECHDC2
31716	Cu	TBX18	ST	3.68031e-05	TBX18
31717	Cu	PCYOX1	ST	0	PCYOX1
31718	Cu	DGKG	ST	3.13159e-05	DGKG
31719	Cu	FGD5	ST	5.5989e-05	FGD5
31720	Cu	ANKRD12	ST	8.00954e-07	ANKRD12
31721	Cu	TTC37	ST	0.000499315	TTC37
31722	Cu	PIP4P1	ST	7.33183e-06	PIP4P1
31723	Cu	TLR4	ST	4.56483e-05	TLR4
31724	Cu	FCRLB	ST	2.49496e-05	FCRLB
31725	Cu	CADPS2	ST	6.48232e-05	CADPS2
31726	Cu	CMYA5	ST	0.000244801	CMYA5
31727	Cu	STEAP1	ST	2.20457e-06	STEAP1
31728	Cu	SLC26A2	ST	3.63618e-05	SLC26A2
31729	Cu	TIAM1	ST	4.27438e-05	TIAM1
31730	Cu	SH3GL1	ST	0	SH3GL1
31731	Cu	ZNF296	ST	0.000774107	ZNF296
31732	Cu	GPT	ST	0.000382332	GPT
31733	Cu	RTBDN	ST	8.44604e-05	RTBDN
31734	Cu	MORC3	ST	6.32119e-05	MORC3
31735	Cu	CEP120	ST	0.00179449	CEP120
31736	Cu	C2CD4B	ST	0.000135021	C2CD4B
31737	Cu	SNAP47	ST	0.000707625	SNAP47
31738	Cu	CISH	ST	0.000176108	CISH
31739	Cu	AQP7	ST	0.00275142	AQP7
31740	Cu	SNRNP70	ST	1.08711e-05	SNRNP70
31741	Cu	PLSCR3	ST	0	PLSCR3
31742	Cu	TUFT1	ST	0	TUFT1
31743	Cu	ROCK2	ST	7.57883e-05	ROCK2
31744	Cu	SLC39A6	ST	4.21355e-06	SLC39A6
31745	Cu	RELL1	ST	4.89052e-07	RELL1
31746	Cu	EFCAB12	ST	0.000309964	EFCAB12
31747	Cu	OAT	ST	6.2636e-05	OAT
31748	Cu	RALBP1	ST	0	RALBP1
31749	Cu	DACH1	ST	0.000271287	DACH1
31750	Cu	PSIP1	ST	3.16901e-06	PSIP1
31751	Cu	FHOD3	ST	1.33019e-05	FHOD3
31752	Cu	CAMLG	ST	1.24976e-05	CAMLG
31753	Cu	XPA	ST	5.43587e-06	XPA
31754	Cu	RNF181	ST	2.17371e-05	RNF181
31755	Cu	PAGR1	ST	0	PAGR1
31756	Cu	HGF	ST	1.31192e-05	HGF
31757	Cu	SPG7	ST	1.67032e-05	SPG7
31758	Cu	TEC	ST	2.66517e-05	TEC
31759	Cu	ZNF784	ST	0.000275417	ZNF784
31760	Cu	PLEKHF1	ST	5.00661e-07	PLEKHF1
31761	Cu	DDX55	ST	0	DDX55
31762	Cu	UBE2D1	ST	5.49493e-05	UBE2D1
31763	Cu	AP4B1	ST	0.000409373	AP4B1
31764	Cu	KDM5B	ST	2.45775e-05	KDM5B
31765	Cu	CDC42BPA	ST	0.000782183	CDC42BPA
31766	Cu	ADGRB1	ST	0.0002036	ADGRB1
31767	Cu	RFX3	ST	1.78458e-05	RFX3
31768	Cu	SHANK3	ST	4.99343e-07	SHANK3
31769	Cu	INAFM2	ST	0.000134488	INAFM2
31770	Cu	GALNT8	ST	0.0001981	GALNT8
31771	Cu	FHL5	ST	5.16784e-06	FHL5
31772	Cu	PICALM	ST	7.3563e-05	PICALM
31773	Cu	AS3MT	ST	0.00136884	AS3MT
31774	Cu	MIA	ST	0.000340991	MIA
31775	Cu	INO80	ST	0.000146621	INO80
31776	Cu	CHD4	ST	9.37379e-05	CHD4
31777	Cu	NOTCH2	ST	0.000170594	NOTCH2
31778	Cu	CYGB	ST	2.09539e-06	CYGB
31779	Cu	ZBTB6	ST	4.4066e-05	ZBTB6
31780	Cu	ETNK2	ST	1.29408e-05	ETNK2
31781	Cu	JAKMIP3	ST	5.67678e-05	JAKMIP3
31782	Cu	EBF1	ST	8.95314e-05	EBF1
31783	Cu	LIMD1	ST	1.90301e-05	LIMD1
31784	Cu	EPN2	ST	4.06031e-05	EPN2
31785	Cu	SLC9A2	ST	1.50398e-06	SLC9A2
31786	Cu	EXOC7	ST	0.000223659	EXOC7
31787	Cu	MTHFD2L	ST	0.000174026	MTHFD2L
31788	Cu	ATF7	ST	0.00017284	ATF7
31789	Cu	AATK	ST	3.68279e-05	AATK
31790	Cu	CPLX1	ST	3.69791e-05	CPLX1
31791	Cu	KDM4C	ST	0.000190233	KDM4C
31792	Cu	RAB3D	ST	0.000611716	RAB3D
31793	Cu	TMPRSS13	ST	6.42126e-05	TMPRSS13
31794	Cu	CNIH3	ST	0.000151989	CNIH3
31795	Cu	MMP13	ST	0.000679966	MMP13
31796	Cu	SIN3A	ST	5.33428e-08	SIN3A
31797	Cu	NRXN2	ST	6.58575e-07	NRXN2
31798	Cu	ARHGAP31	ST	8.72151e-05	ARHGAP31
31799	Cu	PBRM1	ST	1.63067e-05	PBRM1
31800	Cu	SH3BP5L	ST	7.67692e-06	SH3BP5L
31801	Cu	CLK1	ST	0	CLK1
31802	Cu	OSTM1	ST	0	OSTM1
31803	Cu	ADCY3	ST	0	ADCY3
31804	Cu	NAGA	ST	1.4541e-05	NAGA
31805	Cu	SLC3A1	ST	0.000139986	SLC3A1
31806	Cu	C19orf38	ST	0	C19orf38
31807	Cu	VSIG2	ST	0.000248416	VSIG2
31808	Cu	ZNF677	ST	1.83716e-05	ZNF677
31809	Cu	ARHGEF18	ST	1.03632e-05	ARHGEF18
31810	Cu	DCUN1D3	ST	0.000253887	DCUN1D3
31811	Cu	RAD50	ST	0	RAD50
31812	Cu	LRRN1	ST	4.10772e-05	LRRN1
31813	Cu	FAM168B	ST	2.37003e-06	FAM168B
31814	Cu	GAS8	ST	7.99589e-05	GAS8
31815	Cu	SAP30	ST	5.97352e-06	SAP30
31816	Cu	TENM1	ST	3.51321e-05	TENM1
31817	Cu	IL9R	ST	0.0363801	IL9R
31818	Cu	PIP4K2B	ST	4.26994e-06	PIP4K2B
31819	Cu	MCIDAS	ST	0.00234878	MCIDAS
31820	Cu	R3HDM4	ST	1.29566e-05	R3HDM4
31821	Cu	ARL11	ST	6.27457e-07	ARL11
31822	Cu	SLC27A1	ST	0.000118664	SLC27A1
31823	Cu	ARID1B	ST	0	ARID1B
31824	Cu	IL12RB2	ST	0.00434367	IL12RB2
31825	Cu	RO60	ST	0	RO60
31826	Cu	LY6K	ST	0.00244231	LY6K
31827	Cu	SORCS2	ST	2.78314e-05	SORCS2
31828	Cu	ATP13A4	ST	0.000208241	ATP13A4
31829	Cu	FOXO1	ST	5.0813e-06	FOXO1
31830	Cu	SLC19A3	ST	0.000506172	SLC19A3
31831	Cu	HECTD2	ST	0.000103133	HECTD2
31832	Cu	ROCK1	ST	1.60315e-05	ROCK1
31833	Cu	SYCE1	ST	0.000119293	SYCE1
31834	Cu	FAM117A	ST	7.8488e-05	FAM117A
31835	Cu	UGGT2	ST	1.51858e-05	UGGT2
31836	Cu	WIPI1	ST	8.35463e-07	WIPI1
31837	Cu	TBC1D5	ST	9.81989e-06	TBC1D5
31838	Cu	LRRC56	ST	1.88822e-05	LRRC56
31839	Cu	KLHDC1	ST	0.000155348	KLHDC1
31840	Cu	TPCN1	ST	0	TPCN1
31841	Cu	RMND1	ST	5.83564e-05	RMND1
31842	Cu	PPIG	ST	5.981e-05	PPIG
31843	Cu	RETREG1	ST	1.52616e-05	RETREG1
31844	Cu	ASCL5	ST	4.48635e-05	ASCL5
31845	Cu	PCMTD2	ST	1.95945e-05	PCMTD2
31846	Cu	EHD3	ST	1.65347e-06	EHD3
31847	Cu	GGT2	ST	6.01888e-05	GGT2
31848	Cu	USP24	ST	8.81491e-07	USP24
31849	Cu	NSUN5	ST	0	NSUN5
31850	Cu	RPH3AL	ST	0	RPH3AL
31851	Cu	IGFL2	ST	0.000341195	IGFL2
31852	Cu	CHST7	ST	0.00176364	CHST7
31853	Cu	IFNE	ST	0.00016877	IFNE
31854	Cu	RTEL1	ST	0.000265616	RTEL1
31855	Cu	EDA	ST	2.43368e-05	EDA
31856	Cu	NRG1	ST	7.65289e-05	NRG1
31857	Cu	ERMN	ST	0.000378994	ERMN
31858	Cu	BRAP	ST	0.00119418	BRAP
31859	Cu	SLC22A3	ST	0.000207284	SLC22A3
31860	Cu	FKBP8	ST	1.22972e-05	FKBP8
31861	Cu	IL31RA	ST	0.000447464	IL31RA
31862	Cu	PARL	ST	0.000251628	PARL
31863	Cu	NEIL3	ST	1.50019e-06	NEIL3
31864	Cu	PHF2	ST	1.93924e-05	PHF2
31865	Cu	CLCN5	ST	6.11078e-06	CLCN5
31866	Cu	PLXDC1	ST	1.51393e-05	PLXDC1
31867	Cu	PDE2A	ST	0.000207734	PDE2A
31868	Cu	CLN8	ST	7.80385e-07	CLN8
31869	Cu	TBC1D15	ST	3.94947e-05	TBC1D15
31870	Cu	KAT6B	ST	0	KAT6B
31871	Cu	HDDC3	ST	5.59309e-06	HDDC3
31872	Cu	RXRB	ST	0.000171884	RXRB
31873	Cu	TFE3	ST	0	TFE3
31874	Cu	DYM	ST	6.96285e-05	DYM
31875	Cu	RASGRP4	ST	0.0239679	RASGRP4
31876	Cu	CTDP1	ST	0	CTDP1
31877	Cu	DEC1	ST	3.68576e-05	DEC1
31878	Cu	PDP1	ST	0	PDP1
31879	Cu	SERAC1	ST	0.000136221	SERAC1
31880	Cu	CCDC85C	ST	3.06285e-06	CCDC85C
31881	Cu	RND3	ST	3.07656e-06	RND3
31882	Cu	DBN1	ST	4.26635e-05	DBN1
31883	Cu	CYB561A3	ST	6.68205e-05	CYB561A3
31884	Cu	NUP214	ST	3.45995e-06	NUP214
31885	Cu	CFDP1	ST	0	CFDP1
31886	Cu	COPRS	ST	1.33146e-06	COPRS
31887	Cu	PDLIM5	ST	8.46619e-07	PDLIM5
31888	Cu	GJC2	ST	1.78857e-05	GJC2
31889	Cu	CHST2	ST	0.000392094	CHST2
31890	Cu	PCDHGC3	ST	0	PCDHGC3
31891	Cu	ASAP3	ST	0.000131305	ASAP3
31892	Cu	COL22A1	ST	4.49768e-05	COL22A1
31893	Cu	MAD1L1	ST	2.75724e-05	MAD1L1
31894	Cu	SNHG32	ST	0.000369751	SNHG32
31895	Cu	PRDM11	ST	5.3052e-06	PRDM11
31896	Cu	NRTN	ST	2.93211e-05	NRTN
31897	Cu	IL36G	ST	1.33201e-05	IL36G
31898	Cu	RPRD2	ST	0	RPRD2
31899	Cu	RAB11FIP2	ST	7.00092e-06	RAB11FIP2
31900	Cu	CPNE5	ST	3.77665e-05	CPNE5
31901	Cu	CDH2	ST	5.72655e-05	CDH2
31902	Cu	ABCA6	ST	3.73197e-05	ABCA6
31903	Cu	RGCC	ST	0.000100966	RGCC
31904	Cu	CIC	ST	0	CIC
31905	Cu	LMNTD2	ST	0	LMNTD2
31906	Cu	DEUP1	ST	0.00041441	DEUP1
31907	Cu	MICU3	ST	1.81445e-05	MICU3
31908	Cu	TSPAN9	ST	2.33487e-05	TSPAN9
31909	Cu	RAVER2	ST	5.68828e-06	RAVER2
31910	Cu	IQCD	ST	0.00105554	IQCD
31911	Cu	GHR	ST	1.32653e-05	GHR
31912	Cu	FRG1	ST	6.63353e-06	FRG1
31913	Cu	LRP3	ST	0	LRP3
31914	Cu	THSD4	ST	0.000595595	THSD4
31915	Cu	GSTA4	ST	3.38961e-05	GSTA4
31916	Cu	PKN1	ST	1.1869e-05	PKN1
31917	Cu	FOXC1	ST	1.10094e-05	FOXC1
31918	Cu	ZMYM2	ST	5.23297e-07	ZMYM2
31919	Cu	HES2	ST	0.00129195	HES2
31920	Cu	CRYM	ST	0.000204682	CRYM
31921	Cu	DYRK3	ST	0.000113767	DYRK3
31922	Cu	SMARCC2	ST	0.000210218	SMARCC2
31923	Cu	RND1	ST	0.000108655	RND1
31924	Cu	TBX1	ST	0.0164075	TBX1
31925	Cu	SEPTIN4	ST	0	SEPTIN4
31926	Cu	PPP3CC	ST	1.36816e-05	PPP3CC
31927	Cu	EZH1	ST	9.81627e-06	EZH1
31928	Cu	PRKN	ST	2.68261e-05	PRKN
31929	Cu	SERTAD2	ST	1.52744e-05	SERTAD2
31930	Cu	SPIB	ST	0.000125534	SPIB
31931	Cu	KBTBD13	ST	0.000242953	KBTBD13
31932	Cu	RBPJ	ST	1.30271e-05	RBPJ
31933	Cu	DTNBP1	ST	0.000440454	DTNBP1
31934	Cu	SEMA4A	ST	2.449e-06	SEMA4A
31935	Cu	ADRB1	ST	0.000474302	ADRB1
31936	Cu	HINT3	ST	1.23381e-05	HINT3
31937	Cu	DCLRE1C	ST	1.98684e-05	DCLRE1C
31938	Cu	PELI1	ST	8.80976e-05	PELI1
31939	Cu	AP2M1	ST	4.19701e-05	AP2M1
31940	Cu	KRAS	ST	0.000193296	KRAS
31941	Cu	MAVS	ST	4.52277e-05	MAVS
31942	Cu	ZBTB25	ST	0.000129432	ZBTB25
31943	Cu	PYCARD	ST	1.23438e-05	PYCARD
31944	Cu	STYX	ST	1.30064e-05	STYX
31945	Cu	ELK3	ST	3.62162e-05	ELK3
31946	Cu	GSE1	ST	0	GSE1
31947	Cu	ITPRIPL2	ST	1.23257e-06	ITPRIPL2
31948	Cu	NKX3-1	ST	7.46375e-05	NKX3-1
31949	Cu	ACVR1B	ST	8.91408e-06	ACVR1B
31950	Cu	DARS	ST	7.39881e-06	DARS
31951	Cu	PIAS2	ST	4.26751e-05	PIAS2
31952	Cu	NSDHL	ST	6.43091e-06	NSDHL
31953	Cu	PCOLCE2	ST	0.0247365	PCOLCE2
31954	Cu	AKT1S1	ST	2.52963e-05	AKT1S1
31955	Cu	TOB2	ST	1.35126e-07	TOB2
31956	Cu	STAG2	ST	2.21474e-05	STAG2
31957	Cu	NT5C2	ST	4.49208e-05	NT5C2
31958	Cu	NIN	ST	2.26531e-06	NIN
31959	Cu	RIPOR3	ST	2.94005e-05	RIPOR3
31960	Cu	RPRD1A	ST	0.000140443	RPRD1A
31961	Cu	FBXO34	ST	5.18385e-06	FBXO34
31962	Cu	CFP	ST	6.57341e-05	CFP
31963	Cu	CD72	ST	0	CD72
31964	Cu	XYLT1	ST	5.65061e-05	XYLT1
31965	Cu	SLC25A12	ST	6.92197e-06	SLC25A12
31966	Cu	SGSH	ST	0	SGSH
31967	Cu	SPRR2F	ST	0.000306466	SPRR2F
31968	Cu	MATN3	ST	2.4551e-05	MATN3
31969	Cu	AP5Z1	ST	3.63882e-06	AP5Z1
31970	Cu	GPSM2	ST	3.62074e-05	GPSM2
31971	Cu	ITPKC	ST	3.17982e-05	ITPKC
31972	Cu	FUT11	ST	6.26484e-05	FUT11
31973	Cu	TNNI2	ST	1.67105e-05	TNNI2
31974	Cu	NHLRC2	ST	1.56234e-05	NHLRC2
31975	Cu	ISM1	ST	0.000225388	ISM1
31976	Cu	AAK1	ST	5.22165e-05	AAK1
31977	Cu	SEC23IP	ST	3.18868e-05	SEC23IP
31978	Cu	UCN3	ST	0.000348202	UCN3
31979	Cu	DIPK1B	ST	8.80204e-06	DIPK1B
31980	Cu	MARCH3	ST	4.04675e-05	MARCH3
31981	Cu	PENK	ST	2.02205e-05	PENK
31982	Cu	PDE12	ST	8.1609e-06	PDE12
31983	Cu	CCNH	ST	2.49775e-06	CCNH
31984	Cu	RP9	ST	4.9942e-05	RP9
31985	Cu	LRRC10B	ST	9.43351e-06	LRRC10B
31986	Cu	NEDD4	ST	2.03337e-05	NEDD4
31987	Cu	TPD52L2	ST	8.76355e-05	TPD52L2
31988	Cu	PITPNM3	ST	4.25166e-05	PITPNM3
31989	Cu	FAM50B	ST	0.00971432	FAM50B
31990	Cu	ACOX3	ST	4.85597e-05	ACOX3
31991	Cu	CCNYL1	ST	0.000357601	CCNYL1
31992	Cu	TEF	ST	0.0020838	TEF
31993	Cu	RSPH4A	ST	0.000584017	RSPH4A
31994	Cu	CYP26B1	ST	0.000111623	CYP26B1
31995	Cu	CSMD2	ST	3.01111e-05	CSMD2
31996	Cu	GNG7	ST	0.000617648	GNG7
31997	Cu	PVR	ST	0	PVR
31998	Cu	CPEB4	ST	0.000242165	CPEB4
31999	Cu	MMAB	ST	0	MMAB
32000	Cu	SLAMF9	ST	0.000238655	SLAMF9
32001	Cu	IL37	ST	4.52623e-05	IL37
32002	Cu	LDB2	ST	2.46623e-05	LDB2
32003	Cu	KLC1	ST	4.45859e-05	KLC1
32004	Cu	RPP21	ST	0.000107016	RPP21
32005	Cu	CREB3L2	ST	3.13844e-05	CREB3L2
32006	Cu	WWOX	ST	1.88887e-06	WWOX
32007	Cu	ZNF469	ST	1.82261e-06	ZNF469
32008	Cu	ATP6V1H	ST	2.79729e-06	ATP6V1H
32009	Cu	SMIM4	ST	8.91789e-06	SMIM4
32010	Cu	SPAG4	ST	0.0243046	SPAG4
32011	Cu	SUOX	ST	0.000102751	SUOX
32012	Cu	GPR88	ST	0.000562462	GPR88
32013	Cu	SPAST	ST	8.59613e-07	SPAST
32014	Cu	TMEM25	ST	0.000150247	TMEM25
32015	Cu	TEAD1	ST	7.4697e-06	TEAD1
32016	Cu	IL17RC	ST	2.90006e-06	IL17RC
32017	Cu	ADTRP	ST	3.40968e-05	ADTRP
32018	Cu	FBXL2	ST	5.70513e-05	FBXL2
32019	Cu	SLC27A5	ST	0.000727543	SLC27A5
32020	Cu	NCOA3	ST	3.28561e-05	NCOA3
32021	Cu	CYTL1	ST	5.36603e-05	CYTL1
32022	Cu	CCDC106	ST	1.42497e-05	CCDC106
32023	Cu	PCNX1	ST	9.94648e-05	PCNX1
32024	Cu	TMEM255B	ST	1.2813e-05	TMEM255B
32025	Cu	PDE10A	ST	5.29273e-06	PDE10A
32026	Cu	SBK1	ST	0.000635951	SBK1
32027	Cu	DYNC2H1	ST	7.20035e-06	DYNC2H1
32028	Cu	KIAA2013	ST	4.38282e-06	KIAA2013
32029	Cu	HEPACAM2	ST	0.0224162	HEPACAM2
32030	Cu	PLEKHA5	ST	0	PLEKHA5
32031	Cu	YIPF1	ST	5.67909e-06	YIPF1
32032	Cu	SPATA31A1	ST	0.000278863	SPATA31A1
32033	Cu	CDIP1	ST	5.86824e-06	CDIP1
32034	Cu	CBR4	ST	1.16676e-05	CBR4
32035	Cu	MARCH2	ST	1.37869e-05	MARCH2
32036	Cu	HOXA13	ST	3.01059e-05	HOXA13
32037	Cu	ATF6B	ST	2.53064e-05	ATF6B
32038	Cu	TAFA1	ST	3.4869e-05	TAFA1
32039	Cu	TNFRSF10D	ST	1.89671e-05	TNFRSF10D
32040	Cu	KLF13	ST	8.60291e-08	KLF13
32041	Cu	GOSR1	ST	1.0132e-06	GOSR1
32042	Cu	DIPK1A	ST	1.48932e-05	DIPK1A
32043	Cu	RARS2	ST	3.02928e-06	RARS2
32044	Cu	LCN15	ST	0.000654815	LCN15
32045	Cu	ANKDD1A	ST	0.000389934	ANKDD1A
32046	Cu	RNF166	ST	1.57305e-06	RNF166
32047	Cu	ULBP2	ST	6.51513e-05	ULBP2
32048	Cu	XRCC6	ST	1.0868e-05	XRCC6
32049	Cu	ARID5A	ST	4.37751e-05	ARID5A
32050	Cu	HIVEP3	ST	1.2565e-05	HIVEP3
32051	Cu	KIF7	ST	7.47045e-05	KIF7
32052	Cu	RLF	ST	2.42727e-05	RLF
32053	Cu	DENND10	ST	0	DENND10
32054	Cu	SLC22A1	ST	2.8142e-05	SLC22A1
32055	Cu	BCHE	ST	0.000120635	BCHE
32056	Cu	RBP5	ST	6.46089e-05	RBP5
32057	Cu	EMX1	ST	3.51606e-05	EMX1
32058	Cu	BDH2	ST	5.15222e-05	BDH2
32059	Cu	CLCA4	ST	0.00211682	CLCA4
32060	Cu	IL4R	ST	1.31029e-05	IL4R
32061	Cu	CDC5L	ST	1.10274e-05	CDC5L
32062	Cu	SAT2	ST	2.55588e-05	SAT2
32063	Cu	DOCK9	ST	0.00078099	DOCK9
32064	Cu	FAM50A	ST	1.30797e-05	FAM50A
32065	Cu	GJD3	ST	1.07001e-05	GJD3
32066	Cu	TRIM61	ST	4.46097e-05	TRIM61
32067	Cu	UNC5C	ST	4.9595e-05	UNC5C
32068	Cu	SHANK2	ST	6.16396e-06	SHANK2
32069	Cu	ZNF384	ST	0.000381045	ZNF384
32070	Cu	C19orf54	ST	5.38853e-05	C19orf54
32071	Cu	INHBB	ST	0.000214242	INHBB
32072	Cu	MYCNOS	ST	4.25989e-05	MYCNOS
32073	Cu	ANO5	ST	4.55863e-05	ANO5
32074	Cu	P3H3	ST	3.863e-05	P3H3
32075	Cu	OLFML1	ST	0	OLFML1
32076	Cu	IYD	ST	0	IYD
32077	Cu	PIP5KL1	ST	0.000180378	PIP5KL1
32078	Cu	SGSM2	ST	1.68321e-06	SGSM2
32079	Cu	SLC33A1	ST	1.24719e-05	SLC33A1
32080	Cu	SNRPA1	ST	1.55766e-06	SNRPA1
32081	Cu	C11orf54	ST	9.29079e-08	C11orf54
32082	Cu	IRAK4	ST	0	IRAK4
32083	Cu	CCDC141	ST	2.40665e-06	CCDC141
32084	Cu	ADGRD1	ST	0.000289257	ADGRD1
32085	Cu	CACFD1	ST	0.000123653	CACFD1
32086	Cu	PDE4C	ST	0.000214443	PDE4C
32087	Cu	HOXD3	ST	3.75521e-06	HOXD3
32088	Cu	ST6GALNAC1	ST	0.00040405	ST6GALNAC1
32089	Cu	AJM1	ST	0.000634909	AJM1
32090	Cu	STBD1	ST	0.000428943	STBD1
32091	Cu	FOXO4	ST	0.000323798	FOXO4
32092	Cu	HSF1	ST	0	HSF1
32093	Cu	NUTM2A	ST	2.21809e-06	NUTM2A
32094	Cu	DPM3	ST	1.74555e-05	DPM3
32095	Cu	TDRD3	ST	2.0325e-05	TDRD3
32096	Cu	RFX8	ST	0.00135153	RFX8
32097	Cu	SGK3	ST	3.828e-05	SGK3
32098	Cu	ZNF711	ST	0.000172612	ZNF711
32099	Cu	SNED1	ST	0.000318754	SNED1
32100	Cu	DNAH9	ST	0.0001062	DNAH9
32101	Cu	HRK	ST	0.000635807	HRK
32102	Cu	GPR27	ST	0.000185249	GPR27
32103	Cu	PAXBP1	ST	0.00017424	PAXBP1
32104	Cu	KCP	ST	0	KCP
32105	Cu	PHYKPL	ST	9.55403e-06	PHYKPL
32106	Cu	TNK2	ST	1.78784e-05	TNK2
32107	Cu	GKAP1	ST	0.000454245	GKAP1
32108	Cu	WNT4	ST	0.000331003	WNT4
32109	Cu	ZBTB44	ST	2.01002e-05	ZBTB44
32110	Cu	RNF39	ST	0.000350794	RNF39
32111	Cu	FAM131C	ST	3.54656e-05	FAM131C
32112	Cu	HCFC1	ST	1.87121e-05	HCFC1
32113	Cu	MAP3K2	ST	0	MAP3K2
32114	Cu	HPSE2	ST	0.000110495	HPSE2
32115	Cu	EXOC6B	ST	1.66754e-05	EXOC6B
32116	Cu	SMG1	ST	0	SMG1
32117	Cu	CERT1	ST	0	CERT1
32118	Cu	ALKAL1	ST	0.000140984	ALKAL1
32119	Cu	SLC49A4	ST	2.90323e-05	SLC49A4
32120	Cu	JAGN1	ST	1.09878e-05	JAGN1
32121	Cu	ACBD4	ST	0.00010617	ACBD4
32122	Cu	MEAF6	ST	0	MEAF6
32123	Cu	RAB4B	ST	9.67267e-05	RAB4B
32124	Cu	AARD	ST	1.65076e-05	AARD
32125	Cu	SH3PXD2B	ST	0	SH3PXD2B
32126	Cu	NXT1	ST	1.28153e-05	NXT1
32127	Cu	LTC4S	ST	3.4453e-06	LTC4S
32128	Cu	TRIM41	ST	2.53263e-05	TRIM41
32129	Cu	FUT7	ST	0.000149018	FUT7
32130	Cu	LDLRAD1	ST	0.000241146	LDLRAD1
32131	Cu	EPHA4	ST	9.2082e-05	EPHA4
32132	Cu	BORCS5	ST	1.25945e-06	BORCS5
32133	Cu	PHTF2	ST	2.41453e-07	PHTF2
32134	Cu	NTN1	ST	0.00150423	NTN1
32135	Cu	LRMDA	ST	0	LRMDA
32136	Cu	GRK6	ST	1.06448e-05	GRK6
32137	Cu	CD300E	ST	0.0228073	CD300E
32138	Cu	TBC1D9	ST	6.67821e-07	TBC1D9
32139	Cu	CDRT1	ST	6.49802e-05	CDRT1
32140	Cu	PTGER2	ST	3.24052e-05	PTGER2
32141	Cu	TSC22D2	ST	9.0275e-05	TSC22D2
32142	Cu	CABIN1	ST	0.00064481	CABIN1
32143	Cu	CNNM2	ST	2.36379e-05	CNNM2
32144	Cu	NOTCH1	ST	2.13004e-06	NOTCH1
32145	Cu	RIMS3	ST	0.000138816	RIMS3
32146	Cu	SCN4B	ST	0.000287725	SCN4B
32147	Cu	PHTF1	ST	6.22363e-05	PHTF1
32148	Cu	VANGL1	ST	1.37205e-05	VANGL1
32149	Cu	RAP1GAP2	ST	0.000146049	RAP1GAP2
32150	Cu	CCN3	ST	0.000375765	CCN3
32151	Cu	ZBTB11	ST	1.51193e-05	ZBTB11
32152	Cu	C11orf58	ST	4.66764e-07	C11orf58
32153	Cu	YOD1	ST	3.47569e-05	YOD1
32154	Cu	ADGRF5	ST	1.99621e-06	ADGRF5
32155	Cu	DGCR2	ST	1.10395e-05	DGCR2
32156	Cu	COL27A1	ST	0.00030089	COL27A1
32157	Cu	SERPINA5	ST	0.000689585	SERPINA5
32158	Cu	PTHLH	ST	2.41493e-05	PTHLH
32159	Cu	FMO2	ST	0.000418386	FMO2
32160	Cu	TSPAN17	ST	0.00021697	TSPAN17
32161	Cu	TMEM98	ST	2.07113e-05	TMEM98
32162	Cu	PUM3	ST	0	PUM3
32163	Cu	CCL22	ST	0.00027238	CCL22
32164	Cu	CD36	ST	0.00144216	CD36
32165	Cu	EPB41L4A	ST	2.48866e-05	EPB41L4A
32166	Cu	SIPA1	ST	4.32624e-05	SIPA1
32167	Cu	GNRH2	ST	9.59541e-05	GNRH2
32168	Cu	REC8	ST	0.000759972	REC8
32169	Cu	VWA5A	ST	9.0101e-05	VWA5A
32170	Cu	SPRYD3	ST	1.08456e-07	SPRYD3
32171	Cu	PIGA	ST	0.000296019	PIGA
32172	Cu	ZNF276	ST	3.27694e-06	ZNF276
32173	Cu	ISLR2	ST	0.000710774	ISLR2
32174	Cu	CLEC14A	ST	2.3561e-05	CLEC14A
32175	Cu	PMF1	ST	9.43289e-05	PMF1
32176	Cu	TUBGCP3	ST	0.000270132	TUBGCP3
32177	Cu	KCNJ9	ST	0.112565	KCNJ9
32178	Cu	KLHL22	ST	1.97291e-05	KLHL22
32179	Cu	ZMAT1	ST	0.00040711	ZMAT1
32180	Cu	GPR176	ST	2.82782e-06	GPR176
32181	Cu	SMAD5	ST	0	SMAD5
32182	Cu	FNDC4	ST	2.31139e-05	FNDC4
32183	Cu	RFX2	ST	0.000119323	RFX2
32184	Cu	BCOR	ST	7.24079e-06	BCOR
32185	Cu	GPR173	ST	5.33739e-06	GPR173
32186	Cu	GALC	ST	3.38771e-05	GALC
32187	Cu	SPATA5	ST	6.72177e-05	SPATA5
32188	Cu	AAMDC	ST	0	AAMDC
32189	Cu	SPATS2	ST	4.76055e-05	SPATS2
32190	Cu	DVL1	ST	3.78608e-06	DVL1
32191	Cu	TOMM6	ST	5.09479e-06	TOMM6
32192	Cu	ACOT11	ST	0	ACOT11
32193	Cu	KITLG	ST	0.00010777	KITLG
32194	Cu	PMEL	ST	0.000637752	PMEL
32195	Cu	HSF4	ST	3.29166e-05	HSF4
32196	Cu	EHMT2	ST	2.48573e-05	EHMT2
32197	Cu	MIOX	ST	1.42128e-05	MIOX
32198	Cu	JMJD4	ST	1.12998e-06	JMJD4
32199	Cu	VSTM4	ST	2.92913e-06	VSTM4
32200	Cu	CDKN2D	ST	0.000751831	CDKN2D
32201	Cu	ALDH8A1	ST	0.00325542	ALDH8A1
32202	Cu	RIIAD1	ST	0.00210781	RIIAD1
32203	Cu	ZNF606	ST	6.44351e-06	ZNF606
32204	Cu	MCOLN3	ST	6.76386e-05	MCOLN3
32205	Cu	SOX18	ST	6.13219e-05	SOX18
32206	Cu	ACVR1C	ST	3.41877e-05	ACVR1C
32207	Cu	NANOGP8	ST	1.58234e-05	NANOGP8
32208	Cu	ENPEP	ST	1.38373e-05	ENPEP
32209	Cu	NMB	ST	0.0465427	NMB
32210	Cu	TBL3	ST	8.83596e-06	TBL3
32211	Cu	KIAA0355	ST	4.93265e-05	KIAA0355
32212	Cu	GATAD2B	ST	9.78528e-05	GATAD2B
32213	Cu	MRM2	ST	5.06231e-06	MRM2
32214	Cu	ARRDC2	ST	9.71478e-05	ARRDC2
32215	Cu	UBE2O	ST	8.90212e-05	UBE2O
32216	Cu	PRMT6	ST	9.02802e-06	PRMT6
32217	Cu	ERC1	ST	1.01265e-05	ERC1
32218	Cu	PLA2R1	ST	1.25958e-05	PLA2R1
32219	Cu	TSHZ1	ST	6.83943e-05	TSHZ1
32220	Cu	TMEM200A	ST	6.08595e-05	TMEM200A
32221	Cu	ERF	ST	7.46975e-05	ERF
32222	Cu	EPHA6	ST	0.000340683	EPHA6
32223	Cu	KLF8	ST	4.95158e-07	KLF8
32224	Cu	MDM4	ST	0	MDM4
32225	Cu	WDR91	ST	3.12091e-05	WDR91
32226	Cu	ZDHHC7	ST	2.45512e-05	ZDHHC7
32227	Cu	TET3	ST	5.75186e-05	TET3
32228	Cu	SLC35E1	ST	0	SLC35E1
32229	Cu	ARAF	ST	1.01341e-06	ARAF
32230	Cu	SAFB2	ST	1.04608e-05	SAFB2
32231	Cu	ZNF831	ST	0.000139481	ZNF831
32232	Cu	PNN	ST	0	PNN
32233	Cu	HS3ST3B1	ST	8.77222e-05	HS3ST3B1
32234	Cu	NINJ2	ST	1.60227e-06	NINJ2
32235	Cu	REV1	ST	0	REV1
32236	Cu	PLA2G4C	ST	2.24238e-05	PLA2G4C
32237	Cu	KLK12	ST	0.000359246	KLK12
32238	Cu	GRIP2	ST	6.86198e-05	GRIP2
32239	Cu	GTF2IRD1	ST	9.91192e-05	GTF2IRD1
32240	Cu	DUSP14	ST	0	DUSP14
32241	Cu	KIF1B	ST	2.52584e-06	KIF1B
32242	Cu	CDC14A	ST	9.78398e-05	CDC14A
32243	Cu	SOX7	ST	1.01144e-07	SOX7
32244	Cu	IL17C	ST	0.00226589	IL17C
32245	Cu	TLE1	ST	8.70751e-06	TLE1
32246	Cu	SALL1	ST	0.0339431	SALL1
32247	Cu	NOD1	ST	8.34252e-05	NOD1
32248	Cu	BRD7	ST	0	BRD7
32249	Cu	STEAP2	ST	0.000815064	STEAP2
32250	Cu	PRCD	ST	2.60857e-05	PRCD
32251	Cu	GNPTG	ST	7.60987e-05	GNPTG
32252	Cu	TAC3	ST	0.000167052	TAC3
32253	Cu	HSD17B6	ST	1.96502e-06	HSD17B6
32254	Cu	NDP	ST	2.27298e-05	NDP
32255	Cu	RPAP3	ST	0.000415411	RPAP3
32256	Cu	PELP1	ST	4.07917e-06	PELP1
32257	Cu	CARD16	ST	0.000315581	CARD16
32258	Cu	ESAM	ST	0.000145621	ESAM
32259	Cu	TMBIM4	ST	0.000320861	TMBIM4
32260	Cu	SLC10A5	ST	3.79086e-05	SLC10A5
32261	Cu	ABCC11	ST	2.7729e-05	ABCC11
32262	Cu	GALT	ST	1.92562e-06	GALT
32263	Cu	PLEKHG2	ST	0	PLEKHG2
32264	Cu	SLCO3A1	ST	3.76928e-05	SLCO3A1
32265	Cu	ANKRD9	ST	7.14475e-06	ANKRD9
32266	Cu	C7orf50	ST	1.94585e-05	C7orf50
32267	Cu	ADM2	ST	3.43808e-07	ADM2
32268	Cu	VPS39	ST	0.000502507	VPS39
32269	Cu	ITGB1BP2	ST	0.000158934	ITGB1BP2
32270	Cu	RBM44	ST	9.22347e-05	RBM44
32271	Cu	BACH1	ST	7.77025e-07	BACH1
32272	Cu	ATP11C	ST	5.05062e-05	ATP11C
32273	Cu	PLXNB1	ST	9.41892e-05	PLXNB1
32274	Cu	DNAJC5	ST	0	DNAJC5
32275	Cu	RRP12	ST	0	RRP12
32276	Cu	RASIP1	ST	2.67236e-06	RASIP1
32277	Cu	TMEM217	ST	0.000150939	TMEM217
32278	Cu	ANKRD45	ST	5.53177e-05	ANKRD45
32279	Cu	NLGN3	ST	5.89165e-05	NLGN3
32280	Cu	FAM90A1	ST	0.000105849	FAM90A1
32281	Cu	CFAP61	ST	6.77692e-05	CFAP61
32282	Cu	S1PR4	ST	2.32016e-05	S1PR4
32283	Cu	TMEM168	ST	0.000401828	TMEM168
32284	Cu	CCDC102B	ST	4.09682e-05	CCDC102B
32285	Cu	CEP57	ST	3.1097e-07	CEP57
32286	Cu	ZNF879	ST	5.2184e-05	ZNF879
32287	Cu	ATM	ST	0	ATM
32288	Cu	GRAMD2B	ST	0.000886167	GRAMD2B
32289	Cu	ANKRD42	ST	5.0052e-05	ANKRD42
32290	Cu	KPNA1	ST	0	KPNA1
32291	Cu	APOA1	ST	0.000190652	APOA1
32292	Cu	RANBP9	ST	7.87429e-07	RANBP9
32293	Cu	PLEKHA2	ST	5.4617e-05	PLEKHA2
32294	Cu	SSC4D	ST	7.34803e-05	SSC4D
32295	Cu	STARD3	ST	2.26076e-06	STARD3
32296	Cu	C11orf91	ST	0.000240208	C11orf91
32297	Cu	SLC26A6	ST	0.000913916	SLC26A6
32298	Cu	SLC26A10	ST	1.91687e-06	SLC26A10
32299	Cu	P2RY8	ST	1.91823e-05	P2RY8
32300	Cu	FAM110A	ST	8.02906e-05	FAM110A
32301	Cu	MMRN2	ST	2.91423e-05	MMRN2
32302	Cu	ADAM23	ST	4.36156e-05	ADAM23
32303	Cu	KMT2A	ST	0.000724671	KMT2A
32304	Cu	OOSP4A	ST	4.92301e-05	OOSP4A
32305	Cu	SCAF8	ST	1.42103e-06	SCAF8
32306	Cu	UBTF	ST	0	UBTF
32307	Cu	FIGNL2	ST	4.08153e-06	FIGNL2
32308	Cu	MINDY1	ST	0.00105724	MINDY1
32309	Cu	RING1	ST	6.13592e-05	RING1
32310	Cu	LAMA1	ST	3.07801e-06	LAMA1
32311	Cu	P2RY13	ST	0.000146298	P2RY13
32312	Cu	CASS4	ST	9.38769e-05	CASS4
32313	Cu	PRAM1	ST	0.000249012	PRAM1
32314	Cu	TINAG	ST	0.000238293	TINAG
32315	Cu	PRPF3	ST	5.79444e-06	PRPF3
32316	Cu	LRRC37A3	ST	4.6277e-05	LRRC37A3
32317	Cu	LRRC8C	ST	5.11684e-06	LRRC8C
32318	Cu	MAP3K11	ST	5.00908e-06	MAP3K11
32319	Cu	ZNF141	ST	5.19219e-06	ZNF141
32320	Cu	SNRK	ST	8.59971e-05	SNRK
32321	Cu	NBR1	ST	7.35519e-05	NBR1
32322	Cu	STAU2	ST	4.65483e-07	STAU2
32323	Cu	NXPE2	ST	0.00147534	NXPE2
32324	Cu	LY6G5C	ST	2.51396e-05	LY6G5C
32325	Cu	NONO	ST	2.05993e-06	NONO
32326	Cu	RIOX2	ST	1.57504e-05	RIOX2
32327	Cu	RAB39B	ST	0.000297145	RAB39B
32328	Cu	GRP	ST	0.00431362	GRP
32329	Cu	RND2	ST	5.66281e-05	RND2
32330	Cu	CDKN2AIPNL	ST	0	CDKN2AIPNL
32331	Cu	MYBBP1A	ST	7.7354e-06	MYBBP1A
32332	Cu	NDUFV3	ST	2.18556e-05	NDUFV3
32333	Cu	FBXL8	ST	0.0012003	FBXL8
32334	Cu	PREPL	ST	4.41304e-05	PREPL
32335	Cu	EXD3	ST	1.51856e-05	EXD3
32336	Cu	SPSB3	ST	4.24555e-05	SPSB3
32337	Cu	MAFG	ST	1.30012e-06	MAFG
32338	Cu	ERO1B	ST	0.000185896	ERO1B
32339	Cu	TLR10	ST	8.90516e-06	TLR10
32340	Cu	AJUBA	ST	0	AJUBA
32341	Cu	GORAB	ST	0.000229535	GORAB
32342	Cu	RTL5	ST	1.50335e-05	RTL5
32343	Cu	LRMP	ST	4.03552e-05	LRMP
32344	Cu	BMPER	ST	0.000797391	BMPER
32345	Cu	ARX	ST	9.02441e-05	ARX
32346	Cu	CCDC96	ST	0.000177678	CCDC96
32347	Cu	SMAP1	ST	5.61031e-06	SMAP1
32348	Cu	CSNK2A2	ST	0.000296186	CSNK2A2
32349	Cu	P2RX1	ST	9.02206e-05	P2RX1
32350	Cu	MFSD6L	ST	0.000165926	MFSD6L
32351	Cu	ARMC4	ST	5.77884e-06	ARMC4
32352	Cu	LRRC4C	ST	1.27446e-05	LRRC4C
32353	Cu	ZC2HC1A	ST	7.1939e-06	ZC2HC1A
32354	Cu	ACAD11	ST	5.50629e-05	ACAD11
32355	Cu	GRK3	ST	2.88221e-05	GRK3
32356	Cu	ARHGEF15	ST	0.00014083	ARHGEF15
32357	Cu	TCFL5	ST	0.0264629	TCFL5
32358	Cu	GPX7	ST	7.21389e-07	GPX7
32359	Cu	STC1	ST	0.000199224	STC1
32360	Cu	ELL	ST	1.97835e-05	ELL
32361	Cu	KIAA1324L	ST	0.000726219	KIAA1324L
32362	Cu	HHIPL1	ST	0.00112941	HHIPL1
32363	Cu	TM4SF20	ST	0.00108439	TM4SF20
32364	Cu	BCKDHB	ST	0.000173153	BCKDHB
32365	Cu	NKD1	ST	4.087e-05	NKD1
32366	Cu	MYZAP	ST	0.00011171	MYZAP
32367	Cu	SLC45A4	ST	0	SLC45A4
32368	Cu	PDE8A	ST	0	PDE8A
32369	Cu	RAPGEF2	ST	3.71715e-05	RAPGEF2
32370	Cu	RNF14	ST	0.000263948	RNF14
32371	Cu	HIST1H3G	ST	4.20301e-05	HIST1H3G
32372	Cu	VGF	ST	7.324e-05	VGF
32373	Cu	CYYR1	ST	0	CYYR1
32374	Cu	TMEM145	ST	0.000136039	TMEM145
32375	Cu	DICER1	ST	0	DICER1
32376	Cu	ATOH8	ST	6.54614e-07	ATOH8
32377	Cu	FEZ2	ST	0	FEZ2
32378	Cu	RAB21	ST	9.60412e-05	RAB21
32379	Cu	NCK2	ST	8.18392e-05	NCK2
32380	Cu	PRRC2A	ST	1.81794e-07	PRRC2A
32381	Cu	PRAMEF27	ST	0.00031661	PRAMEF27
32382	Cu	FAM214A	ST	2.7276e-05	FAM214A
32383	Cu	LAMA2	ST	0.000810752	LAMA2
32384	Cu	HIST1H2BG	ST	0.000300342	HIST1H2BG
32385	Cu	MEX3D	ST	0.000632533	MEX3D
32386	Cu	SMARCD3	ST	1.55638e-05	SMARCD3
32387	Cu	TRMT112	ST	0	TRMT112
32388	Cu	ZSWIM9	ST	6.12162e-05	ZSWIM9
32389	Cu	GPRIN2	ST	5.53511e-05	GPRIN2
32390	Cu	FTSJ3	ST	5.32899e-06	FTSJ3
32391	Cu	TTLL3	ST	0.00012753	TTLL3
32392	Cu	HCST	ST	0.000668751	HCST
32393	Cu	BAHCC1	ST	0	BAHCC1
32394	Cu	MMADHC	ST	5.05197e-06	MMADHC
32395	Cu	ZNF559	ST	2.03833e-05	ZNF559
32396	Cu	LYRM1	ST	0.000507063	LYRM1
32397	Cu	EMCN	ST	4.3668e-05	EMCN
32398	Cu	GALNT15	ST	0.036595	GALNT15
32399	Cu	USP54	ST	7.10957e-05	USP54
32400	Cu	DENND2A	ST	8.51278e-05	DENND2A
32401	Cu	LIN7A	ST	8.53975e-06	LIN7A
32402	Cu	ARL2BP	ST	5.61461e-06	ARL2BP
32403	Cu	WNT10A	ST	7.07883e-08	WNT10A
32404	Cu	GSAP	ST	8.2128e-05	GSAP
32405	Cu	PIGO	ST	3.02286e-05	PIGO
32406	Cu	NAP1L5	ST	0.00361928	NAP1L5
32407	Cu	C15orf39	ST	0.000108024	C15orf39
32408	Cu	FCRL1	ST	2.65853e-05	FCRL1
32409	Cu	IGSF21	ST	0.0121849	IGSF21
32410	Cu	IPCEF1	ST	7.04303e-05	IPCEF1
32411	Cu	ZNF207	ST	2.95385e-06	ZNF207
32412	Cu	COA8	ST	0	COA8
32413	Cu	STX2	ST	1.69833e-05	STX2
32414	Cu	MOB1B	ST	0	MOB1B
32415	Cu	ENTPD3	ST	0.000227259	ENTPD3
32416	Cu	NF2	ST	5.7292e-05	NF2
32417	Cu	PDCD1	ST	0.29251	PDCD1
32418	Cu	PPRC1	ST	0	PPRC1
32419	Cu	SLCO1B3	ST	0.000294454	SLCO1B3
32420	Cu	MTERF3	ST	0	MTERF3
32421	Cu	VSTM1	ST	1.0522e-05	VSTM1
32422	Cu	PRPF4B	ST	0.000158287	PRPF4B
32423	Cu	DDX28	ST	6.39416e-05	DDX28
32424	Cu	TWIST1	ST	0.000762619	TWIST1
32425	Cu	UBN1	ST	1.17248e-06	UBN1
32426	Cu	MTMR11	ST	0.000496221	MTMR11
32427	Cu	TOM1L2	ST	5.36326e-06	TOM1L2
32428	Cu	RGL4	ST	0.000139303	RGL4
32429	Cu	TRANK1	ST	7.72636e-06	TRANK1
32430	Cu	TRPM7	ST	3.00751e-08	TRPM7
32431	Cu	MPP2	ST	0.000141643	MPP2
32432	Cu	SAFB	ST	1.58472e-05	SAFB
32433	Cu	LURAP1L	ST	0.00470983	LURAP1L
32434	Cu	TBC1D3E	ST	1.29179e-05	TBC1D3E
32435	Cu	IGDCC4	ST	0.000294256	IGDCC4
32436	Cu	ZNF350	ST	5.33271e-05	ZNF350
32437	Cu	SARDH	ST	0.000135983	SARDH
32438	Cu	MTMR1	ST	9.8452e-05	MTMR1
32439	Cu	HUWE1	ST	3.09242e-06	HUWE1
32440	Cu	TRO	ST	0.000212527	TRO
32441	Cu	SNRNP27	ST	0	SNRNP27
32442	Cu	FCRL2	ST	7.16968e-05	FCRL2
32443	Cu	ARL5A	ST	2.10597e-05	ARL5A
32444	Cu	GNG8	ST	2.83427e-05	GNG8
32445	Cu	FZD1	ST	0.000102042	FZD1
32446	Cu	RNF19A	ST	0.00014623	RNF19A
32447	Cu	TRAF3IP1	ST	4.53499e-05	TRAF3IP1
32448	Cu	ADAP2	ST	2.91988e-06	ADAP2
32449	Cu	PCBP3	ST	0.000363031	PCBP3
32450	Cu	ACYP1	ST	5.99681e-06	ACYP1
32451	Cu	INTS6L	ST	4.06859e-05	INTS6L
32452	Cu	NPR1	ST	8.35212e-05	NPR1
32453	Cu	TRAM2	ST	0.000169761	TRAM2
32454	Cu	ACACA	ST	1.30163e-05	ACACA
32455	Cu	SMAD3	ST	1.93059e-05	SMAD3
32456	Cu	MSX1	ST	4.44848e-07	MSX1
32457	Cu	ATF2	ST	1.90324e-06	ATF2
32458	Cu	GLRB	ST	3.26536e-05	GLRB
32459	Cu	ASCC2	ST	1.24618e-05	ASCC2
32460	Cu	ADRA2C	ST	2.4198e-05	ADRA2C
32461	Cu	FBXO9	ST	0.000104639	FBXO9
32462	Cu	PPARGC1B	ST	7.06239e-05	PPARGC1B
32463	Cu	PIP5K1A	ST	0.000117068	PIP5K1A
32464	Cu	ENPP1	ST	4.29926e-06	ENPP1
32465	Cu	AC119396.1	ST	0.000143906	AC119396.1
32466	Cu	FBXO21	ST	3.83635e-05	FBXO21
32467	Cu	TRPM2	ST	8.55793e-05	TRPM2
32468	Cu	COL19A1	ST	5.69531e-05	COL19A1
32469	Cu	TMTC2	ST	0.000119665	TMTC2
32470	Cu	C9orf85	ST	0	C9orf85
32471	Cu	HUS1B	ST	0.000184935	HUS1B
32472	Cu	COMMD7	ST	4.95974e-05	COMMD7
32473	Cu	ARHGEF3	ST	0.000308495	ARHGEF3
32474	Cu	GCNT1	ST	0.000228271	GCNT1
32475	Cu	VPS35L	ST	1.69132e-05	VPS35L
32476	Cu	MTERF4	ST	4.26104e-06	MTERF4
32477	Cu	PCF11	ST	0.000135112	PCF11
32478	Cu	C14orf28	ST	0.000190472	C14orf28
32479	Cu	TUT4	ST	2.8676e-05	TUT4
32480	Cu	TSPEAR	ST	0.0012225	TSPEAR
32481	Cu	HOXA5	ST	8.65079e-06	HOXA5
32482	Cu	MB	ST	0.000140829	MB
32483	Cu	VSTM5	ST	0.000242884	VSTM5
32484	Cu	TEDC1	ST	3.27758e-05	TEDC1
32485	Cu	WNT11	ST	0.00044284	WNT11
32486	Cu	RGMB	ST	0.000226823	RGMB
32487	Cu	USP53	ST	7.16139e-05	USP53
32488	Cu	HOXC13	ST	6.63882e-05	HOXC13
32489	Cu	ZDHHC1	ST	3.6112e-06	ZDHHC1
32490	Cu	POGLUT3	ST	0.000598677	POGLUT3
32491	Cu	C11orf68	ST	1.29873e-06	C11orf68
32492	Cu	ATG9B	ST	0.000284087	ATG9B
32493	Cu	TTLL13P	ST	0.000516153	TTLL13P
32494	Cu	RHEX	ST	0.000379554	RHEX
32495	Cu	ALAD	ST	0.000264189	ALAD
32496	Cu	PTGR1	ST	4.43878e-07	PTGR1
32497	Cu	EVC2	ST	0.000184626	EVC2
32498	Cu	FMR1	ST	7.58747e-05	FMR1
32499	Cu	HERC2	ST	2.24271e-05	HERC2
32500	Cu	MSTO1	ST	0	MSTO1
32501	Cu	NCOA1	ST	8.32924e-07	NCOA1
32502	Cu	CXXC5	ST	7.37009e-05	CXXC5
32503	Cu	AUH	ST	1.23348e-06	AUH
32504	Cu	SLC7A2	ST	3.25067e-05	SLC7A2
32505	Cu	NSUN7	ST	9.73458e-05	NSUN7
32506	Cu	CD86	ST	6.3707e-05	CD86
32507	Cu	ADCY7	ST	3.38361e-05	ADCY7
32508	Cu	EFR3A	ST	2.19448e-05	EFR3A
32509	Cu	PHB2	ST	0	PHB2
32510	Cu	PPP1R16A	ST	4.88828e-06	PPP1R16A
32511	Cu	TLL1	ST	0.000368736	TLL1
32512	Cu	GREM2	ST	0.000567161	GREM2
32513	Cu	PTPN21	ST	0.000549726	PTPN21
32514	Cu	NR1H2	ST	5.58147e-06	NR1H2
32515	Cu	HYI	ST	0.000540605	HYI
32516	Cu	TRUB1	ST	0.000154039	TRUB1
32517	Cu	BMI1	ST	7.84665e-05	BMI1
32518	Cu	ANKRD33B	ST	9.47921e-06	ANKRD33B
32519	Cu	PLCD3	ST	0.00045152	PLCD3
32520	Cu	SHC2	ST	0.000369908	SHC2
32521	Cu	SLC16A7	ST	0.000218247	SLC16A7
32522	Cu	VNN3	ST	0.000137653	VNN3
32523	Cu	METAP2	ST	2.22502e-05	METAP2
32524	Cu	THG1L	ST	0	THG1L
32525	Cu	SAMD11	ST	6.89119e-07	SAMD11
32526	Cu	LHX6	ST	1.61294e-05	LHX6
32527	Cu	MYO9B	ST	0	MYO9B
32528	Cu	PLCL1	ST	1.57041e-05	PLCL1
32529	Cu	NAV1	ST	2.84759e-05	NAV1
32530	Cu	CRBN	ST	0.000251892	CRBN
32531	Cu	RAI14	ST	3.99026e-05	RAI14
32532	Cu	SUGCT	ST	1.57213e-05	SUGCT
32533	Cu	SETD7	ST	1.64294e-05	SETD7
32534	Cu	DENND1C	ST	6.58664e-06	DENND1C
32535	Cu	VPS45	ST	6.02491e-07	VPS45
32536	Cu	CGGBP1	ST	0	CGGBP1
32537	Cu	DIO2	ST	0.000195557	DIO2
32538	Cu	EIF2AK3	ST	0.000146326	EIF2AK3
32539	Cu	ELOA3	ST	2.4768e-06	ELOA3
32540	Cu	UNC13A	ST	0.00049112	UNC13A
32541	Cu	TLE2	ST	2.19731e-06	TLE2
32542	Cu	ELL2	ST	5.81592e-05	ELL2
32543	Cu	TDRP	ST	8.80196e-05	TDRP
32544	Cu	TICAM1	ST	0	TICAM1
32545	Cu	GRIP1	ST	0.00343919	GRIP1
32546	Cu	PPP1R3G	ST	0.000676907	PPP1R3G
32547	Cu	KAT5	ST	4.84554e-07	KAT5
32548	Cu	MAP4K5	ST	5.23367e-06	MAP4K5
32549	Cu	FCGR3B	ST	0.000103479	FCGR3B
32550	Cu	MPHOSPH8	ST	0	MPHOSPH8
32551	Cu	NATD1	ST	0.000113837	NATD1
32552	Cu	EMC1	ST	0	EMC1
32553	Cu	WNK2	ST	9.72681e-05	WNK2
32554	Cu	DLG4	ST	5.88539e-06	DLG4
[truncated: 5,386 more rows]

## Sheet: interaction_no_metal
	target	predictor	view	importances	predictor_old
2056	Ca	B Cell Precursors	cell_types	0.0168495	meanscell_abundance_w_sf_B Cell Precursors
2057	Ca	B Memory Cells	cell_types	0.0564122	meanscell_abundance_w_sf_B Memory Cells
2058	Ca	B Naive Cells	cell_types	0.0120116	meanscell_abundance_w_sf_B Naive Cells
2059	Ca	Dendritic cell	cell_types	0.0118817	meanscell_abundance_w_sf_Dendritic cell
2060	Ca	Endothelial	cell_types	0.0294992	meanscell_abundance_w_sf_Endothelial
2061	Ca	Epithelial	cell_types	0.0185863	meanscell_abundance_w_sf_Epithelial
2062	Ca	Macrophage	cell_types	0.019161	meanscell_abundance_w_sf_Macrophage
2063	Ca	Mast cell	cell_types	0.00438816	meanscell_abundance_w_sf_Mast cell
2064	Ca	Mesenchymal	cell_types	0.371771	meanscell_abundance_w_sf_Mesenchymal
2065	Ca	Monocyte	cell_types	0.301211	meanscell_abundance_w_sf_Monocyte
2066	Ca	Neuronal	cell_types	0.0248616	meanscell_abundance_w_sf_Neuronal
2067	Ca	Plasma cells	cell_types	0.0254764	meanscell_abundance_w_sf_Plasma cells
2068	Ca	Proliferating B Cells	cell_types	0.0572069	meanscell_abundance_w_sf_Proliferating B Cells
2069	Ca	Red blood cells	cell_types	0.00875256	meanscell_abundance_w_sf_Red blood cells
2070	Ca	T cells	cell_types	0.0419309	meanscell_abundance_w_sf_T cells
3084	Cu	B Cell Precursors	cell_types	0.00316079	meanscell_abundance_w_sf_B Cell Precursors
3085	Cu	B Memory Cells	cell_types	0.0129549	meanscell_abundance_w_sf_B Memory Cells
3086	Cu	B Naive Cells	cell_types	0.0107912	meanscell_abundance_w_sf_B Naive Cells
3087	Cu	Dendritic cell	cell_types	0.0146776	meanscell_abundance_w_sf_Dendritic cell
3088	Cu	Endothelial	cell_types	0.00443489	meanscell_abundance_w_sf_Endothelial
3089	Cu	Epithelial	cell_types	0.00647488	meanscell_abundance_w_sf_Epithelial
3090	Cu	Macrophage	cell_types	0.00213144	meanscell_abundance_w_sf_Macrophage
3091	Cu	Mast cell	cell_types	0.0175953	meanscell_abundance_w_sf_Mast cell
3092	Cu	Mesenchymal	cell_types	0.0534866	meanscell_abundance_w_sf_Mesenchymal
3093	Cu	Monocyte	cell_types	0.114297	meanscell_abundance_w_sf_Monocyte
3094	Cu	Neuronal	cell_types	0.00608765	meanscell_abundance_w_sf_Neuronal
3095	Cu	Plasma cells	cell_types	0.086575	meanscell_abundance_w_sf_Plasma cells
3096	Cu	Proliferating B Cells	cell_types	0.0293051	meanscell_abundance_w_sf_Proliferating B Cells
3097	Cu	Red blood cells	cell_types	0.0051238	meanscell_abundance_w_sf_Red blood cells
3098	Cu	T cells	cell_types	0.632904	meanscell_abundance_w_sf_T cells
4112	K	B Cell Precursors	cell_types	0.00131645	meanscell_abundance_w_sf_B Cell Precursors
4113	K	B Memory Cells	cell_types	0.012969	meanscell_abundance_w_sf_B Memory Cells
4114	K	B Naive Cells	cell_types	0.000785565	meanscell_abundance_w_sf_B Naive Cells
4115	K	Dendritic cell	cell_types	0.019819	meanscell_abundance_w_sf_Dendritic cell
4116	K	Endothelial	cell_types	0.00167983	meanscell_abundance_w_sf_Endothelial
4117	K	Epithelial	cell_types	0.0161764	meanscell_abundance_w_sf_Epithelial
4118	K	Macrophage	cell_types	0.0051877	meanscell_abundance_w_sf_Macrophage
4119	K	Mast cell	cell_types	0.01264	meanscell_abundance_w_sf_Mast cell
4120	K	Mesenchymal	cell_types	0.0254622	meanscell_abundance_w_sf_Mesenchymal
4121	K	Monocyte	cell_types	0.823811	meanscell_abundance_w_sf_Monocyte
4122	K	Neuronal	cell_types	0.00616994	meanscell_abundance_w_sf_Neuronal
4123	K	Plasma cells	cell_types	0.0261267	meanscell_abundance_w_sf_Plasma cells
4124	K	Proliferating B Cells	cell_types	0.042236	meanscell_abundance_w_sf_Proliferating B Cells
4125	K	Red blood cells	cell_types	0.000830049	meanscell_abundance_w_sf_Red blood cells
4126	K	T cells	cell_types	0.00478987	meanscell_abundance_w_sf_T cells
11308	Mg	B Cell Precursors	cell_types	0.00809896	meanscell_abundance_w_sf_B Cell Precursors
11309	Mg	B Memory Cells	cell_types	0.121814	meanscell_abundance_w_sf_B Memory Cells
11310	Mg	B Naive Cells	cell_types	0.00560643	meanscell_abundance_w_sf_B Naive Cells
11311	Mg	Dendritic cell	cell_types	0.00836194	meanscell_abundance_w_sf_Dendritic cell
11312	Mg	Endothelial	cell_types	0.00929226	meanscell_abundance_w_sf_Endothelial
11313	Mg	Epithelial	cell_types	0.0461438	meanscell_abundance_w_sf_Epithelial
11314	Mg	Macrophage	cell_types	0.00804654	meanscell_abundance_w_sf_Macrophage
11315	Mg	Mast cell	cell_types	0.010802	meanscell_abundance_w_sf_Mast cell
11316	Mg	Mesenchymal	cell_types	0.17944	meanscell_abundance_w_sf_Mesenchymal
11317	Mg	Monocyte	cell_types	0.137492	meanscell_abundance_w_sf_Monocyte
11318	Mg	Neuronal	cell_types	0.0154779	meanscell_abundance_w_sf_Neuronal
11319	Mg	Plasma cells	cell_types	0.013001	meanscell_abundance_w_sf_Plasma cells
11320	Mg	Proliferating B Cells	cell_types	0.0171793	meanscell_abundance_w_sf_Proliferating B Cells
11321	Mg	Red blood cells	cell_types	0.0028807	meanscell_abundance_w_sf_Red blood cells
11322	Mg	T cells	cell_types	0.416363	meanscell_abundance_w_sf_T cells
17476	Fe	B Cell Precursors	cell_types	0.0281452	meanscell_abundance_w_sf_B Cell Precursors
17477	Fe	B Memory Cells	cell_types	0.0333494	meanscell_abundance_w_sf_B Memory Cells
17478	Fe	B Naive Cells	cell_types	0.0644434	meanscell_abundance_w_sf_B Naive Cells
17479	Fe	Dendritic cell	cell_types	0.0145684	meanscell_abundance_w_sf_Dendritic cell
17480	Fe	Endothelial	cell_types	0.0596949	meanscell_abundance_w_sf_Endothelial
17481	Fe	Epithelial	cell_types	0.072051	meanscell_abundance_w_sf_Epithelial
17482	Fe	Macrophage	cell_types	0.0230823	meanscell_abundance_w_sf_Macrophage
17483	Fe	Mast cell	cell_types	0.0233265	meanscell_abundance_w_sf_Mast cell
17484	Fe	Mesenchymal	cell_types	0.0215062	meanscell_abundance_w_sf_Mesenchymal
17485	Fe	Monocyte	cell_types	0.0848765	meanscell_abundance_w_sf_Monocyte
17486	Fe	Neuronal	cell_types	0.0376195	meanscell_abundance_w_sf_Neuronal
17487	Fe	Plasma cells	cell_types	0.460405	meanscell_abundance_w_sf_Plasma cells
17488	Fe	Proliferating B Cells	cell_types	0.0287413	meanscell_abundance_w_sf_Proliferating B Cells
17489	Fe	Red blood cells	cell_types	0.03126	meanscell_abundance_w_sf_Red blood cells
17490	Fe	T cells	cell_types	0.0169299	meanscell_abundance_w_sf_T cells
21588	Zn	B Cell Precursors	cell_types	0.00668204	meanscell_abundance_w_sf_B Cell Precursors
21589	Zn	B Memory Cells	cell_types	0.0164985	meanscell_abundance_w_sf_B Memory Cells
21590	Zn	B Naive Cells	cell_types	0.329813	meanscell_abundance_w_sf_B Naive Cells
21591	Zn	Dendritic cell	cell_types	0.0138116	meanscell_abundance_w_sf_Dendritic cell
21592	Zn	Endothelial	cell_types	0.0175533	meanscell_abundance_w_sf_Endothelial
21593	Zn	Epithelial	cell_types	0.0255407	meanscell_abundance_w_sf_Epithelial
21594	Zn	Macrophage	cell_types	0.00627265	meanscell_abundance_w_sf_Macrophage
21595	Zn	Mast cell	cell_types	0.0146693	meanscell_abundance_w_sf_Mast cell
21596	Zn	Mesenchymal	cell_types	0.0633743	meanscell_abundance_w_sf_Mesenchymal
21597	Zn	Monocyte	cell_types	0.330766	meanscell_abundance_w_sf_Monocyte
21598	Zn	Neuronal	cell_types	0.0183488	meanscell_abundance_w_sf_Neuronal
21599	Zn	Plasma cells	cell_types	0.0277006	meanscell_abundance_w_sf_Plasma cells
21600	Zn	Proliferating B Cells	cell_types	0.0868034	meanscell_abundance_w_sf_Proliferating B Cells
21601	Zn	Red blood cells	cell_types	0.00262705	meanscell_abundance_w_sf_Red blood cells
21602	Zn	T cells	cell_types	0.0395383	meanscell_abundance_w_sf_T cells
24672	Mn	B Cell Precursors	cell_types	0.00675033	meanscell_abundance_w_sf_B Cell Precursors
24673	Mn	B Memory Cells	cell_types	0.551591	meanscell_abundance_w_sf_B Memory Cells
24674	Mn	B Naive Cells	cell_types	0.00727384	meanscell_abundance_w_sf_B Naive Cells
24675	Mn	Dendritic cell	cell_types	0.0239496	meanscell_abundance_w_sf_Dendritic cell
24676	Mn	Endothelial	cell_types	0.00440878	meanscell_abundance_w_sf_Endothelial
24677	Mn	Epithelial	cell_types	0.03557	meanscell_abundance_w_sf_Epithelial
24678	Mn	Macrophage	cell_types	0.0188797	meanscell_abundance_w_sf_Macrophage
24679	Mn	Mast cell	cell_types	0.0288483	meanscell_abundance_w_sf_Mast cell
24680	Mn	Mesenchymal	cell_types	0.0885074	meanscell_abundance_w_sf_Mesenchymal
24681	Mn	Monocyte	cell_types	0.11679	meanscell_abundance_w_sf_Monocyte
24682	Mn	Neuronal	cell_types	0.00400074	meanscell_abundance_w_sf_Neuronal
24683	Mn	Plasma cells	cell_types	0.00584309	meanscell_abundance_w_sf_Plasma cells
24684	Mn	Proliferating B Cells	cell_types	0.0296516	meanscell_abundance_w_sf_Proliferating B Cells
24685	Mn	Red blood cells	cell_types	0.00598304	meanscell_abundance_w_sf_Red blood cells
24686	Mn	T cells	cell_types	0.0719526	meanscell_abundance_w_sf_T cells
29827	Ca	SYNPO2	ST	4.71215e-07	SYNPO2
29828	Ca	CARNS1	ST	0.000126695	CARNS1
29829	Ca	TBKBP1	ST	1.3707e-06	TBKBP1
29830	Ca	F2R	ST	0.00984465	F2R
29831	Ca	DOC2A	ST	0.000160536	DOC2A
29832	Ca	ATG4B	ST	2.56666e-05	ATG4B
29833	Ca	DEDD2	ST	2.34848e-06	DEDD2
29834	Ca	NDRG4	ST	0.000127894	NDRG4
29835	Ca	SMURF2	ST	1.62651e-05	SMURF2
29836	Ca	MTLN	ST	0	MTLN
29837	Ca	CHL1	ST	5.65065e-05	CHL1
29838	Ca	ATP6V0A1	ST	1.20386e-05	ATP6V0A1
29839	Ca	C1QTNF6	ST	5.21319e-06	C1QTNF6
29840	Ca	INTS8	ST	2.32081e-05	INTS8
29841	Ca	SIX5	ST	0	SIX5
29842	Ca	CCDC78	ST	0.00013306	CCDC78
29843	Ca	ASNSD1	ST	6.13173e-06	ASNSD1
29844	Ca	DIPK2B	ST	0.000275657	DIPK2B
29845	Ca	TRIP6	ST	0.000134629	TRIP6
29846	Ca	HTR2A	ST	0.000168165	HTR2A
29847	Ca	ARHGEF40	ST	6.77186e-05	ARHGEF40
29848	Ca	MBOAT7	ST	7.93792e-05	MBOAT7
29849	Ca	DACT2	ST	0.000574724	DACT2
29850	Ca	RETREG3	ST	0	RETREG3
29851	Ca	DCAF13	ST	0	DCAF13
29852	Ca	SNN	ST	4.53872e-06	SNN
29853	Ca	GLI2	ST	0.000336648	GLI2
29854	Ca	ZNF134	ST	5.47962e-05	ZNF134
29855	Ca	ARID4B	ST	9.4881e-05	ARID4B
29856	Ca	PHKG2	ST	3.05488e-05	PHKG2
29857	Ca	INO80D	ST	5.5129e-05	INO80D
29858	Ca	SLC25A29	ST	2.97154e-08	SLC25A29
29859	Ca	ACADSB	ST	0.000270416	ACADSB
29860	Ca	PWWP2B	ST	4.81907e-05	PWWP2B
29861	Ca	C2CD4A	ST	0.000438901	C2CD4A
29862	Ca	EPDR1	ST	3.79023e-05	EPDR1
29863	Ca	ILDR1	ST	7.06478e-05	ILDR1
29864	Ca	PPP4R4	ST	0.000408713	PPP4R4
29865	Ca	NIBAN3	ST	0.00227121	NIBAN3
29866	Ca	ARRB1	ST	0.000132122	ARRB1
29867	Ca	RLBP1	ST	0.000197138	RLBP1
29868	Ca	TSC1	ST	0	TSC1
29869	Ca	ISYNA1	ST	0.000264101	ISYNA1
29870	Ca	KCNH3	ST	0.0003661	KCNH3
29871	Ca	CYB5R1	ST	0	CYB5R1
29872	Ca	ASMTL	ST	0.00120486	ASMTL
29873	Ca	GPRASP2	ST	0.0001321	GPRASP2
29874	Ca	MYO15B	ST	5.73351e-05	MYO15B
29875	Ca	LRRC25	ST	0.000611315	LRRC25
29876	Ca	AGTR1	ST	1.96135e-05	AGTR1
29877	Ca	PCDHB16	ST	5.93823e-05	PCDHB16
29878	Ca	TCERG1	ST	0.000279737	TCERG1
29879	Ca	LONRF3	ST	0	LONRF3
29880	Ca	SPRY4	ST	4.98728e-06	SPRY4
29881	Ca	ECHDC2	ST	4.87636e-06	ECHDC2
29882	Ca	TBX18	ST	0.00139585	TBX18
29883	Ca	PCYOX1	ST	0	PCYOX1
29884	Ca	DGKG	ST	4.78889e-06	DGKG
29885	Ca	FGD5	ST	0.0100057	FGD5
29886	Ca	ANKRD12	ST	1.97463e-05	ANKRD12
29887	Ca	TTC37	ST	9.61586e-07	TTC37
29888	Ca	PIP4P1	ST	3.47748e-06	PIP4P1
29889	Ca	TLR4	ST	5.29517e-05	TLR4
29890	Ca	FCRLB	ST	6.55442e-05	FCRLB
29891	Ca	CADPS2	ST	0.00200458	CADPS2
29892	Ca	CMYA5	ST	6.1244e-05	CMYA5
29893	Ca	STEAP1	ST	8.78221e-05	STEAP1
29894	Ca	SLC26A2	ST	0.000836484	SLC26A2
29895	Ca	TIAM1	ST	4.9947e-08	TIAM1
29896	Ca	SH3GL1	ST	9.99847e-06	SH3GL1
29897	Ca	ZNF296	ST	0.00137164	ZNF296
29898	Ca	GPT	ST	0.295567	GPT
29899	Ca	RTBDN	ST	0.000145787	RTBDN
29900	Ca	MORC3	ST	0	MORC3
29901	Ca	CEP120	ST	0	CEP120
29902	Ca	C2CD4B	ST	0.000408253	C2CD4B
29903	Ca	SNAP47	ST	0	SNAP47
29904	Ca	CISH	ST	8.96289e-06	CISH
29905	Ca	AQP7	ST	0.000879052	AQP7
29906	Ca	SNRNP70	ST	0	SNRNP70
29907	Ca	PLSCR3	ST	2.07763e-05	PLSCR3
29908	Ca	TUFT1	ST	0.000177909	TUFT1
29909	Ca	ROCK2	ST	7.2879e-05	ROCK2
29910	Ca	SLC39A6	ST	0	SLC39A6
29911	Ca	RELL1	ST	0	RELL1
29912	Ca	EFCAB12	ST	4.91986e-05	EFCAB12
29913	Ca	OAT	ST	5.49038e-06	OAT
29914	Ca	RALBP1	ST	3.3299e-06	RALBP1
29915	Ca	DACH1	ST	0.00281425	DACH1
29916	Ca	PSIP1	ST	5.95058e-06	PSIP1
29917	Ca	FHOD3	ST	0.000413316	FHOD3
29918	Ca	CAMLG	ST	7.5096e-06	CAMLG
29919	Ca	XPA	ST	1.95896e-05	XPA
29920	Ca	RNF181	ST	9.32524e-07	RNF181
29921	Ca	PAGR1	ST	0	PAGR1
29922	Ca	HGF	ST	4.03471e-05	HGF
29923	Ca	SPG7	ST	8.45005e-07	SPG7
29924	Ca	TEC	ST	1.21408e-05	TEC
29925	Ca	ZNF784	ST	4.72593e-06	ZNF784
29926	Ca	PLEKHF1	ST	8.92063e-05	PLEKHF1
29927	Ca	DDX55	ST	0.000289272	DDX55
29928	Ca	UBE2D1	ST	0.000113783	UBE2D1
29929	Ca	AP4B1	ST	0.000310184	AP4B1
29930	Ca	KDM5B	ST	2.32817e-06	KDM5B
29931	Ca	CDC42BPA	ST	4.50032e-06	CDC42BPA
29932	Ca	ADGRB1	ST	0.000447723	ADGRB1
29933	Ca	RFX3	ST	8.60305e-05	RFX3
29934	Ca	SHANK3	ST	0.000112617	SHANK3
29935	Ca	INAFM2	ST	0.000187404	INAFM2
29936	Ca	GALNT8	ST	0.000260244	GALNT8
29937	Ca	FHL5	ST	4.34185e-05	FHL5
29938	Ca	PICALM	ST	8.57863e-05	PICALM
29939	Ca	AS3MT	ST	0.000174627	AS3MT
29940	Ca	MIA	ST	0.000103354	MIA
29941	Ca	INO80	ST	0	INO80
29942	Ca	CHD4	ST	2.19848e-06	CHD4
29943	Ca	NOTCH2	ST	1.17288e-05	NOTCH2
29944	Ca	CYGB	ST	2.20656e-07	CYGB
29945	Ca	ZBTB6	ST	3.01512e-07	ZBTB6
29946	Ca	ETNK2	ST	0.00702431	ETNK2
29947	Ca	JAKMIP3	ST	0.000607426	JAKMIP3
29948	Ca	EBF1	ST	8.66789e-05	EBF1
29949	Ca	LIMD1	ST	0	LIMD1
29950	Ca	EPN2	ST	0	EPN2
29951	Ca	SLC9A2	ST	8.9166e-05	SLC9A2
29952	Ca	EXOC7	ST	5.4239e-05	EXOC7
29953	Ca	MTHFD2L	ST	3.08406e-05	MTHFD2L
29954	Ca	ATF7	ST	3.40391e-06	ATF7
29955	Ca	AATK	ST	0.0004052	AATK
29956	Ca	CPLX1	ST	2.1288e-05	CPLX1
29957	Ca	KDM4C	ST	8.00012e-06	KDM4C
29958	Ca	RAB3D	ST	1.75081e-05	RAB3D
29959	Ca	TMPRSS13	ST	0.000242092	TMPRSS13
29960	Ca	CNIH3	ST	0.00142946	CNIH3
29961	Ca	MMP13	ST	0.000212674	MMP13
29962	Ca	SIN3A	ST	1.00302e-05	SIN3A
29963	Ca	NRXN2	ST	0.000743932	NRXN2
29964	Ca	ARHGAP31	ST	1.36683e-05	ARHGAP31
29965	Ca	PBRM1	ST	3.42115e-05	PBRM1
29966	Ca	SH3BP5L	ST	1.19499e-05	SH3BP5L
29967	Ca	CLK1	ST	0.000103457	CLK1
29968	Ca	OSTM1	ST	0	OSTM1
29969	Ca	ADCY3	ST	0	ADCY3
29970	Ca	NAGA	ST	0.000658802	NAGA
29971	Ca	SLC3A1	ST	0.00458865	SLC3A1
29972	Ca	C19orf38	ST	2.74428e-05	C19orf38
29973	Ca	VSIG2	ST	0.000161729	VSIG2
29974	Ca	ZNF677	ST	4.2068e-05	ZNF677
29975	Ca	ARHGEF18	ST	5.94028e-05	ARHGEF18
29976	Ca	DCUN1D3	ST	3.83569e-07	DCUN1D3
29977	Ca	RAD50	ST	0	RAD50
29978	Ca	LRRN1	ST	1.89769e-05	LRRN1
29979	Ca	FAM168B	ST	0	FAM168B
29980	Ca	GAS8	ST	0	GAS8
29981	Ca	SAP30	ST	2.26009e-06	SAP30
29982	Ca	TENM1	ST	9.08036e-06	TENM1
29983	Ca	IL9R	ST	1.90376e-05	IL9R
29984	Ca	PIP4K2B	ST	5.85536e-08	PIP4K2B
29985	Ca	MCIDAS	ST	0.00150594	MCIDAS
29986	Ca	R3HDM4	ST	9.1306e-07	R3HDM4
29987	Ca	ARL11	ST	3.61324e-07	ARL11
29988	Ca	SLC27A1	ST	0.000334684	SLC27A1
29989	Ca	ARID1B	ST	0.00028665	ARID1B
29990	Ca	IL12RB2	ST	5.91321e-07	IL12RB2
29991	Ca	RO60	ST	1.88422e-05	RO60
29992	Ca	LY6K	ST	0.0229824	LY6K
29993	Ca	SORCS2	ST	0.000324139	SORCS2
29994	Ca	ATP13A4	ST	0.000427076	ATP13A4
29995	Ca	FOXO1	ST	0.000154599	FOXO1
29996	Ca	SLC19A3	ST	6.89867e-05	SLC19A3
29997	Ca	HECTD2	ST	5.92954e-05	HECTD2
29998	Ca	ROCK1	ST	2.86097e-06	ROCK1
29999	Ca	SYCE1	ST	6.46657e-05	SYCE1
30000	Ca	FAM117A	ST	3.656e-05	FAM117A
30001	Ca	UGGT2	ST	4.10922e-06	UGGT2
30002	Ca	WIPI1	ST	3.16342e-06	WIPI1
30003	Ca	TBC1D5	ST	9.73939e-06	TBC1D5
30004	Ca	LRRC56	ST	2.55841e-05	LRRC56
30005	Ca	KLHDC1	ST	0.000154614	KLHDC1
30006	Ca	TPCN1	ST	5.64551e-05	TPCN1
30007	Ca	RMND1	ST	9.08741e-06	RMND1
30008	Ca	PPIG	ST	1.92777e-06	PPIG
30009	Ca	RETREG1	ST	4.4981e-06	RETREG1
30010	Ca	ASCL5	ST	0.000378924	ASCL5
30011	Ca	PCMTD2	ST	8.83679e-07	PCMTD2
30012	Ca	EHD3	ST	6.5851e-05	EHD3
30013	Ca	GGT2	ST	0.000349951	GGT2
30014	Ca	USP24	ST	1.31344e-05	USP24
30015	Ca	NSUN5	ST	2.75816e-05	NSUN5
30016	Ca	RPH3AL	ST	0.000110102	RPH3AL
30017	Ca	IGFL2	ST	0.000361148	IGFL2
30018	Ca	CHST7	ST	4.30596e-06	CHST7
30019	Ca	IFNE	ST	0.00191793	IFNE
30020	Ca	RTEL1	ST	0.00019462	RTEL1
30021	Ca	EDA	ST	8.86708e-05	EDA
30022	Ca	NRG1	ST	0.000237641	NRG1
30023	Ca	ERMN	ST	0.00172597	ERMN
30024	Ca	BRAP	ST	5.86793e-07	BRAP
30025	Ca	SLC22A3	ST	0.000117545	SLC22A3
30026	Ca	FKBP8	ST	9.04684e-06	FKBP8
30027	Ca	IL31RA	ST	0.000239614	IL31RA
30028	Ca	PARL	ST	1.79399e-06	PARL
30029	Ca	NEIL3	ST	8.40233e-06	NEIL3
30030	Ca	PHF2	ST	5.31423e-06	PHF2
30031	Ca	CLCN5	ST	4.79029e-05	CLCN5
30032	Ca	PLXDC1	ST	8.43912e-05	PLXDC1
30033	Ca	PDE2A	ST	2.42288e-05	PDE2A
30034	Ca	CLN8	ST	4.00428e-09	CLN8
30035	Ca	TBC1D15	ST	8.40251e-05	TBC1D15
30036	Ca	KAT6B	ST	2.90734e-05	KAT6B
30037	Ca	HDDC3	ST	1.558e-06	HDDC3
30038	Ca	RXRB	ST	6.25354e-05	RXRB
30039	Ca	TFE3	ST	0.000132868	TFE3
30040	Ca	DYM	ST	3.31889e-05	DYM
30041	Ca	RASGRP4	ST	3.24146e-05	RASGRP4
30042	Ca	CTDP1	ST	0.000204	CTDP1
30043	Ca	DEC1	ST	0.000211313	DEC1
30044	Ca	PDP1	ST	1.70035e-05	PDP1
30045	Ca	SERAC1	ST	0	SERAC1
30046	Ca	CCDC85C	ST	0.000872037	CCDC85C
30047	Ca	RND3	ST	0.000355231	RND3
30048	Ca	DBN1	ST	1.39603e-05	DBN1
30049	Ca	CYB561A3	ST	2.02675e-05	CYB561A3
30050	Ca	NUP214	ST	5.04096e-06	NUP214
30051	Ca	CFDP1	ST	0.00691137	CFDP1
30052	Ca	COPRS	ST	2.64085e-06	COPRS
30053	Ca	PDLIM5	ST	0	PDLIM5
30054	Ca	GJC2	ST	5.27662e-05	GJC2
30055	Ca	CHST2	ST	0.0134619	CHST2
30056	Ca	PCDHGC3	ST	0.000142873	PCDHGC3
30057	Ca	ASAP3	ST	9.47024e-05	ASAP3
30058	Ca	COL22A1	ST	0.000244858	COL22A1
30059	Ca	MAD1L1	ST	2.01051e-07	MAD1L1
30060	Ca	SNHG32	ST	1.30203e-05	SNHG32
30061	Ca	PRDM11	ST	9.73467e-05	PRDM11
30062	Ca	NRTN	ST	9.92796e-05	NRTN
30063	Ca	IL36G	ST	0.000161224	IL36G
30064	Ca	RPRD2	ST	4.82116e-06	RPRD2
30065	Ca	RAB11FIP2	ST	1.69003e-06	RAB11FIP2
30066	Ca	CPNE5	ST	3.42226e-05	CPNE5
30067	Ca	CDH2	ST	0.00037223	CDH2
30068	Ca	ABCA6	ST	0.000187364	ABCA6
30069	Ca	RGCC	ST	0.00208598	RGCC
30070	Ca	CIC	ST	1.43851e-05	CIC
30071	Ca	LMNTD2	ST	6.33999e-06	LMNTD2
30072	Ca	DEUP1	ST	0.000901002	DEUP1
30073	Ca	MICU3	ST	3.12599e-05	MICU3
30074	Ca	TSPAN9	ST	0.000490022	TSPAN9
30075	Ca	RAVER2	ST	5.63088e-05	RAVER2
30076	Ca	IQCD	ST	0.00037453	IQCD
30077	Ca	GHR	ST	2.17689e-05	GHR
30078	Ca	FRG1	ST	1.42272e-05	FRG1
30079	Ca	LRP3	ST	0.00398034	LRP3
30080	Ca	THSD4	ST	3.1746e-05	THSD4
30081	Ca	GSTA4	ST	0.000124393	GSTA4
30082	Ca	PKN1	ST	1.2377e-08	PKN1
30083	Ca	FOXC1	ST	0.000196502	FOXC1
30084	Ca	ZMYM2	ST	6.40124e-05	ZMYM2
30085	Ca	HES2	ST	0.00036816	HES2
30086	Ca	CRYM	ST	0.00065477	CRYM
30087	Ca	DYRK3	ST	0.00559725	DYRK3
30088	Ca	SMARCC2	ST	6.82538e-07	SMARCC2
30089	Ca	RND1	ST	0.000617538	RND1
30090	Ca	TBX1	ST	0.00110576	TBX1
30091	Ca	SEPTIN4	ST	1.67359e-05	SEPTIN4
30092	Ca	PPP3CC	ST	1.42368e-05	PPP3CC
30093	Ca	EZH1	ST	6.72009e-06	EZH1
30094	Ca	PRKN	ST	2.2006e-05	PRKN
30095	Ca	SERTAD2	ST	4.31775e-06	SERTAD2
30096	Ca	SPIB	ST	0.000461371	SPIB
30097	Ca	KBTBD13	ST	0.00015414	KBTBD13
30098	Ca	RBPJ	ST	2.95088e-07	RBPJ
30099	Ca	DTNBP1	ST	0.000159024	DTNBP1
30100	Ca	SEMA4A	ST	0.00036386	SEMA4A
30101	Ca	ADRB1	ST	0.000141513	ADRB1
30102	Ca	HINT3	ST	4.93447e-05	HINT3
30103	Ca	DCLRE1C	ST	1.24248e-06	DCLRE1C
30104	Ca	PELI1	ST	1.23239e-05	PELI1
30105	Ca	AP2M1	ST	6.06995e-09	AP2M1
30106	Ca	KRAS	ST	3.74197e-06	KRAS
30107	Ca	MAVS	ST	2.32702e-06	MAVS
30108	Ca	ZBTB25	ST	7.89513e-05	ZBTB25
30109	Ca	PYCARD	ST	2.30849e-05	PYCARD
30110	Ca	STYX	ST	6.86315e-05	STYX
30111	Ca	ELK3	ST	3.91842e-05	ELK3
30112	Ca	GSE1	ST	2.41374e-07	GSE1
30113	Ca	ITPRIPL2	ST	3.78164e-06	ITPRIPL2
30114	Ca	NKX3-1	ST	4.79002e-05	NKX3-1
30115	Ca	ACVR1B	ST	6.03659e-06	ACVR1B
30116	Ca	DARS	ST	2.27359e-05	DARS
30117	Ca	PIAS2	ST	1.24323e-06	PIAS2
30118	Ca	NSDHL	ST	5.30315e-05	NSDHL
30119	Ca	PCOLCE2	ST	9.84841e-05	PCOLCE2
30120	Ca	AKT1S1	ST	2.72899e-06	AKT1S1
30121	Ca	TOB2	ST	0.000226766	TOB2
30122	Ca	STAG2	ST	4.9085e-05	STAG2
30123	Ca	NT5C2	ST	3.66263e-05	NT5C2
30124	Ca	NIN	ST	0	NIN
30125	Ca	RIPOR3	ST	4.19918e-05	RIPOR3
30126	Ca	RPRD1A	ST	4.54826e-06	RPRD1A
30127	Ca	FBXO34	ST	3.22892e-05	FBXO34
30128	Ca	CFP	ST	8.66818e-05	CFP
30129	Ca	CD72	ST	3.23424e-06	CD72
30130	Ca	XYLT1	ST	3.75362e-05	XYLT1
30131	Ca	SLC25A12	ST	2.50704e-06	SLC25A12
30132	Ca	SGSH	ST	1.43647e-05	SGSH
30133	Ca	SPRR2F	ST	0.000357933	SPRR2F
30134	Ca	MATN3	ST	0.00108803	MATN3
30135	Ca	AP5Z1	ST	1.68485e-06	AP5Z1
30136	Ca	GPSM2	ST	0.00135625	GPSM2
30137	Ca	ITPKC	ST	0.000402052	ITPKC
30138	Ca	FUT11	ST	1.42555e-05	FUT11
30139	Ca	TNNI2	ST	0.000234633	TNNI2
30140	Ca	NHLRC2	ST	2.07807e-05	NHLRC2
30141	Ca	ISM1	ST	0.00537469	ISM1
30142	Ca	AAK1	ST	3.45142e-05	AAK1
30143	Ca	SEC23IP	ST	0	SEC23IP
30144	Ca	UCN3	ST	0.00414008	UCN3
30145	Ca	DIPK1B	ST	9.17609e-05	DIPK1B
30146	Ca	MARCH3	ST	0.00438193	MARCH3
30147	Ca	PENK	ST	0.00170329	PENK
30148	Ca	PDE12	ST	1.87855e-05	PDE12
30149	Ca	CCNH	ST	0.000239586	CCNH
30150	Ca	RP9	ST	0.000169605	RP9
30151	Ca	LRRC10B	ST	0.000124241	LRRC10B
30152	Ca	NEDD4	ST	3.4135e-05	NEDD4
30153	Ca	TPD52L2	ST	0.000161068	TPD52L2
30154	Ca	PITPNM3	ST	0.000124391	PITPNM3
30155	Ca	FAM50B	ST	0.00173908	FAM50B
30156	Ca	ACOX3	ST	1.79682e-05	ACOX3
30157	Ca	CCNYL1	ST	0.000179797	CCNYL1
30158	Ca	TEF	ST	9.56568e-05	TEF
30159	Ca	RSPH4A	ST	0.000293351	RSPH4A
30160	Ca	CYP26B1	ST	0.000244622	CYP26B1
30161	Ca	CSMD2	ST	0.00577537	CSMD2
30162	Ca	GNG7	ST	1.62198e-05	GNG7
30163	Ca	PVR	ST	2.24671e-05	PVR
30164	Ca	CPEB4	ST	1.25057e-05	CPEB4
30165	Ca	MMAB	ST	3.33325e-05	MMAB
30166	Ca	SLAMF9	ST	0.000166978	SLAMF9
30167	Ca	IL37	ST	0.000380642	IL37
30168	Ca	LDB2	ST	4.81525e-05	LDB2
30169	Ca	KLC1	ST	3.45823e-05	KLC1
30170	Ca	RPP21	ST	1.36758e-05	RPP21
30171	Ca	CREB3L2	ST	7.84564e-06	CREB3L2
30172	Ca	WWOX	ST	4.15173e-05	WWOX
30173	Ca	ZNF469	ST	7.81014e-05	ZNF469
30174	Ca	ATP6V1H	ST	7.48803e-06	ATP6V1H
30175	Ca	SMIM4	ST	0	SMIM4
30176	Ca	SPAG4	ST	0.00102629	SPAG4
30177	Ca	SUOX	ST	6.28015e-05	SUOX
30178	Ca	GPR88	ST	3.09103e-05	GPR88
30179	Ca	SPAST	ST	1.87771e-06	SPAST
30180	Ca	TMEM25	ST	1.88771e-06	TMEM25
30181	Ca	TEAD1	ST	5.77982e-06	TEAD1
30182	Ca	IL17RC	ST	5.49931e-05	IL17RC
30183	Ca	ADTRP	ST	0.000291388	ADTRP
30184	Ca	FBXL2	ST	3.67717e-05	FBXL2
30185	Ca	SLC27A5	ST	0.000154404	SLC27A5
30186	Ca	NCOA3	ST	0	NCOA3
30187	Ca	CYTL1	ST	0.000961827	CYTL1
30188	Ca	CCDC106	ST	3.85785e-06	CCDC106
30189	Ca	PCNX1	ST	1.47666e-06	PCNX1
30190	Ca	TMEM255B	ST	0.000346975	TMEM255B
30191	Ca	PDE10A	ST	0.00025215	PDE10A
30192	Ca	SBK1	ST	3.77634e-05	SBK1
30193	Ca	DYNC2H1	ST	3.3319e-05	DYNC2H1
30194	Ca	KIAA2013	ST	1.02616e-07	KIAA2013
30195	Ca	HEPACAM2	ST	0.000486723	HEPACAM2
30196	Ca	PLEKHA5	ST	3.37864e-05	PLEKHA5
30197	Ca	YIPF1	ST	3.57034e-06	YIPF1
30198	Ca	SPATA31A1	ST	3.6016e-05	SPATA31A1
30199	Ca	CDIP1	ST	0.000143117	CDIP1
30200	Ca	CBR4	ST	2.1867e-05	CBR4
30201	Ca	MARCH2	ST	2.11737e-06	MARCH2
30202	Ca	HOXA13	ST	0.000156566	HOXA13
30203	Ca	ATF6B	ST	8.27844e-07	ATF6B
30204	Ca	TAFA1	ST	3.17432e-05	TAFA1
30205	Ca	TNFRSF10D	ST	0.000311862	TNFRSF10D
30206	Ca	KLF13	ST	5.48012e-07	KLF13
30207	Ca	GOSR1	ST	9.59178e-06	GOSR1
30208	Ca	DIPK1A	ST	2.10566e-06	DIPK1A
30209	Ca	RARS2	ST	1.04599e-10	RARS2
30210	Ca	LCN15	ST	0.00131607	LCN15
30211	Ca	ANKDD1A	ST	5.9591e-05	ANKDD1A
30212	Ca	RNF166	ST	2.3183e-05	RNF166
30213	Ca	ULBP2	ST	0.000150954	ULBP2
30214	Ca	XRCC6	ST	1.02856e-09	XRCC6
30215	Ca	ARID5A	ST	0.000494658	ARID5A
30216	Ca	HIVEP3	ST	8.24272e-06	HIVEP3
30217	Ca	KIF7	ST	0.00023282	KIF7
30218	Ca	RLF	ST	0.00140998	RLF
30219	Ca	DENND10	ST	0.00033787	DENND10
30220	Ca	SLC22A1	ST	7.55671e-05	SLC22A1
30221	Ca	BCHE	ST	0.000308676	BCHE
30222	Ca	RBP5	ST	0.000107058	RBP5
30223	Ca	EMX1	ST	6.39627e-05	EMX1
30224	Ca	BDH2	ST	0	BDH2
30225	Ca	CLCA4	ST	0.000328478	CLCA4
30226	Ca	IL4R	ST	2.31631e-05	IL4R
30227	Ca	CDC5L	ST	0	CDC5L
30228	Ca	SAT2	ST	5.2259e-05	SAT2
30229	Ca	DOCK9	ST	0.000169926	DOCK9
30230	Ca	FAM50A	ST	0.000110255	FAM50A
30231	Ca	GJD3	ST	0	GJD3
30232	Ca	TRIM61	ST	0.000201711	TRIM61
30233	Ca	UNC5C	ST	7.28519e-05	UNC5C
30234	Ca	SHANK2	ST	0.000502529	SHANK2
30235	Ca	ZNF384	ST	0.00148681	ZNF384
30236	Ca	C19orf54	ST	2.11689e-05	C19orf54
30237	Ca	INHBB	ST	9.2899e-05	INHBB
30238	Ca	MYCNOS	ST	0.0210052	MYCNOS
30239	Ca	ANO5	ST	0.000107433	ANO5
30240	Ca	P3H3	ST	1.66568e-05	P3H3
30241	Ca	OLFML1	ST	0.00155558	OLFML1
30242	Ca	IYD	ST	0.000234114	IYD
30243	Ca	PIP5KL1	ST	9.44552e-05	PIP5KL1
30244	Ca	SGSM2	ST	0	SGSM2
30245	Ca	SLC33A1	ST	0.000160566	SLC33A1
30246	Ca	SNRPA1	ST	1.2766e-05	SNRPA1
30247	Ca	C11orf54	ST	7.00062e-05	C11orf54
30248	Ca	IRAK4	ST	0	IRAK4
30249	Ca	CCDC141	ST	0.000123274	CCDC141
30250	Ca	ADGRD1	ST	0.000151265	ADGRD1
30251	Ca	CACFD1	ST	0.000319592	CACFD1
30252	Ca	PDE4C	ST	6.08216e-05	PDE4C
30253	Ca	HOXD3	ST	1.13748e-05	HOXD3
30254	Ca	ST6GALNAC1	ST	0.000586154	ST6GALNAC1
30255	Ca	AJM1	ST	2.60723e-05	AJM1
30256	Ca	STBD1	ST	7.52453e-06	STBD1
30257	Ca	FOXO4	ST	2.19742e-05	FOXO4
30258	Ca	HSF1	ST	3.63721e-06	HSF1
30259	Ca	NUTM2A	ST	2.51789e-05	NUTM2A
30260	Ca	DPM3	ST	3.58632e-05	DPM3
30261	Ca	TDRD3	ST	9.88257e-06	TDRD3
30262	Ca	RFX8	ST	0.0001456	RFX8
30263	Ca	SGK3	ST	1.32445e-05	SGK3
30264	Ca	ZNF711	ST	6.58149e-05	ZNF711
30265	Ca	SNED1	ST	2.93593e-05	SNED1
30266	Ca	DNAH9	ST	0.000100875	DNAH9
30267	Ca	HRK	ST	0.000585619	HRK
30268	Ca	GPR27	ST	6.61068e-05	GPR27
30269	Ca	PAXBP1	ST	6.69742e-06	PAXBP1
30270	Ca	KCP	ST	0.00632878	KCP
30271	Ca	PHYKPL	ST	0	PHYKPL
30272	Ca	TNK2	ST	0	TNK2
30273	Ca	GKAP1	ST	1.50907e-05	GKAP1
30274	Ca	WNT4	ST	0.000480268	WNT4
30275	Ca	ZBTB44	ST	7.84259e-06	ZBTB44
30276	Ca	RNF39	ST	0.000469681	RNF39
30277	Ca	FAM131C	ST	0.00235137	FAM131C
30278	Ca	HCFC1	ST	6.40997e-06	HCFC1
30279	Ca	MAP3K2	ST	0	MAP3K2
30280	Ca	HPSE2	ST	5.74897e-05	HPSE2
30281	Ca	EXOC6B	ST	2.78734e-06	EXOC6B
30282	Ca	SMG1	ST	8.64884e-05	SMG1
30283	Ca	CERT1	ST	0.00013118	CERT1
30284	Ca	ALKAL1	ST	7.95028e-05	ALKAL1
30285	Ca	SLC49A4	ST	0	SLC49A4
30286	Ca	JAGN1	ST	0.000186357	JAGN1
30287	Ca	ACBD4	ST	2.80802e-05	ACBD4
30288	Ca	MEAF6	ST	0	MEAF6
30289	Ca	RAB4B	ST	7.71278e-06	RAB4B
30290	Ca	AARD	ST	7.74119e-05	AARD
30291	Ca	SH3PXD2B	ST	2.80657e-05	SH3PXD2B
30292	Ca	NXT1	ST	0	NXT1
30293	Ca	LTC4S	ST	0.000340436	LTC4S
30294	Ca	TRIM41	ST	0	TRIM41
30295	Ca	FUT7	ST	1.50247e-05	FUT7
30296	Ca	LDLRAD1	ST	0.00843776	LDLRAD1
30297	Ca	EPHA4	ST	0.000120341	EPHA4
30298	Ca	BORCS5	ST	2.11685e-06	BORCS5
30299	Ca	PHTF2	ST	3.83944e-07	PHTF2
30300	Ca	NTN1	ST	0.000279743	NTN1
30301	Ca	LRMDA	ST	6.4874e-05	LRMDA
30302	Ca	GRK6	ST	1.22261e-07	GRK6
30303	Ca	CD300E	ST	0.00236611	CD300E
30304	Ca	TBC1D9	ST	1.48958e-05	TBC1D9
30305	Ca	CDRT1	ST	4.02627e-05	CDRT1
30306	Ca	PTGER2	ST	0.0183016	PTGER2
30307	Ca	TSC22D2	ST	5.08174e-05	TSC22D2
30308	Ca	CABIN1	ST	0	CABIN1
30309	Ca	CNNM2	ST	0	CNNM2
30310	Ca	NOTCH1	ST	3.25541e-06	NOTCH1
30311	Ca	RIMS3	ST	3.53257e-05	RIMS3
30312	Ca	SCN4B	ST	0.000284498	SCN4B
30313	Ca	PHTF1	ST	0	PHTF1
30314	Ca	VANGL1	ST	0	VANGL1
30315	Ca	RAP1GAP2	ST	0.000132839	RAP1GAP2
30316	Ca	CCN3	ST	0.00644598	CCN3
30317	Ca	ZBTB11	ST	0	ZBTB11
30318	Ca	C11orf58	ST	0.00029893	C11orf58
30319	Ca	YOD1	ST	0.000169479	YOD1
30320	Ca	ADGRF5	ST	3.4748e-05	ADGRF5
30321	Ca	DGCR2	ST	0	DGCR2
30322	Ca	COL27A1	ST	0.000207767	COL27A1
30323	Ca	SERPINA5	ST	0.000438992	SERPINA5
30324	Ca	PTHLH	ST	3.41825e-05	PTHLH
30325	Ca	FMO2	ST	0.000301993	FMO2
30326	Ca	TSPAN17	ST	2.79656e-07	TSPAN17
30327	Ca	TMEM98	ST	0	TMEM98
30328	Ca	PUM3	ST	1.579e-05	PUM3
30329	Ca	CCL22	ST	1.23432e-05	CCL22
30330	Ca	CD36	ST	0.00146009	CD36
30331	Ca	EPB41L4A	ST	1.78909e-05	EPB41L4A
30332	Ca	SIPA1	ST	2.06688e-06	SIPA1
30333	Ca	GNRH2	ST	0.000316671	GNRH2
30334	Ca	REC8	ST	0.0014722	REC8
30335	Ca	VWA5A	ST	1.81229e-06	VWA5A
30336	Ca	SPRYD3	ST	0.000773391	SPRYD3
30337	Ca	PIGA	ST	0.000469098	PIGA
30338	Ca	ZNF276	ST	9.30746e-05	ZNF276
30339	Ca	ISLR2	ST	0.000243951	ISLR2
30340	Ca	CLEC14A	ST	0.000220483	CLEC14A
30341	Ca	PMF1	ST	8.58559e-08	PMF1
30342	Ca	TUBGCP3	ST	5.04321e-05	TUBGCP3
30343	Ca	KCNJ9	ST	0.000300281	KCNJ9
30344	Ca	KLHL22	ST	8.21598e-05	KLHL22
30345	Ca	ZMAT1	ST	2.80373e-07	ZMAT1
30346	Ca	GPR176	ST	1.61404e-05	GPR176
30347	Ca	SMAD5	ST	5.30242e-05	SMAD5
30348	Ca	FNDC4	ST	8.36005e-07	FNDC4
30349	Ca	RFX2	ST	0	RFX2
30350	Ca	BCOR	ST	4.12218e-07	BCOR
30351	Ca	GPR173	ST	3.2857e-05	GPR173
30352	Ca	GALC	ST	0	GALC
30353	Ca	SPATA5	ST	1.76229e-07	SPATA5
30354	Ca	AAMDC	ST	4.12366e-06	AAMDC
30355	Ca	SPATS2	ST	2.37661e-05	SPATS2
30356	Ca	DVL1	ST	0	DVL1
30357	Ca	TOMM6	ST	0	TOMM6
30358	Ca	ACOT11	ST	0.000458319	ACOT11
30359	Ca	KITLG	ST	0.0602637	KITLG
30360	Ca	PMEL	ST	0.000692833	PMEL
30361	Ca	HSF4	ST	0.000142033	HSF4
30362	Ca	EHMT2	ST	0.000200868	EHMT2
30363	Ca	MIOX	ST	0.00635553	MIOX
30364	Ca	JMJD4	ST	0.000130305	JMJD4
30365	Ca	VSTM4	ST	4.82566e-05	VSTM4
30366	Ca	CDKN2D	ST	6.44285e-05	CDKN2D
30367	Ca	ALDH8A1	ST	0.000100928	ALDH8A1
30368	Ca	RIIAD1	ST	0.000158401	RIIAD1
30369	Ca	ZNF606	ST	0.000231924	ZNF606
30370	Ca	MCOLN3	ST	0.000449739	MCOLN3
30371	Ca	SOX18	ST	0.000125506	SOX18
30372	Ca	ACVR1C	ST	0.00061969	ACVR1C
30373	Ca	NANOGP8	ST	3.44141e-05	NANOGP8
30374	Ca	ENPEP	ST	2.72897e-05	ENPEP
30375	Ca	NMB	ST	0.000187765	NMB
30376	Ca	TBL3	ST	1.95377e-05	TBL3
30377	Ca	KIAA0355	ST	1.19459e-07	KIAA0355
30378	Ca	GATAD2B	ST	0	GATAD2B
30379	Ca	MRM2	ST	0	MRM2
30380	Ca	ARRDC2	ST	6.98002e-05	ARRDC2
30381	Ca	UBE2O	ST	3.13862e-05	UBE2O
30382	Ca	PRMT6	ST	1.17835e-06	PRMT6
30383	Ca	ERC1	ST	0	ERC1
30384	Ca	PLA2R1	ST	0	PLA2R1
30385	Ca	TSHZ1	ST	4.54477e-07	TSHZ1
30386	Ca	TMEM200A	ST	0	TMEM200A
30387	Ca	ERF	ST	1.91138e-05	ERF
30388	Ca	EPHA6	ST	3.24967e-05	EPHA6
30389	Ca	KLF8	ST	2.13906e-05	KLF8
30390	Ca	MDM4	ST	5.52115e-05	MDM4
30391	Ca	WDR91	ST	2.28728e-06	WDR91
30392	Ca	ZDHHC7	ST	1.47956e-06	ZDHHC7
30393	Ca	TET3	ST	0.000431316	TET3
30394	Ca	SLC35E1	ST	5.2664e-06	SLC35E1
30395	Ca	ARAF	ST	0.000354088	ARAF
30396	Ca	SAFB2	ST	5.17255e-06	SAFB2
30397	Ca	ZNF831	ST	7.00415e-05	ZNF831
30398	Ca	PNN	ST	8.28765e-07	PNN
30399	Ca	HS3ST3B1	ST	0.000136324	HS3ST3B1
30400	Ca	NINJ2	ST	0.000600173	NINJ2
30401	Ca	REV1	ST	2.37704e-05	REV1
30402	Ca	PLA2G4C	ST	9.11414e-06	PLA2G4C
30403	Ca	KLK12	ST	0.000133234	KLK12
30404	Ca	GRIP2	ST	0.00113655	GRIP2
30405	Ca	GTF2IRD1	ST	3.82121e-05	GTF2IRD1
30406	Ca	DUSP14	ST	9.90209e-05	DUSP14
30407	Ca	KIF1B	ST	7.50281e-05	KIF1B
30408	Ca	CDC14A	ST	5.46053e-05	CDC14A
30409	Ca	SOX7	ST	0.000444336	SOX7
30410	Ca	IL17C	ST	0.000303401	IL17C
30411	Ca	TLE1	ST	4.08513e-06	TLE1
30412	Ca	SALL1	ST	0.000437017	SALL1
30413	Ca	NOD1	ST	4.96854e-05	NOD1
30414	Ca	BRD7	ST	0	BRD7
30415	Ca	STEAP2	ST	5.77355e-05	STEAP2
30416	Ca	PRCD	ST	0.000104156	PRCD
30417	Ca	GNPTG	ST	0.000652158	GNPTG
30418	Ca	TAC3	ST	3.22533e-05	TAC3
30419	Ca	HSD17B6	ST	2.11708e-05	HSD17B6
30420	Ca	NDP	ST	0.000154595	NDP
30421	Ca	RPAP3	ST	0	RPAP3
30422	Ca	PELP1	ST	3.52291e-05	PELP1
30423	Ca	CARD16	ST	0.0010994	CARD16
30424	Ca	ESAM	ST	0.000217667	ESAM
30425	Ca	TMBIM4	ST	4.17129e-05	TMBIM4
30426	Ca	SLC10A5	ST	1.89166e-06	SLC10A5
30427	Ca	ABCC11	ST	8.44639e-05	ABCC11
30428	Ca	GALT	ST	0	GALT
30429	Ca	PLEKHG2	ST	9.41303e-05	PLEKHG2
30430	Ca	SLCO3A1	ST	0.00205272	SLCO3A1
30431	Ca	ANKRD9	ST	0.000132163	ANKRD9
30432	Ca	C7orf50	ST	0	C7orf50
30433	Ca	ADM2	ST	0.000113841	ADM2
30434	Ca	VPS39	ST	0	VPS39
30435	Ca	ITGB1BP2	ST	0.00018349	ITGB1BP2
30436	Ca	RBM44	ST	0.000399256	RBM44
30437	Ca	BACH1	ST	7.56451e-05	BACH1
30438	Ca	ATP11C	ST	6.76112e-07	ATP11C
30439	Ca	PLXNB1	ST	2.81433e-05	PLXNB1
30440	Ca	DNAJC5	ST	5.52712e-05	DNAJC5
30441	Ca	RRP12	ST	0.000292641	RRP12
30442	Ca	RASIP1	ST	2.76023e-05	RASIP1
30443	Ca	TMEM217	ST	0.000411901	TMEM217
30444	Ca	ANKRD45	ST	9.98883e-05	ANKRD45
30445	Ca	NLGN3	ST	4.14237e-05	NLGN3
30446	Ca	FAM90A1	ST	6.24763e-05	FAM90A1
30447	Ca	CFAP61	ST	0.000235541	CFAP61
30448	Ca	S1PR4	ST	5.92129e-05	S1PR4
30449	Ca	TMEM168	ST	0.000143531	TMEM168
30450	Ca	CCDC102B	ST	0.000368583	CCDC102B
30451	Ca	CEP57	ST	0	CEP57
30452	Ca	ZNF879	ST	7.73606e-06	ZNF879
30453	Ca	ATM	ST	0	ATM
30454	Ca	GRAMD2B	ST	0.000173934	GRAMD2B
30455	Ca	ANKRD42	ST	4.39536e-05	ANKRD42
30456	Ca	KPNA1	ST	0.000275281	KPNA1
30457	Ca	APOA1	ST	0.000200394	APOA1
30458	Ca	RANBP9	ST	7.90181e-06	RANBP9
30459	Ca	PLEKHA2	ST	6.0472e-07	PLEKHA2
30460	Ca	SSC4D	ST	0.0087232	SSC4D
30461	Ca	STARD3	ST	7.70072e-05	STARD3
30462	Ca	C11orf91	ST	0.00125404	C11orf91
30463	Ca	SLC26A6	ST	3.24018e-05	SLC26A6
30464	Ca	SLC26A10	ST	2.67579e-05	SLC26A10
30465	Ca	P2RY8	ST	3.26298e-08	P2RY8
30466	Ca	FAM110A	ST	0.0057535	FAM110A
30467	Ca	MMRN2	ST	3.87532e-05	MMRN2
30468	Ca	ADAM23	ST	0.000168911	ADAM23
30469	Ca	KMT2A	ST	5.97196e-06	KMT2A
30470	Ca	OOSP4A	ST	0.00476627	OOSP4A
30471	Ca	SCAF8	ST	0	SCAF8
30472	Ca	UBTF	ST	0	UBTF
30473	Ca	FIGNL2	ST	0.00033683	FIGNL2
30474	Ca	MINDY1	ST	0.000235317	MINDY1
30475	Ca	RING1	ST	5.42847e-06	RING1
30476	Ca	LAMA1	ST	0.000279615	LAMA1
30477	Ca	P2RY13	ST	0.000287037	P2RY13
30478	Ca	CASS4	ST	9.88698e-05	CASS4
30479	Ca	PRAM1	ST	1.5345e-08	PRAM1
30480	Ca	TINAG	ST	0.0130707	TINAG
30481	Ca	PRPF3	ST	0.000819205	PRPF3
30482	Ca	LRRC37A3	ST	2.46107e-05	LRRC37A3
30483	Ca	LRRC8C	ST	7.87735e-07	LRRC8C
30484	Ca	MAP3K11	ST	0	MAP3K11
30485	Ca	ZNF141	ST	0.000343293	ZNF141
30486	Ca	SNRK	ST	2.55651e-06	SNRK
30487	Ca	NBR1	ST	0	NBR1
30488	Ca	STAU2	ST	0	STAU2
30489	Ca	NXPE2	ST	0.000349672	NXPE2
30490	Ca	LY6G5C	ST	9.72802e-05	LY6G5C
30491	Ca	NONO	ST	5.69091e-05	NONO
30492	Ca	RIOX2	ST	0.00239401	RIOX2
30493	Ca	RAB39B	ST	0.000431259	RAB39B
30494	Ca	GRP	ST	8.48945e-05	GRP
30495	Ca	RND2	ST	0.000171811	RND2
30496	Ca	CDKN2AIPNL	ST	0.00035606	CDKN2AIPNL
30497	Ca	MYBBP1A	ST	7.19166e-05	MYBBP1A
30498	Ca	NDUFV3	ST	1.60717e-05	NDUFV3
30499	Ca	FBXL8	ST	3.05884e-05	FBXL8
30500	Ca	PREPL	ST	1.01979e-06	PREPL
30501	Ca	EXD3	ST	2.22222e-05	EXD3
30502	Ca	SPSB3	ST	0	SPSB3
30503	Ca	MAFG	ST	5.33041e-05	MAFG
30504	Ca	ERO1B	ST	0.000230504	ERO1B
30505	Ca	TLR10	ST	7.65876e-05	TLR10
30506	Ca	AJUBA	ST	0.000126072	AJUBA
30507	Ca	GORAB	ST	4.54633e-05	GORAB
30508	Ca	RTL5	ST	1.88058e-05	RTL5
30509	Ca	LRMP	ST	2.58303e-05	LRMP
30510	Ca	BMPER	ST	7.35118e-06	BMPER
30511	Ca	ARX	ST	0.000250911	ARX
30512	Ca	CCDC96	ST	0.00623951	CCDC96
30513	Ca	SMAP1	ST	7.43177e-05	SMAP1
30514	Ca	CSNK2A2	ST	1.15994e-05	CSNK2A2
30515	Ca	P2RX1	ST	0.00126063	P2RX1
30516	Ca	MFSD6L	ST	0.000333926	MFSD6L
30517	Ca	ARMC4	ST	4.66294e-05	ARMC4
30518	Ca	LRRC4C	ST	3.4237e-05	LRRC4C
30519	Ca	ZC2HC1A	ST	1.91455e-05	ZC2HC1A
30520	Ca	ACAD11	ST	0	ACAD11
30521	Ca	GRK3	ST	5.6227e-05	GRK3
30522	Ca	ARHGEF15	ST	8.18628e-05	ARHGEF15
30523	Ca	TCFL5	ST	0.000301993	TCFL5
30524	Ca	GPX7	ST	3.18469e-06	GPX7
30525	Ca	STC1	ST	0.000152728	STC1
30526	Ca	ELL	ST	1.72499e-05	ELL
30527	Ca	KIAA1324L	ST	0.000108618	KIAA1324L
30528	Ca	HHIPL1	ST	0.000434785	HHIPL1
30529	Ca	TM4SF20	ST	0.000820605	TM4SF20
30530	Ca	BCKDHB	ST	3.57328e-05	BCKDHB
30531	Ca	NKD1	ST	1.5151e-05	NKD1
30532	Ca	MYZAP	ST	0.000178039	MYZAP
30533	Ca	SLC45A4	ST	0.00017351	SLC45A4
30534	Ca	PDE8A	ST	8.99405e-05	PDE8A
30535	Ca	RAPGEF2	ST	2.6008e-07	RAPGEF2
30536	Ca	RNF14	ST	0	RNF14
30537	Ca	HIST1H3G	ST	0.000341115	HIST1H3G
30538	Ca	VGF	ST	0.00269911	VGF
30539	Ca	CYYR1	ST	0.000899476	CYYR1
30540	Ca	TMEM145	ST	0.000216002	TMEM145
30541	Ca	DICER1	ST	0	DICER1
30542	Ca	ATOH8	ST	6.21641e-07	ATOH8
30543	Ca	FEZ2	ST	1.51378e-05	FEZ2
30544	Ca	RAB21	ST	2.61752e-06	RAB21
30545	Ca	NCK2	ST	0	NCK2
30546	Ca	PRRC2A	ST	1.75834e-06	PRRC2A
30547	Ca	PRAMEF27	ST	0.000100778	PRAMEF27
30548	Ca	FAM214A	ST	5.59639e-05	FAM214A
30549	Ca	LAMA2	ST	1.92357e-05	LAMA2
30550	Ca	HIST1H2BG	ST	0.0006639	HIST1H2BG
30551	Ca	MEX3D	ST	9.58578e-06	MEX3D
30552	Ca	SMARCD3	ST	0	SMARCD3
30553	Ca	TRMT112	ST	0	TRMT112
30554	Ca	ZSWIM9	ST	0	ZSWIM9
30555	Ca	GPRIN2	ST	4.22564e-06	GPRIN2
30556	Ca	FTSJ3	ST	4.18611e-05	FTSJ3
30557	Ca	TTLL3	ST	0	TTLL3
30558	Ca	HCST	ST	2.16938e-05	HCST
30559	Ca	BAHCC1	ST	0.00026518	BAHCC1
30560	Ca	MMADHC	ST	2.58837e-06	MMADHC
30561	Ca	ZNF559	ST	6.45458e-06	ZNF559
30562	Ca	LYRM1	ST	5.30758e-05	LYRM1
30563	Ca	EMCN	ST	0.000403972	EMCN
30564	Ca	GALNT15	ST	0.000616231	GALNT15
30565	Ca	USP54	ST	4.43423e-05	USP54
30566	Ca	DENND2A	ST	1.99437e-05	DENND2A
30567	Ca	LIN7A	ST	4.20926e-05	LIN7A
30568	Ca	ARL2BP	ST	0	ARL2BP
30569	Ca	WNT10A	ST	9.3426e-05	WNT10A
30570	Ca	GSAP	ST	0.000158998	GSAP
30571	Ca	PIGO	ST	0.000105581	PIGO
30572	Ca	NAP1L5	ST	0.00159132	NAP1L5
30573	Ca	C15orf39	ST	7.01008e-06	C15orf39
30574	Ca	FCRL1	ST	0.00956059	FCRL1
30575	Ca	IGSF21	ST	0.000350308	IGSF21
30576	Ca	IPCEF1	ST	4.71183e-05	IPCEF1
30577	Ca	ZNF207	ST	7.30526e-05	ZNF207
30578	Ca	COA8	ST	1.43281e-05	COA8
30579	Ca	STX2	ST	9.38758e-06	STX2
30580	Ca	MOB1B	ST	1.35001e-05	MOB1B
30581	Ca	ENTPD3	ST	0.000337724	ENTPD3
30582	Ca	NF2	ST	7.42604e-06	NF2
30583	Ca	PDCD1	ST	7.3725e-05	PDCD1
30584	Ca	PPRC1	ST	2.94912e-05	PPRC1
30585	Ca	SLCO1B3	ST	0.000518273	SLCO1B3
30586	Ca	MTERF3	ST	2.52473e-05	MTERF3
30587	Ca	VSTM1	ST	0.00462047	VSTM1
30588	Ca	PRPF4B	ST	5.62248e-05	PRPF4B
30589	Ca	DDX28	ST	6.70311e-06	DDX28
30590	Ca	TWIST1	ST	0.000377013	TWIST1
30591	Ca	UBN1	ST	3.26432e-07	UBN1
30592	Ca	MTMR11	ST	4.14339e-05	MTMR11
30593	Ca	TOM1L2	ST	4.72766e-05	TOM1L2
30594	Ca	RGL4	ST	9.28911e-05	RGL4
30595	Ca	TRANK1	ST	2.6869e-05	TRANK1
30596	Ca	TRPM7	ST	1.17256e-05	TRPM7
30597	Ca	MPP2	ST	5.06884e-05	MPP2
30598	Ca	SAFB	ST	1.47317e-07	SAFB
30599	Ca	LURAP1L	ST	1.91576e-06	LURAP1L
30600	Ca	TBC1D3E	ST	0.0012716	TBC1D3E
30601	Ca	IGDCC4	ST	3.88701e-06	IGDCC4
30602	Ca	ZNF350	ST	5.50399e-06	ZNF350
30603	Ca	SARDH	ST	9.76972e-05	SARDH
30604	Ca	MTMR1	ST	9.6082e-06	MTMR1
30605	Ca	HUWE1	ST	0.000139052	HUWE1
30606	Ca	TRO	ST	3.69716e-05	TRO
30607	Ca	SNRNP27	ST	3.57062e-07	SNRNP27
30608	Ca	FCRL2	ST	0.012169	FCRL2
30609	Ca	ARL5A	ST	1.41712e-05	ARL5A
30610	Ca	GNG8	ST	0.000317214	GNG8
30611	Ca	FZD1	ST	5.57436e-06	FZD1
30612	Ca	RNF19A	ST	7.16006e-05	RNF19A
30613	Ca	TRAF3IP1	ST	8.02069e-05	TRAF3IP1
30614	Ca	ADAP2	ST	3.66424e-06	ADAP2
30615	Ca	PCBP3	ST	0.000317761	PCBP3
30616	Ca	ACYP1	ST	7.75796e-05	ACYP1
30617	Ca	INTS6L	ST	0.000270215	INTS6L
30618	Ca	NPR1	ST	0.000274664	NPR1
30619	Ca	TRAM2	ST	8.79941e-07	TRAM2
30620	Ca	ACACA	ST	0.00023427	ACACA
30621	Ca	SMAD3	ST	8.09795e-05	SMAD3
30622	Ca	MSX1	ST	1.70544e-05	MSX1
30623	Ca	ATF2	ST	1.15627e-06	ATF2
30624	Ca	GLRB	ST	0.000359787	GLRB
30625	Ca	ASCC2	ST	0.00021195	ASCC2
30626	Ca	ADRA2C	ST	4.4815e-06	ADRA2C
30627	Ca	FBXO9	ST	0	FBXO9
30628	Ca	PPARGC1B	ST	4.91353e-06	PPARGC1B
30629	Ca	PIP5K1A	ST	1.15002e-06	PIP5K1A
30630	Ca	ENPP1	ST	0.000402003	ENPP1
30631	Ca	AC119396.1	ST	0.00256401	AC119396.1
30632	Ca	FBXO21	ST	0.000184423	FBXO21
30633	Ca	TRPM2	ST	1.50809e-06	TRPM2
30634	Ca	COL19A1	ST	0.000615209	COL19A1
30635	Ca	TMTC2	ST	3.03731e-05	TMTC2
30636	Ca	C9orf85	ST	0	C9orf85
30637	Ca	HUS1B	ST	0.000282637	HUS1B
30638	Ca	COMMD7	ST	8.81962e-08	COMMD7
30639	Ca	ARHGEF3	ST	4.45825e-06	ARHGEF3
30640	Ca	GCNT1	ST	0.0165379	GCNT1
30641	Ca	VPS35L	ST	0	VPS35L
30642	Ca	MTERF4	ST	0	MTERF4
30643	Ca	PCF11	ST	2.63347e-05	PCF11
30644	Ca	C14orf28	ST	9.56095e-07	C14orf28
30645	Ca	TUT4	ST	0.000615239	TUT4
30646	Ca	TSPEAR	ST	0.0041692	TSPEAR
30647	Ca	HOXA5	ST	2.93276e-06	HOXA5
30648	Ca	MB	ST	0.000374388	MB
30649	Ca	VSTM5	ST	0.00110596	VSTM5
30650	Ca	TEDC1	ST	5.5621e-08	TEDC1
30651	Ca	WNT11	ST	0.00140852	WNT11
30652	Ca	RGMB	ST	8.24125e-05	RGMB
30653	Ca	USP53	ST	7.45753e-06	USP53
30654	Ca	HOXC13	ST	0.00121843	HOXC13
30655	Ca	ZDHHC1	ST	0.000174386	ZDHHC1
30656	Ca	POGLUT3	ST	9.25987e-05	POGLUT3
30657	Ca	C11orf68	ST	0.000141115	C11orf68
30658	Ca	ATG9B	ST	0.000451181	ATG9B
30659	Ca	TTLL13P	ST	0.00027502	TTLL13P
30660	Ca	RHEX	ST	0.000186621	RHEX
30661	Ca	ALAD	ST	0	ALAD
30662	Ca	PTGR1	ST	3.82948e-05	PTGR1
30663	Ca	EVC2	ST	5.19972e-06	EVC2
30664	Ca	FMR1	ST	2.52428e-07	FMR1
30665	Ca	HERC2	ST	4.34745e-06	HERC2
30666	Ca	MSTO1	ST	9.66569e-05	MSTO1
30667	Ca	NCOA1	ST	3.47251e-06	NCOA1
30668	Ca	CXXC5	ST	1.40848e-05	CXXC5
30669	Ca	AUH	ST	3.66858e-06	AUH
30670	Ca	SLC7A2	ST	6.26312e-05	SLC7A2
30671	Ca	NSUN7	ST	2.9963e-06	NSUN7
30672	Ca	CD86	ST	0.000169724	CD86
30673	Ca	ADCY7	ST	1.90935e-05	ADCY7
30674	Ca	EFR3A	ST	2.82582e-05	EFR3A
30675	Ca	PHB2	ST	5.10713e-05	PHB2
30676	Ca	PPP1R16A	ST	8.28274e-05	PPP1R16A
30677	Ca	TLL1	ST	0.00147751	TLL1
30678	Ca	GREM2	ST	0.000234994	GREM2
30679	Ca	PTPN21	ST	2.56293e-05	PTPN21
30680	Ca	NR1H2	ST	0	NR1H2
30681	Ca	HYI	ST	0	HYI
30682	Ca	TRUB1	ST	4.65151e-06	TRUB1
30683	Ca	BMI1	ST	5.78288e-07	BMI1
30684	Ca	ANKRD33B	ST	0.00364109	ANKRD33B
30685	Ca	PLCD3	ST	9.00282e-06	PLCD3
30686	Ca	SHC2	ST	0.00025646	SHC2
30687	Ca	SLC16A7	ST	3.18113e-05	SLC16A7
30688	Ca	VNN3	ST	0.000635195	VNN3
30689	Ca	METAP2	ST	6.60695e-07	METAP2
30690	Ca	THG1L	ST	6.33496e-05	THG1L
30691	Ca	SAMD11	ST	0.000189568	SAMD11
30692	Ca	LHX6	ST	0.000178877	LHX6
30693	Ca	MYO9B	ST	0.000295087	MYO9B
30694	Ca	PLCL1	ST	9.78135e-06	PLCL1
30695	Ca	NAV1	ST	4.66092e-07	NAV1
30696	Ca	CRBN	ST	0.000163326	CRBN
30697	Ca	RAI14	ST	1.92931e-05	RAI14
30698	Ca	SUGCT	ST	5.39197e-06	SUGCT
30699	Ca	SETD7	ST	9.52736e-07	SETD7
30700	Ca	DENND1C	ST	0.000156445	DENND1C
30701	Ca	VPS45	ST	1.63161e-05	VPS45
30702	Ca	CGGBP1	ST	4.9966e-07	CGGBP1
30703	Ca	DIO2	ST	0.000125948	DIO2
30704	Ca	EIF2AK3	ST	0.000123567	EIF2AK3
30705	Ca	ELOA3	ST	5.9013e-05	ELOA3
30706	Ca	UNC13A	ST	0.000236827	UNC13A
30707	Ca	TLE2	ST	3.53121e-07	TLE2
30708	Ca	ELL2	ST	1.58457e-05	ELL2
30709	Ca	TDRP	ST	8.26156e-05	TDRP
30710	Ca	TICAM1	ST	0	TICAM1
30711	Ca	GRIP1	ST	2.58539e-05	GRIP1
30712	Ca	PPP1R3G	ST	0.000108291	PPP1R3G
30713	Ca	KAT5	ST	2.69784e-06	KAT5
30714	Ca	MAP4K5	ST	3.61201e-06	MAP4K5
30715	Ca	FCGR3B	ST	0.000709132	FCGR3B
30716	Ca	MPHOSPH8	ST	6.09169e-05	MPHOSPH8
30717	Ca	NATD1	ST	0	NATD1
30718	Ca	EMC1	ST	0	EMC1
30719	Ca	WNK2	ST	0.00250157	WNK2
30720	Ca	DLG4	ST	9.82197e-06	DLG4
30721	Ca	SYNDIG1	ST	0.000295068	SYNDIG1
30722	Ca	GANAB	ST	7.63725e-06	GANAB
30723	Ca	TRAF5	ST	9.90629e-06	TRAF5
30724	Ca	CCDC82	ST	6.46229e-05	CCDC82
30725	Ca	IL18RAP	ST	4.56607e-05	IL18RAP
30726	Ca	SLC19A1	ST	3.89911e-06	SLC19A1
30727	Ca	CEACAM3	ST	0.180516	CEACAM3
30728	Ca	VKORC1	ST	0.000167955	VKORC1
30729	Ca	FOXF2	ST	0.000412582	FOXF2
30730	Ca	COBLL1	ST	1.30783e-05	COBLL1
30731	Ca	GEMIN7	ST	9.07609e-07	GEMIN7
30732	Ca	ANKRD40	ST	6.59958e-06	ANKRD40
30733	Ca	RAB9B	ST	0.000454857	RAB9B
30734	Ca	ADH1C	ST	0.00104989	ADH1C
30735	Ca	P2RY14	ST	5.89989e-07	P2RY14
30736	Ca	SEC23A	ST	0	SEC23A
30737	Ca	MAST4	ST	0	MAST4
30738	Ca	DOC2B	ST	0.000389296	DOC2B
30739	Ca	RNF13	ST	7.23351e-06	RNF13
30740	Ca	TNRC6A	ST	0	TNRC6A
30741	Ca	FNDC3A	ST	0	FNDC3A
30742	Ca	CYP4F3	ST	0.000389942	CYP4F3
30743	Ca	BAG6	ST	3.95254e-05	BAG6
30744	Ca	SIT1	ST	0.0088418	SIT1
30745	Ca	BET1	ST	8.2786e-06	BET1
30746	Ca	CYP27A1	ST	2.64166e-05	CYP27A1
30747	Ca	SLC43A3	ST	6.13806e-06	SLC43A3
30748	Ca	MICAL3	ST	1.80879e-05	MICAL3
30749	Ca	ARV1	ST	0.00135197	ARV1
30750	Ca	NEK9	ST	0	NEK9
30751	Ca	AGPAT4	ST	1.71717e-05	AGPAT4
30752	Ca	MAP3K12	ST	4.76578e-05	MAP3K12
30753	Ca	PLCD1	ST	6.59502e-05	PLCD1
30754	Ca	MT1H	ST	0.000134665	MT1H
30755	Ca	RAC3	ST	5.13541e-07	RAC3
30756	Ca	SDK1	ST	0.000232911	SDK1
30757	Ca	KDM4B	ST	7.5888e-05	KDM4B
30758	Ca	CLEC10A	ST	0.000336229	CLEC10A
30759	Ca	INTS11	ST	3.06273e-07	INTS11
30760	Ca	PBX4	ST	0.000868179	PBX4
30761	Ca	TNFAIP8	ST	0	TNFAIP8
30762	Ca	LSAMP	ST	4.00432e-05	LSAMP
30763	Ca	PAPPA	ST	0.0181561	PAPPA
30764	Ca	NCAPD3	ST	3.43682e-05	NCAPD3
30765	Ca	RAPGEF5	ST	0.000256945	RAPGEF5
30766	Ca	TRA2B	ST	0.000107779	TRA2B
30767	Ca	PIP4K2A	ST	0	PIP4K2A
30768	Ca	VAMP1	ST	0.000378484	VAMP1
30769	Ca	CYP1B1	ST	1.27689e-06	CYP1B1
30770	Ca	SELENOK	ST	0	SELENOK
30771	Ca	GGT5	ST	0.00513247	GGT5
30772	Ca	SEC16A	ST	4.73626e-06	SEC16A
30773	Ca	GAB2	ST	4.44546e-05	GAB2
30774	Ca	SIGLEC15	ST	9.07469e-06	SIGLEC15
30775	Ca	TCF25	ST	3.99237e-05	TCF25
30776	Ca	GP2	ST	0.00010638	GP2
30777	Ca	HOOK3	ST	0	HOOK3
30778	Ca	TPST2	ST	8.03405e-05	TPST2
30779	Ca	MGAT1	ST	0	MGAT1
30780	Ca	TTLL5	ST	0.000320084	TTLL5
30781	Ca	ST3GAL3	ST	1.43883e-05	ST3GAL3
30782	Ca	PARD3B	ST	0.000377345	PARD3B
30783	Ca	PIEZO1	ST	1.83151e-05	PIEZO1
30784	Ca	DNTTIP1	ST	0.000106759	DNTTIP1
30785	Ca	RBM6	ST	0.00141235	RBM6
30786	Ca	EGFR	ST	0	EGFR
30787	Ca	PCTP	ST	5.33817e-05	PCTP
30788	Ca	IDS	ST	0	IDS
30789	Ca	KLF12	ST	5.67876e-07	KLF12
30790	Ca	KHDC4	ST	4.6597e-06	KHDC4
30791	Ca	TMEM43	ST	2.40209e-05	TMEM43
30792	Ca	CLUAP1	ST	1.55767e-06	CLUAP1
30793	Ca	FEM1B	ST	1.37333e-07	FEM1B
30794	Ca	EEPD1	ST	1.19858e-05	EEPD1
30795	Ca	FAM13C	ST	5.08308e-05	FAM13C
30796	Ca	TM4SF18	ST	1.44355e-05	TM4SF18
30797	Ca	SCAND1	ST	0	SCAND1
30798	Ca	TMEM220	ST	1.39237e-06	TMEM220
30799	Ca	MRTFA	ST	4.95236e-05	MRTFA
30800	Ca	HCFC2	ST	2.20236e-07	HCFC2
30801	Ca	PLCE1	ST	0.000108675	PLCE1
30802	Ca	PPIC	ST	3.40747e-06	PPIC
30803	Ca	VPS18	ST	0	VPS18
30804	Ca	SMARCC1	ST	3.23484e-07	SMARCC1
30805	Ca	ANKRD29	ST	2.82906e-05	ANKRD29
30806	Ca	ADH5	ST	3.98264e-05	ADH5
30807	Ca	PDCL	ST	6.47885e-05	PDCL
30808	Ca	USP17L15	ST	6.04333e-05	USP17L15
30809	Ca	PLA2G4A	ST	0.000428751	PLA2G4A
30810	Ca	DZIP1	ST	5.18806e-05	DZIP1
30811	Ca	SF3B1	ST	3.75351e-05	SF3B1
30812	Ca	PALMD	ST	5.3658e-05	PALMD
30813	Ca	IMPDH2	ST	1.09523e-05	IMPDH2
30814	Ca	POTEM	ST	0.000544997	POTEM
30815	Ca	FAM110C	ST	0.000178955	FAM110C
30816	Ca	RNF38	ST	4.25125e-06	RNF38
30817	Ca	RB1	ST	2.32922e-05	RB1
30818	Ca	TNRC6B	ST	1.60713e-05	TNRC6B
30819	Ca	JUN	ST	0.000342163	JUN
30820	Ca	SLC26A11	ST	1.29697e-05	SLC26A11
30821	Ca	FOCAD	ST	1.83738e-07	FOCAD
30822	Ca	RILP	ST	0.00019302	RILP
30823	Ca	NFKBID	ST	6.30646e-05	NFKBID
30824	Ca	ZNF117	ST	6.23514e-07	ZNF117
30825	Ca	RFLNB	ST	0.000148553	RFLNB
30826	Ca	TESPA1	ST	0.00386888	TESPA1
30855	Cu	SYNPO2	ST	0	SYNPO2
30856	Cu	CARNS1	ST	9.35055e-05	CARNS1
30857	Cu	TBKBP1	ST	7.21758e-05	TBKBP1
30858	Cu	F2R	ST	0.000281653	F2R
30859	Cu	DOC2A	ST	0.000468375	DOC2A
30860	Cu	ATG4B	ST	4.22104e-05	ATG4B
30861	Cu	DEDD2	ST	0.000287528	DEDD2
30862	Cu	NDRG4	ST	0.000935452	NDRG4
30863	Cu	SMURF2	ST	5.49803e-07	SMURF2
30864	Cu	MTLN	ST	0	MTLN
30865	Cu	CHL1	ST	3.31415e-05	CHL1
30866	Cu	ATP6V0A1	ST	1.09696e-05	ATP6V0A1
30867	Cu	C1QTNF6	ST	2.49085e-05	C1QTNF6
30868	Cu	INTS8	ST	4.8411e-05	INTS8
30869	Cu	SIX5	ST	0.000260287	SIX5
30870	Cu	CCDC78	ST	9.50236e-07	CCDC78
30871	Cu	ASNSD1	ST	4.40692e-05	ASNSD1
30872	Cu	DIPK2B	ST	8.50978e-05	DIPK2B
30873	Cu	TRIP6	ST	8.13507e-06	TRIP6
30874	Cu	HTR2A	ST	9.30043e-05	HTR2A
30875	Cu	ARHGEF40	ST	3.23998e-05	ARHGEF40
30876	Cu	MBOAT7	ST	2.3755e-06	MBOAT7
30877	Cu	DACT2	ST	0.0075848	DACT2
30878	Cu	RETREG3	ST	3.85749e-06	RETREG3
30879	Cu	DCAF13	ST	1.51754e-06	DCAF13
30880	Cu	SNN	ST	5.68414e-06	SNN
30881	Cu	GLI2	ST	3.61568e-06	GLI2
30882	Cu	ZNF134	ST	1.66784e-08	ZNF134
30883	Cu	ARID4B	ST	9.3462e-05	ARID4B
30884	Cu	PHKG2	ST	2.70519e-05	PHKG2
30885	Cu	INO80D	ST	3.08576e-05	INO80D
30886	Cu	SLC25A29	ST	4.94784e-06	SLC25A29
30887	Cu	ACADSB	ST	1.83672e-06	ACADSB
30888	Cu	PWWP2B	ST	3.14265e-06	PWWP2B
30889	Cu	C2CD4A	ST	0.000240405	C2CD4A
30890	Cu	EPDR1	ST	9.78634e-06	EPDR1
30891	Cu	ILDR1	ST	5.08047e-08	ILDR1
30892	Cu	PPP4R4	ST	0.000105339	PPP4R4
30893	Cu	NIBAN3	ST	1.03279e-05	NIBAN3
30894	Cu	ARRB1	ST	0	ARRB1
30895	Cu	RLBP1	ST	0.000795636	RLBP1
30896	Cu	TSC1	ST	2.62659e-05	TSC1
30897	Cu	ISYNA1	ST	0.000277864	ISYNA1
30898	Cu	KCNH3	ST	4.32781e-05	KCNH3
30899	Cu	CYB5R1	ST	5.61133e-06	CYB5R1
30900	Cu	ASMTL	ST	1.56562e-06	ASMTL
30901	Cu	GPRASP2	ST	7.44071e-05	GPRASP2
30902	Cu	MYO15B	ST	4.51317e-05	MYO15B
30903	Cu	LRRC25	ST	4.17946e-05	LRRC25
30904	Cu	AGTR1	ST	6.67849e-06	AGTR1
30905	Cu	PCDHB16	ST	8.84184e-05	PCDHB16
30906	Cu	TCERG1	ST	1.71555e-05	TCERG1
30907	Cu	LONRF3	ST	3.55761e-05	LONRF3
30908	Cu	SPRY4	ST	8.53562e-06	SPRY4
30909	Cu	ECHDC2	ST	1.88747e-05	ECHDC2
30910	Cu	TBX18	ST	3.68031e-05	TBX18
30911	Cu	PCYOX1	ST	0	PCYOX1
30912	Cu	DGKG	ST	3.13159e-05	DGKG
30913	Cu	FGD5	ST	5.5989e-05	FGD5
30914	Cu	ANKRD12	ST	8.00954e-07	ANKRD12
30915	Cu	TTC37	ST	0.000499315	TTC37
30916	Cu	PIP4P1	ST	7.33183e-06	PIP4P1
30917	Cu	TLR4	ST	4.56483e-05	TLR4
30918	Cu	FCRLB	ST	2.49496e-05	FCRLB
30919	Cu	CADPS2	ST	6.48232e-05	CADPS2
30920	Cu	CMYA5	ST	0.000244801	CMYA5
30921	Cu	STEAP1	ST	2.20457e-06	STEAP1
30922	Cu	SLC26A2	ST	3.63618e-05	SLC26A2
30923	Cu	TIAM1	ST	4.27438e-05	TIAM1
30924	Cu	SH3GL1	ST	0	SH3GL1
30925	Cu	ZNF296	ST	0.000774107	ZNF296
30926	Cu	GPT	ST	0.000382332	GPT
30927	Cu	RTBDN	ST	8.44604e-05	RTBDN
30928	Cu	MORC3	ST	6.32119e-05	MORC3
30929	Cu	CEP120	ST	0.00179449	CEP120
30930	Cu	C2CD4B	ST	0.000135021	C2CD4B
30931	Cu	SNAP47	ST	0.000707625	SNAP47
30932	Cu	CISH	ST	0.000176108	CISH
30933	Cu	AQP7	ST	0.00275142	AQP7
30934	Cu	SNRNP70	ST	1.08711e-05	SNRNP70
30935	Cu	PLSCR3	ST	0	PLSCR3
30936	Cu	TUFT1	ST	0	TUFT1
30937	Cu	ROCK2	ST	7.57883e-05	ROCK2
30938	Cu	SLC39A6	ST	4.21355e-06	SLC39A6
30939	Cu	RELL1	ST	4.89052e-07	RELL1
30940	Cu	EFCAB12	ST	0.000309964	EFCAB12
30941	Cu	OAT	ST	6.2636e-05	OAT
30942	Cu	RALBP1	ST	0	RALBP1
30943	Cu	DACH1	ST	0.000271287	DACH1
30944	Cu	PSIP1	ST	3.16901e-06	PSIP1
30945	Cu	FHOD3	ST	1.33019e-05	FHOD3
30946	Cu	CAMLG	ST	1.24976e-05	CAMLG
30947	Cu	XPA	ST	5.43587e-06	XPA
30948	Cu	RNF181	ST	2.17371e-05	RNF181
30949	Cu	PAGR1	ST	0	PAGR1
30950	Cu	HGF	ST	1.31192e-05	HGF
30951	Cu	SPG7	ST	1.67032e-05	SPG7
30952	Cu	TEC	ST	2.66517e-05	TEC
30953	Cu	ZNF784	ST	0.000275417	ZNF784
30954	Cu	PLEKHF1	ST	5.00661e-07	PLEKHF1
30955	Cu	DDX55	ST	0	DDX55
30956	Cu	UBE2D1	ST	5.49493e-05	UBE2D1
30957	Cu	AP4B1	ST	0.000409373	AP4B1
30958	Cu	KDM5B	ST	2.45775e-05	KDM5B
30959	Cu	CDC42BPA	ST	0.000782183	CDC42BPA
30960	Cu	ADGRB1	ST	0.0002036	ADGRB1
30961	Cu	RFX3	ST	1.78458e-05	RFX3
30962	Cu	SHANK3	ST	4.99343e-07	SHANK3
30963	Cu	INAFM2	ST	0.000134488	INAFM2
30964	Cu	GALNT8	ST	0.0001981	GALNT8
30965	Cu	FHL5	ST	5.16784e-06	FHL5
30966	Cu	PICALM	ST	7.3563e-05	PICALM
30967	Cu	AS3MT	ST	0.00136884	AS3MT
30968	Cu	MIA	ST	0.000340991	MIA
30969	Cu	INO80	ST	0.000146621	INO80
30970	Cu	CHD4	ST	9.37379e-05	CHD4
30971	Cu	NOTCH2	ST	0.000170594	NOTCH2
30972	Cu	CYGB	ST	2.09539e-06	CYGB
30973	Cu	ZBTB6	ST	4.4066e-05	ZBTB6
30974	Cu	ETNK2	ST	1.29408e-05	ETNK2
30975	Cu	JAKMIP3	ST	5.67678e-05	JAKMIP3
30976	Cu	EBF1	ST	8.95314e-05	EBF1
30977	Cu	LIMD1	ST	1.90301e-05	LIMD1
30978	Cu	EPN2	ST	4.06031e-05	EPN2
30979	Cu	SLC9A2	ST	1.50398e-06	SLC9A2
30980	Cu	EXOC7	ST	0.000223659	EXOC7
30981	Cu	MTHFD2L	ST	0.000174026	MTHFD2L
30982	Cu	ATF7	ST	0.00017284	ATF7
30983	Cu	AATK	ST	3.68279e-05	AATK
30984	Cu	CPLX1	ST	3.69791e-05	CPLX1
30985	Cu	KDM4C	ST	0.000190233	KDM4C
30986	Cu	RAB3D	ST	0.000611716	RAB3D
30987	Cu	TMPRSS13	ST	6.42126e-05	TMPRSS13
30988	Cu	CNIH3	ST	0.000151989	CNIH3
30989	Cu	MMP13	ST	0.000679966	MMP13
30990	Cu	SIN3A	ST	5.33428e-08	SIN3A
30991	Cu	NRXN2	ST	6.58575e-07	NRXN2
30992	Cu	ARHGAP31	ST	8.72151e-05	ARHGAP31
30993	Cu	PBRM1	ST	1.63067e-05	PBRM1
30994	Cu	SH3BP5L	ST	7.67692e-06	SH3BP5L
30995	Cu	CLK1	ST	0	CLK1
30996	Cu	OSTM1	ST	0	OSTM1
30997	Cu	ADCY3	ST	0	ADCY3
30998	Cu	NAGA	ST	1.4541e-05	NAGA
30999	Cu	SLC3A1	ST	0.000139986	SLC3A1
31000	Cu	C19orf38	ST	0	C19orf38
31001	Cu	VSIG2	ST	0.000248416	VSIG2
31002	Cu	ZNF677	ST	1.83716e-05	ZNF677
31003	Cu	ARHGEF18	ST	1.03632e-05	ARHGEF18
31004	Cu	DCUN1D3	ST	0.000253887	DCUN1D3
31005	Cu	RAD50	ST	0	RAD50
31006	Cu	LRRN1	ST	4.10772e-05	LRRN1
31007	Cu	FAM168B	ST	2.37003e-06	FAM168B
31008	Cu	GAS8	ST	7.99589e-05	GAS8
31009	Cu	SAP30	ST	5.97352e-06	SAP30
31010	Cu	TENM1	ST	3.51321e-05	TENM1
31011	Cu	IL9R	ST	0.0363801	IL9R
31012	Cu	PIP4K2B	ST	4.26994e-06	PIP4K2B
31013	Cu	MCIDAS	ST	0.00234878	MCIDAS
31014	Cu	R3HDM4	ST	1.29566e-05	R3HDM4
31015	Cu	ARL11	ST	6.27457e-07	ARL11
31016	Cu	SLC27A1	ST	0.000118664	SLC27A1
31017	Cu	ARID1B	ST	0	ARID1B
31018	Cu	IL12RB2	ST	0.00434367	IL12RB2
31019	Cu	RO60	ST	0	RO60
31020	Cu	LY6K	ST	0.00244231	LY6K
31021	Cu	SORCS2	ST	2.78314e-05	SORCS2
31022	Cu	ATP13A4	ST	0.000208241	ATP13A4
31023	Cu	FOXO1	ST	5.0813e-06	FOXO1
31024	Cu	SLC19A3	ST	0.000506172	SLC19A3
31025	Cu	HECTD2	ST	0.000103133	HECTD2
31026	Cu	ROCK1	ST	1.60315e-05	ROCK1
31027	Cu	SYCE1	ST	0.000119293	SYCE1
31028	Cu	FAM117A	ST	7.8488e-05	FAM117A
31029	Cu	UGGT2	ST	1.51858e-05	UGGT2
31030	Cu	WIPI1	ST	8.35463e-07	WIPI1
31031	Cu	TBC1D5	ST	9.81989e-06	TBC1D5
31032	Cu	LRRC56	ST	1.88822e-05	LRRC56
31033	Cu	KLHDC1	ST	0.000155348	KLHDC1
31034	Cu	TPCN1	ST	0	TPCN1
31035	Cu	RMND1	ST	5.83564e-05	RMND1
31036	Cu	PPIG	ST	5.981e-05	PPIG
31037	Cu	RETREG1	ST	1.52616e-05	RETREG1
31038	Cu	ASCL5	ST	4.48635e-05	ASCL5
31039	Cu	PCMTD2	ST	1.95945e-05	PCMTD2
31040	Cu	EHD3	ST	1.65347e-06	EHD3
31041	Cu	GGT2	ST	6.01888e-05	GGT2
31042	Cu	USP24	ST	8.81491e-07	USP24
31043	Cu	NSUN5	ST	0	NSUN5
31044	Cu	RPH3AL	ST	0	RPH3AL
31045	Cu	IGFL2	ST	0.000341195	IGFL2
31046	Cu	CHST7	ST	0.00176364	CHST7
31047	Cu	IFNE	ST	0.00016877	IFNE
31048	Cu	RTEL1	ST	0.000265616	RTEL1
31049	Cu	EDA	ST	2.43368e-05	EDA
31050	Cu	NRG1	ST	7.65289e-05	NRG1
31051	Cu	ERMN	ST	0.000378994	ERMN
31052	Cu	BRAP	ST	0.00119418	BRAP
31053	Cu	SLC22A3	ST	0.000207284	SLC22A3
31054	Cu	FKBP8	ST	1.22972e-05	FKBP8
31055	Cu	IL31RA	ST	0.000447464	IL31RA
31056	Cu	PARL	ST	0.000251628	PARL
31057	Cu	NEIL3	ST	1.50019e-06	NEIL3
31058	Cu	PHF2	ST	1.93924e-05	PHF2
31059	Cu	CLCN5	ST	6.11078e-06	CLCN5
31060	Cu	PLXDC1	ST	1.51393e-05	PLXDC1
31061	Cu	PDE2A	ST	0.000207734	PDE2A
31062	Cu	CLN8	ST	7.80385e-07	CLN8
31063	Cu	TBC1D15	ST	3.94947e-05	TBC1D15
31064	Cu	KAT6B	ST	0	KAT6B
31065	Cu	HDDC3	ST	5.59309e-06	HDDC3
31066	Cu	RXRB	ST	0.000171884	RXRB
31067	Cu	TFE3	ST	0	TFE3
31068	Cu	DYM	ST	6.96285e-05	DYM
31069	Cu	RASGRP4	ST	0.0239679	RASGRP4
31070	Cu	CTDP1	ST	0	CTDP1
31071	Cu	DEC1	ST	3.68576e-05	DEC1
31072	Cu	PDP1	ST	0	PDP1
31073	Cu	SERAC1	ST	0.000136221	SERAC1
31074	Cu	CCDC85C	ST	3.06285e-06	CCDC85C
31075	Cu	RND3	ST	3.07656e-06	RND3
31076	Cu	DBN1	ST	4.26635e-05	DBN1
31077	Cu	CYB561A3	ST	6.68205e-05	CYB561A3
31078	Cu	NUP214	ST	3.45995e-06	NUP214
31079	Cu	CFDP1	ST	0	CFDP1
31080	Cu	COPRS	ST	1.33146e-06	COPRS
31081	Cu	PDLIM5	ST	8.46619e-07	PDLIM5
31082	Cu	GJC2	ST	1.78857e-05	GJC2
31083	Cu	CHST2	ST	0.000392094	CHST2
31084	Cu	PCDHGC3	ST	0	PCDHGC3
31085	Cu	ASAP3	ST	0.000131305	ASAP3
31086	Cu	COL22A1	ST	4.49768e-05	COL22A1
31087	Cu	MAD1L1	ST	2.75724e-05	MAD1L1
31088	Cu	SNHG32	ST	0.000369751	SNHG32
31089	Cu	PRDM11	ST	5.3052e-06	PRDM11
31090	Cu	NRTN	ST	2.93211e-05	NRTN
31091	Cu	IL36G	ST	1.33201e-05	IL36G
31092	Cu	RPRD2	ST	0	RPRD2
31093	Cu	RAB11FIP2	ST	7.00092e-06	RAB11FIP2
31094	Cu	CPNE5	ST	3.77665e-05	CPNE5
31095	Cu	CDH2	ST	5.72655e-05	CDH2
31096	Cu	ABCA6	ST	3.73197e-05	ABCA6
31097	Cu	RGCC	ST	0.000100966	RGCC
31098	Cu	CIC	ST	0	CIC
31099	Cu	LMNTD2	ST	0	LMNTD2
31100	Cu	DEUP1	ST	0.00041441	DEUP1
31101	Cu	MICU3	ST	1.81445e-05	MICU3
31102	Cu	TSPAN9	ST	2.33487e-05	TSPAN9
31103	Cu	RAVER2	ST	5.68828e-06	RAVER2
31104	Cu	IQCD	ST	0.00105554	IQCD
31105	Cu	GHR	ST	1.32653e-05	GHR
31106	Cu	FRG1	ST	6.63353e-06	FRG1
31107	Cu	LRP3	ST	0	LRP3
31108	Cu	THSD4	ST	0.000595595	THSD4
31109	Cu	GSTA4	ST	3.38961e-05	GSTA4
31110	Cu	PKN1	ST	1.1869e-05	PKN1
31111	Cu	FOXC1	ST	1.10094e-05	FOXC1
31112	Cu	ZMYM2	ST	5.23297e-07	ZMYM2
31113	Cu	HES2	ST	0.00129195	HES2
31114	Cu	CRYM	ST	0.000204682	CRYM
31115	Cu	DYRK3	ST	0.000113767	DYRK3
31116	Cu	SMARCC2	ST	0.000210218	SMARCC2
31117	Cu	RND1	ST	0.000108655	RND1
31118	Cu	TBX1	ST	0.0164075	TBX1
31119	Cu	SEPTIN4	ST	0	SEPTIN4
31120	Cu	PPP3CC	ST	1.36816e-05	PPP3CC
31121	Cu	EZH1	ST	9.81627e-06	EZH1
31122	Cu	PRKN	ST	2.68261e-05	PRKN
31123	Cu	SERTAD2	ST	1.52744e-05	SERTAD2
31124	Cu	SPIB	ST	0.000125534	SPIB
31125	Cu	KBTBD13	ST	0.000242953	KBTBD13
31126	Cu	RBPJ	ST	1.30271e-05	RBPJ
31127	Cu	DTNBP1	ST	0.000440454	DTNBP1
31128	Cu	SEMA4A	ST	2.449e-06	SEMA4A
31129	Cu	ADRB1	ST	0.000474302	ADRB1
31130	Cu	HINT3	ST	1.23381e-05	HINT3
31131	Cu	DCLRE1C	ST	1.98684e-05	DCLRE1C
31132	Cu	PELI1	ST	8.80976e-05	PELI1
31133	Cu	AP2M1	ST	4.19701e-05	AP2M1
31134	Cu	KRAS	ST	0.000193296	KRAS
31135	Cu	MAVS	ST	4.52277e-05	MAVS
31136	Cu	ZBTB25	ST	0.000129432	ZBTB25
31137	Cu	PYCARD	ST	1.23438e-05	PYCARD
31138	Cu	STYX	ST	1.30064e-05	STYX
31139	Cu	ELK3	ST	3.62162e-05	ELK3
31140	Cu	GSE1	ST	0	GSE1
31141	Cu	ITPRIPL2	ST	1.23257e-06	ITPRIPL2
31142	Cu	NKX3-1	ST	7.46375e-05	NKX3-1
31143	Cu	ACVR1B	ST	8.91408e-06	ACVR1B
31144	Cu	DARS	ST	7.39881e-06	DARS
31145	Cu	PIAS2	ST	4.26751e-05	PIAS2
31146	Cu	NSDHL	ST	6.43091e-06	NSDHL
31147	Cu	PCOLCE2	ST	0.0247365	PCOLCE2
31148	Cu	AKT1S1	ST	2.52963e-05	AKT1S1
31149	Cu	TOB2	ST	1.35126e-07	TOB2
31150	Cu	STAG2	ST	2.21474e-05	STAG2
31151	Cu	NT5C2	ST	4.49208e-05	NT5C2
31152	Cu	NIN	ST	2.26531e-06	NIN
31153	Cu	RIPOR3	ST	2.94005e-05	RIPOR3
31154	Cu	RPRD1A	ST	0.000140443	RPRD1A
31155	Cu	FBXO34	ST	5.18385e-06	FBXO34
31156	Cu	CFP	ST	6.57341e-05	CFP
31157	Cu	CD72	ST	0	CD72
31158	Cu	XYLT1	ST	5.65061e-05	XYLT1
31159	Cu	SLC25A12	ST	6.92197e-06	SLC25A12
31160	Cu	SGSH	ST	0	SGSH
31161	Cu	SPRR2F	ST	0.000306466	SPRR2F
31162	Cu	MATN3	ST	2.4551e-05	MATN3
31163	Cu	AP5Z1	ST	3.63882e-06	AP5Z1
31164	Cu	GPSM2	ST	3.62074e-05	GPSM2
31165	Cu	ITPKC	ST	3.17982e-05	ITPKC
31166	Cu	FUT11	ST	6.26484e-05	FUT11
31167	Cu	TNNI2	ST	1.67105e-05	TNNI2
31168	Cu	NHLRC2	ST	1.56234e-05	NHLRC2
31169	Cu	ISM1	ST	0.000225388	ISM1
31170	Cu	AAK1	ST	5.22165e-05	AAK1
31171	Cu	SEC23IP	ST	3.18868e-05	SEC23IP
31172	Cu	UCN3	ST	0.000348202	UCN3
31173	Cu	DIPK1B	ST	8.80204e-06	DIPK1B
31174	Cu	MARCH3	ST	4.04675e-05	MARCH3
31175	Cu	PENK	ST	2.02205e-05	PENK
31176	Cu	PDE12	ST	8.1609e-06	PDE12
31177	Cu	CCNH	ST	2.49775e-06	CCNH
31178	Cu	RP9	ST	4.9942e-05	RP9
31179	Cu	LRRC10B	ST	9.43351e-06	LRRC10B
31180	Cu	NEDD4	ST	2.03337e-05	NEDD4
31181	Cu	TPD52L2	ST	8.76355e-05	TPD52L2
31182	Cu	PITPNM3	ST	4.25166e-05	PITPNM3
31183	Cu	FAM50B	ST	0.00971432	FAM50B
31184	Cu	ACOX3	ST	4.85597e-05	ACOX3
31185	Cu	CCNYL1	ST	0.000357601	CCNYL1
31186	Cu	TEF	ST	0.0020838	TEF
31187	Cu	RSPH4A	ST	0.000584017	RSPH4A
31188	Cu	CYP26B1	ST	0.000111623	CYP26B1
31189	Cu	CSMD2	ST	3.01111e-05	CSMD2
31190	Cu	GNG7	ST	0.000617648	GNG7
31191	Cu	PVR	ST	0	PVR
31192	Cu	CPEB4	ST	0.000242165	CPEB4
31193	Cu	MMAB	ST	0	MMAB
31194	Cu	SLAMF9	ST	0.000238655	SLAMF9
31195	Cu	IL37	ST	4.52623e-05	IL37
31196	Cu	LDB2	ST	2.46623e-05	LDB2
31197	Cu	KLC1	ST	4.45859e-05	KLC1
31198	Cu	RPP21	ST	0.000107016	RPP21
31199	Cu	CREB3L2	ST	3.13844e-05	CREB3L2
31200	Cu	WWOX	ST	1.88887e-06	WWOX
31201	Cu	ZNF469	ST	1.82261e-06	ZNF469
31202	Cu	ATP6V1H	ST	2.79729e-06	ATP6V1H
31203	Cu	SMIM4	ST	8.91789e-06	SMIM4
31204	Cu	SPAG4	ST	0.0243046	SPAG4
31205	Cu	SUOX	ST	0.000102751	SUOX
31206	Cu	GPR88	ST	0.000562462	GPR88
31207	Cu	SPAST	ST	8.59613e-07	SPAST
31208	Cu	TMEM25	ST	0.000150247	TMEM25
31209	Cu	TEAD1	ST	7.4697e-06	TEAD1
31210	Cu	IL17RC	ST	2.90006e-06	IL17RC
31211	Cu	ADTRP	ST	3.40968e-05	ADTRP
31212	Cu	FBXL2	ST	5.70513e-05	FBXL2
31213	Cu	SLC27A5	ST	0.000727543	SLC27A5
31214	Cu	NCOA3	ST	3.28561e-05	NCOA3
31215	Cu	CYTL1	ST	5.36603e-05	CYTL1
31216	Cu	CCDC106	ST	1.42497e-05	CCDC106
31217	Cu	PCNX1	ST	9.94648e-05	PCNX1
31218	Cu	TMEM255B	ST	1.2813e-05	TMEM255B
31219	Cu	PDE10A	ST	5.29273e-06	PDE10A
31220	Cu	SBK1	ST	0.000635951	SBK1
31221	Cu	DYNC2H1	ST	7.20035e-06	DYNC2H1
31222	Cu	KIAA2013	ST	4.38282e-06	KIAA2013
31223	Cu	HEPACAM2	ST	0.0224162	HEPACAM2
31224	Cu	PLEKHA5	ST	0	PLEKHA5
31225	Cu	YIPF1	ST	5.67909e-06	YIPF1
31226	Cu	SPATA31A1	ST	0.000278863	SPATA31A1
31227	Cu	CDIP1	ST	5.86824e-06	CDIP1
31228	Cu	CBR4	ST	1.16676e-05	CBR4
31229	Cu	MARCH2	ST	1.37869e-05	MARCH2
31230	Cu	HOXA13	ST	3.01059e-05	HOXA13
31231	Cu	ATF6B	ST	2.53064e-05	ATF6B
31232	Cu	TAFA1	ST	3.4869e-05	TAFA1
31233	Cu	TNFRSF10D	ST	1.89671e-05	TNFRSF10D
31234	Cu	KLF13	ST	8.60291e-08	KLF13
31235	Cu	GOSR1	ST	1.0132e-06	GOSR1
31236	Cu	DIPK1A	ST	1.48932e-05	DIPK1A
31237	Cu	RARS2	ST	3.02928e-06	RARS2
31238	Cu	LCN15	ST	0.000654815	LCN15
31239	Cu	ANKDD1A	ST	0.000389934	ANKDD1A
31240	Cu	RNF166	ST	1.57305e-06	RNF166
31241	Cu	ULBP2	ST	6.51513e-05	ULBP2
31242	Cu	XRCC6	ST	1.0868e-05	XRCC6
31243	Cu	ARID5A	ST	4.37751e-05	ARID5A
31244	Cu	HIVEP3	ST	1.2565e-05	HIVEP3
31245	Cu	KIF7	ST	7.47045e-05	KIF7
31246	Cu	RLF	ST	2.42727e-05	RLF
31247	Cu	DENND10	ST	0	DENND10
31248	Cu	SLC22A1	ST	2.8142e-05	SLC22A1
31249	Cu	BCHE	ST	0.000120635	BCHE
31250	Cu	RBP5	ST	6.46089e-05	RBP5
31251	Cu	EMX1	ST	3.51606e-05	EMX1
31252	Cu	BDH2	ST	5.15222e-05	BDH2
31253	Cu	CLCA4	ST	0.00211682	CLCA4
31254	Cu	IL4R	ST	1.31029e-05	IL4R
31255	Cu	CDC5L	ST	1.10274e-05	CDC5L
31256	Cu	SAT2	ST	2.55588e-05	SAT2
31257	Cu	DOCK9	ST	0.00078099	DOCK9
31258	Cu	FAM50A	ST	1.30797e-05	FAM50A
31259	Cu	GJD3	ST	1.07001e-05	GJD3
31260	Cu	TRIM61	ST	4.46097e-05	TRIM61
31261	Cu	UNC5C	ST	4.9595e-05	UNC5C
31262	Cu	SHANK2	ST	6.16396e-06	SHANK2
31263	Cu	ZNF384	ST	0.000381045	ZNF384
31264	Cu	C19orf54	ST	5.38853e-05	C19orf54
31265	Cu	INHBB	ST	0.000214242	INHBB
31266	Cu	MYCNOS	ST	4.25989e-05	MYCNOS
31267	Cu	ANO5	ST	4.55863e-05	ANO5
31268	Cu	P3H3	ST	3.863e-05	P3H3
31269	Cu	OLFML1	ST	0	OLFML1
31270	Cu	IYD	ST	0	IYD
31271	Cu	PIP5KL1	ST	0.000180378	PIP5KL1
31272	Cu	SGSM2	ST	1.68321e-06	SGSM2
31273	Cu	SLC33A1	ST	1.24719e-05	SLC33A1
31274	Cu	SNRPA1	ST	1.55766e-06	SNRPA1
31275	Cu	C11orf54	ST	9.29079e-08	C11orf54
31276	Cu	IRAK4	ST	0	IRAK4
31277	Cu	CCDC141	ST	2.40665e-06	CCDC141
31278	Cu	ADGRD1	ST	0.000289257	ADGRD1
31279	Cu	CACFD1	ST	0.000123653	CACFD1
31280	Cu	PDE4C	ST	0.000214443	PDE4C
31281	Cu	HOXD3	ST	3.75521e-06	HOXD3
31282	Cu	ST6GALNAC1	ST	0.00040405	ST6GALNAC1
31283	Cu	AJM1	ST	0.000634909	AJM1
31284	Cu	STBD1	ST	0.000428943	STBD1
31285	Cu	FOXO4	ST	0.000323798	FOXO4
31286	Cu	HSF1	ST	0	HSF1
31287	Cu	NUTM2A	ST	2.21809e-06	NUTM2A
31288	Cu	DPM3	ST	1.74555e-05	DPM3
31289	Cu	TDRD3	ST	2.0325e-05	TDRD3
31290	Cu	RFX8	ST	0.00135153	RFX8
31291	Cu	SGK3	ST	3.828e-05	SGK3
31292	Cu	ZNF711	ST	0.000172612	ZNF711
31293	Cu	SNED1	ST	0.000318754	SNED1
31294	Cu	DNAH9	ST	0.0001062	DNAH9
31295	Cu	HRK	ST	0.000635807	HRK
31296	Cu	GPR27	ST	0.000185249	GPR27
31297	Cu	PAXBP1	ST	0.00017424	PAXBP1
31298	Cu	KCP	ST	0	KCP
31299	Cu	PHYKPL	ST	9.55403e-06	PHYKPL
31300	Cu	TNK2	ST	1.78784e-05	TNK2
31301	Cu	GKAP1	ST	0.000454245	GKAP1
31302	Cu	WNT4	ST	0.000331003	WNT4
31303	Cu	ZBTB44	ST	2.01002e-05	ZBTB44
31304	Cu	RNF39	ST	0.000350794	RNF39
31305	Cu	FAM131C	ST	3.54656e-05	FAM131C
31306	Cu	HCFC1	ST	1.87121e-05	HCFC1
31307	Cu	MAP3K2	ST	0	MAP3K2
31308	Cu	HPSE2	ST	0.000110495	HPSE2
31309	Cu	EXOC6B	ST	1.66754e-05	EXOC6B
31310	Cu	SMG1	ST	0	SMG1
31311	Cu	CERT1	ST	0	CERT1
31312	Cu	ALKAL1	ST	0.000140984	ALKAL1
31313	Cu	SLC49A4	ST	2.90323e-05	SLC49A4
31314	Cu	JAGN1	ST	1.09878e-05	JAGN1
31315	Cu	ACBD4	ST	0.00010617	ACBD4
31316	Cu	MEAF6	ST	0	MEAF6
31317	Cu	RAB4B	ST	9.67267e-05	RAB4B
31318	Cu	AARD	ST	1.65076e-05	AARD
31319	Cu	SH3PXD2B	ST	0	SH3PXD2B
31320	Cu	NXT1	ST	1.28153e-05	NXT1
31321	Cu	LTC4S	ST	3.4453e-06	LTC4S
31322	Cu	TRIM41	ST	2.53263e-05	TRIM41
31323	Cu	FUT7	ST	0.000149018	FUT7
31324	Cu	LDLRAD1	ST	0.000241146	LDLRAD1
31325	Cu	EPHA4	ST	9.2082e-05	EPHA4
31326	Cu	BORCS5	ST	1.25945e-06	BORCS5
31327	Cu	PHTF2	ST	2.41453e-07	PHTF2
31328	Cu	NTN1	ST	0.00150423	NTN1
31329	Cu	LRMDA	ST	0	LRMDA
31330	Cu	GRK6	ST	1.06448e-05	GRK6
31331	Cu	CD300E	ST	0.0228073	CD300E
31332	Cu	TBC1D9	ST	6.67821e-07	TBC1D9
31333	Cu	CDRT1	ST	6.49802e-05	CDRT1
31334	Cu	PTGER2	ST	3.24052e-05	PTGER2
31335	Cu	TSC22D2	ST	9.0275e-05	TSC22D2
31336	Cu	CABIN1	ST	0.00064481	CABIN1
31337	Cu	CNNM2	ST	2.36379e-05	CNNM2
31338	Cu	NOTCH1	ST	2.13004e-06	NOTCH1
31339	Cu	RIMS3	ST	0.000138816	RIMS3
31340	Cu	SCN4B	ST	0.000287725	SCN4B
31341	Cu	PHTF1	ST	6.22363e-05	PHTF1
31342	Cu	VANGL1	ST	1.37205e-05	VANGL1
31343	Cu	RAP1GAP2	ST	0.000146049	RAP1GAP2
31344	Cu	CCN3	ST	0.000375765	CCN3
31345	Cu	ZBTB11	ST	1.51193e-05	ZBTB11
31346	Cu	C11orf58	ST	4.66764e-07	C11orf58
31347	Cu	YOD1	ST	3.47569e-05	YOD1
31348	Cu	ADGRF5	ST	1.99621e-06	ADGRF5
31349	Cu	DGCR2	ST	1.10395e-05	DGCR2
31350	Cu	COL27A1	ST	0.00030089	COL27A1
31351	Cu	SERPINA5	ST	0.000689585	SERPINA5
31352	Cu	PTHLH	ST	2.41493e-05	PTHLH
31353	Cu	FMO2	ST	0.000418386	FMO2
31354	Cu	TSPAN17	ST	0.00021697	TSPAN17
31355	Cu	TMEM98	ST	2.07113e-05	TMEM98
31356	Cu	PUM3	ST	0	PUM3
31357	Cu	CCL22	ST	0.00027238	CCL22
31358	Cu	CD36	ST	0.00144216	CD36
31359	Cu	EPB41L4A	ST	2.48866e-05	EPB41L4A
31360	Cu	SIPA1	ST	4.32624e-05	SIPA1
31361	Cu	GNRH2	ST	9.59541e-05	GNRH2
31362	Cu	REC8	ST	0.000759972	REC8
31363	Cu	VWA5A	ST	9.0101e-05	VWA5A
31364	Cu	SPRYD3	ST	1.08456e-07	SPRYD3
31365	Cu	PIGA	ST	0.000296019	PIGA
31366	Cu	ZNF276	ST	3.27694e-06	ZNF276
31367	Cu	ISLR2	ST	0.000710774	ISLR2
31368	Cu	CLEC14A	ST	2.3561e-05	CLEC14A
31369	Cu	PMF1	ST	9.43289e-05	PMF1
31370	Cu	TUBGCP3	ST	0.000270132	TUBGCP3
31371	Cu	KCNJ9	ST	0.112565	KCNJ9
31372	Cu	KLHL22	ST	1.97291e-05	KLHL22
31373	Cu	ZMAT1	ST	0.00040711	ZMAT1
31374	Cu	GPR176	ST	2.82782e-06	GPR176
31375	Cu	SMAD5	ST	0	SMAD5
31376	Cu	FNDC4	ST	2.31139e-05	FNDC4
31377	Cu	RFX2	ST	0.000119323	RFX2
31378	Cu	BCOR	ST	7.24079e-06	BCOR
31379	Cu	GPR173	ST	5.33739e-06	GPR173
31380	Cu	GALC	ST	3.38771e-05	GALC
31381	Cu	SPATA5	ST	6.72177e-05	SPATA5
31382	Cu	AAMDC	ST	0	AAMDC
31383	Cu	SPATS2	ST	4.76055e-05	SPATS2
31384	Cu	DVL1	ST	3.78608e-06	DVL1
31385	Cu	TOMM6	ST	5.09479e-06	TOMM6
31386	Cu	ACOT11	ST	0	ACOT11
31387	Cu	KITLG	ST	0.00010777	KITLG
31388	Cu	PMEL	ST	0.000637752	PMEL
31389	Cu	HSF4	ST	3.29166e-05	HSF4
31390	Cu	EHMT2	ST	2.48573e-05	EHMT2
31391	Cu	MIOX	ST	1.42128e-05	MIOX
31392	Cu	JMJD4	ST	1.12998e-06	JMJD4
31393	Cu	VSTM4	ST	2.92913e-06	VSTM4
31394	Cu	CDKN2D	ST	0.000751831	CDKN2D
31395	Cu	ALDH8A1	ST	0.00325542	ALDH8A1
31396	Cu	RIIAD1	ST	0.00210781	RIIAD1
31397	Cu	ZNF606	ST	6.44351e-06	ZNF606
31398	Cu	MCOLN3	ST	6.76386e-05	MCOLN3
31399	Cu	SOX18	ST	6.13219e-05	SOX18
31400	Cu	ACVR1C	ST	3.41877e-05	ACVR1C
31401	Cu	NANOGP8	ST	1.58234e-05	NANOGP8
31402	Cu	ENPEP	ST	1.38373e-05	ENPEP
31403	Cu	NMB	ST	0.0465427	NMB
31404	Cu	TBL3	ST	8.83596e-06	TBL3
31405	Cu	KIAA0355	ST	4.93265e-05	KIAA0355
31406	Cu	GATAD2B	ST	9.78528e-05	GATAD2B
31407	Cu	MRM2	ST	5.06231e-06	MRM2
31408	Cu	ARRDC2	ST	9.71478e-05	ARRDC2
31409	Cu	UBE2O	ST	8.90212e-05	UBE2O
31410	Cu	PRMT6	ST	9.02802e-06	PRMT6
31411	Cu	ERC1	ST	1.01265e-05	ERC1
31412	Cu	PLA2R1	ST	1.25958e-05	PLA2R1
31413	Cu	TSHZ1	ST	6.83943e-05	TSHZ1
31414	Cu	TMEM200A	ST	6.08595e-05	TMEM200A
31415	Cu	ERF	ST	7.46975e-05	ERF
31416	Cu	EPHA6	ST	0.000340683	EPHA6
31417	Cu	KLF8	ST	4.95158e-07	KLF8
31418	Cu	MDM4	ST	0	MDM4
31419	Cu	WDR91	ST	3.12091e-05	WDR91
31420	Cu	ZDHHC7	ST	2.45512e-05	ZDHHC7
31421	Cu	TET3	ST	5.75186e-05	TET3
31422	Cu	SLC35E1	ST	0	SLC35E1
31423	Cu	ARAF	ST	1.01341e-06	ARAF
31424	Cu	SAFB2	ST	1.04608e-05	SAFB2
31425	Cu	ZNF831	ST	0.000139481	ZNF831
31426	Cu	PNN	ST	0	PNN
31427	Cu	HS3ST3B1	ST	8.77222e-05	HS3ST3B1
31428	Cu	NINJ2	ST	1.60227e-06	NINJ2
31429	Cu	REV1	ST	0	REV1
31430	Cu	PLA2G4C	ST	2.24238e-05	PLA2G4C
31431	Cu	KLK12	ST	0.000359246	KLK12
31432	Cu	GRIP2	ST	6.86198e-05	GRIP2
31433	Cu	GTF2IRD1	ST	9.91192e-05	GTF2IRD1
31434	Cu	DUSP14	ST	0	DUSP14
31435	Cu	KIF1B	ST	2.52584e-06	KIF1B
31436	Cu	CDC14A	ST	9.78398e-05	CDC14A
31437	Cu	SOX7	ST	1.01144e-07	SOX7
31438	Cu	IL17C	ST	0.00226589	IL17C
31439	Cu	TLE1	ST	8.70751e-06	TLE1
31440	Cu	SALL1	ST	0.0339431	SALL1
31441	Cu	NOD1	ST	8.34252e-05	NOD1
31442	Cu	BRD7	ST	0	BRD7
31443	Cu	STEAP2	ST	0.000815064	STEAP2
31444	Cu	PRCD	ST	2.60857e-05	PRCD
31445	Cu	GNPTG	ST	7.60987e-05	GNPTG
31446	Cu	TAC3	ST	0.000167052	TAC3
31447	Cu	HSD17B6	ST	1.96502e-06	HSD17B6
31448	Cu	NDP	ST	2.27298e-05	NDP
31449	Cu	RPAP3	ST	0.000415411	RPAP3
31450	Cu	PELP1	ST	4.07917e-06	PELP1
31451	Cu	CARD16	ST	0.000315581	CARD16
31452	Cu	ESAM	ST	0.000145621	ESAM
31453	Cu	TMBIM4	ST	0.000320861	TMBIM4
31454	Cu	SLC10A5	ST	3.79086e-05	SLC10A5
31455	Cu	ABCC11	ST	2.7729e-05	ABCC11
31456	Cu	GALT	ST	1.92562e-06	GALT
31457	Cu	PLEKHG2	ST	0	PLEKHG2
31458	Cu	SLCO3A1	ST	3.76928e-05	SLCO3A1
31459	Cu	ANKRD9	ST	7.14475e-06	ANKRD9
31460	Cu	C7orf50	ST	1.94585e-05	C7orf50
31461	Cu	ADM2	ST	3.43808e-07	ADM2
31462	Cu	VPS39	ST	0.000502507	VPS39
31463	Cu	ITGB1BP2	ST	0.000158934	ITGB1BP2
31464	Cu	RBM44	ST	9.22347e-05	RBM44
31465	Cu	BACH1	ST	7.77025e-07	BACH1
31466	Cu	ATP11C	ST	5.05062e-05	ATP11C
31467	Cu	PLXNB1	ST	9.41892e-05	PLXNB1
31468	Cu	DNAJC5	ST	0	DNAJC5
31469	Cu	RRP12	ST	0	RRP12
31470	Cu	RASIP1	ST	2.67236e-06	RASIP1
31471	Cu	TMEM217	ST	0.000150939	TMEM217
31472	Cu	ANKRD45	ST	5.53177e-05	ANKRD45
31473	Cu	NLGN3	ST	5.89165e-05	NLGN3
31474	Cu	FAM90A1	ST	0.000105849	FAM90A1
31475	Cu	CFAP61	ST	6.77692e-05	CFAP61
31476	Cu	S1PR4	ST	2.32016e-05	S1PR4
31477	Cu	TMEM168	ST	0.000401828	TMEM168
31478	Cu	CCDC102B	ST	4.09682e-05	CCDC102B
31479	Cu	CEP57	ST	3.1097e-07	CEP57
31480	Cu	ZNF879	ST	5.2184e-05	ZNF879
31481	Cu	ATM	ST	0	ATM
31482	Cu	GRAMD2B	ST	0.000886167	GRAMD2B
31483	Cu	ANKRD42	ST	5.0052e-05	ANKRD42
31484	Cu	KPNA1	ST	0	KPNA1
31485	Cu	APOA1	ST	0.000190652	APOA1
31486	Cu	RANBP9	ST	7.87429e-07	RANBP9
31487	Cu	PLEKHA2	ST	5.4617e-05	PLEKHA2
31488	Cu	SSC4D	ST	7.34803e-05	SSC4D
31489	Cu	STARD3	ST	2.26076e-06	STARD3
31490	Cu	C11orf91	ST	0.000240208	C11orf91
31491	Cu	SLC26A6	ST	0.000913916	SLC26A6
31492	Cu	SLC26A10	ST	1.91687e-06	SLC26A10
31493	Cu	P2RY8	ST	1.91823e-05	P2RY8
31494	Cu	FAM110A	ST	8.02906e-05	FAM110A
31495	Cu	MMRN2	ST	2.91423e-05	MMRN2
31496	Cu	ADAM23	ST	4.36156e-05	ADAM23
31497	Cu	KMT2A	ST	0.000724671	KMT2A
31498	Cu	OOSP4A	ST	4.92301e-05	OOSP4A
31499	Cu	SCAF8	ST	1.42103e-06	SCAF8
31500	Cu	UBTF	ST	0	UBTF
31501	Cu	FIGNL2	ST	4.08153e-06	FIGNL2
31502	Cu	MINDY1	ST	0.00105724	MINDY1
31503	Cu	RING1	ST	6.13592e-05	RING1
31504	Cu	LAMA1	ST	3.07801e-06	LAMA1
31505	Cu	P2RY13	ST	0.000146298	P2RY13
31506	Cu	CASS4	ST	9.38769e-05	CASS4
31507	Cu	PRAM1	ST	0.000249012	PRAM1
31508	Cu	TINAG	ST	0.000238293	TINAG
31509	Cu	PRPF3	ST	5.79444e-06	PRPF3
31510	Cu	LRRC37A3	ST	4.6277e-05	LRRC37A3
31511	Cu	LRRC8C	ST	5.11684e-06	LRRC8C
31512	Cu	MAP3K11	ST	5.00908e-06	MAP3K11
31513	Cu	ZNF141	ST	5.19219e-06	ZNF141
31514	Cu	SNRK	ST	8.59971e-05	SNRK
31515	Cu	NBR1	ST	7.35519e-05	NBR1
31516	Cu	STAU2	ST	4.65483e-07	STAU2
31517	Cu	NXPE2	ST	0.00147534	NXPE2
31518	Cu	LY6G5C	ST	2.51396e-05	LY6G5C
31519	Cu	NONO	ST	2.05993e-06	NONO
31520	Cu	RIOX2	ST	1.57504e-05	RIOX2
31521	Cu	RAB39B	ST	0.000297145	RAB39B
31522	Cu	GRP	ST	0.00431362	GRP
31523	Cu	RND2	ST	5.66281e-05	RND2
31524	Cu	CDKN2AIPNL	ST	0	CDKN2AIPNL
31525	Cu	MYBBP1A	ST	7.7354e-06	MYBBP1A
31526	Cu	NDUFV3	ST	2.18556e-05	NDUFV3
31527	Cu	FBXL8	ST	0.0012003	FBXL8
31528	Cu	PREPL	ST	4.41304e-05	PREPL
31529	Cu	EXD3	ST	1.51856e-05	EXD3
31530	Cu	SPSB3	ST	4.24555e-05	SPSB3
31531	Cu	MAFG	ST	1.30012e-06	MAFG
31532	Cu	ERO1B	ST	0.000185896	ERO1B
31533	Cu	TLR10	ST	8.90516e-06	TLR10
31534	Cu	AJUBA	ST	0	AJUBA
31535	Cu	GORAB	ST	0.000229535	GORAB
31536	Cu	RTL5	ST	1.50335e-05	RTL5
31537	Cu	LRMP	ST	4.03552e-05	LRMP
31538	Cu	BMPER	ST	0.000797391	BMPER
31539	Cu	ARX	ST	9.02441e-05	ARX
31540	Cu	CCDC96	ST	0.000177678	CCDC96
31541	Cu	SMAP1	ST	5.61031e-06	SMAP1
31542	Cu	CSNK2A2	ST	0.000296186	CSNK2A2
31543	Cu	P2RX1	ST	9.02206e-05	P2RX1
31544	Cu	MFSD6L	ST	0.000165926	MFSD6L
31545	Cu	ARMC4	ST	5.77884e-06	ARMC4
31546	Cu	LRRC4C	ST	1.27446e-05	LRRC4C
31547	Cu	ZC2HC1A	ST	7.1939e-06	ZC2HC1A
31548	Cu	ACAD11	ST	5.50629e-05	ACAD11
31549	Cu	GRK3	ST	2.88221e-05	GRK3
31550	Cu	ARHGEF15	ST	0.00014083	ARHGEF15
31551	Cu	TCFL5	ST	0.0264629	TCFL5
31552	Cu	GPX7	ST	7.21389e-07	GPX7
31553	Cu	STC1	ST	0.000199224	STC1
31554	Cu	ELL	ST	1.97835e-05	ELL
31555	Cu	KIAA1324L	ST	0.000726219	KIAA1324L
31556	Cu	HHIPL1	ST	0.00112941	HHIPL1
31557	Cu	TM4SF20	ST	0.00108439	TM4SF20
31558	Cu	BCKDHB	ST	0.000173153	BCKDHB
31559	Cu	NKD1	ST	4.087e-05	NKD1
31560	Cu	MYZAP	ST	0.00011171	MYZAP
31561	Cu	SLC45A4	ST	0	SLC45A4
31562	Cu	PDE8A	ST	0	PDE8A
31563	Cu	RAPGEF2	ST	3.71715e-05	RAPGEF2
31564	Cu	RNF14	ST	0.000263948	RNF14
31565	Cu	HIST1H3G	ST	4.20301e-05	HIST1H3G
31566	Cu	VGF	ST	7.324e-05	VGF
31567	Cu	CYYR1	ST	0	CYYR1
31568	Cu	TMEM145	ST	0.000136039	TMEM145
31569	Cu	DICER1	ST	0	DICER1
31570	Cu	ATOH8	ST	6.54614e-07	ATOH8
31571	Cu	FEZ2	ST	0	FEZ2
31572	Cu	RAB21	ST	9.60412e-05	RAB21
31573	Cu	NCK2	ST	8.18392e-05	NCK2
31574	Cu	PRRC2A	ST	1.81794e-07	PRRC2A
31575	Cu	PRAMEF27	ST	0.00031661	PRAMEF27
31576	Cu	FAM214A	ST	2.7276e-05	FAM214A
31577	Cu	LAMA2	ST	0.000810752	LAMA2
31578	Cu	HIST1H2BG	ST	0.000300342	HIST1H2BG
31579	Cu	MEX3D	ST	0.000632533	MEX3D
31580	Cu	SMARCD3	ST	1.55638e-05	SMARCD3
31581	Cu	TRMT112	ST	0	TRMT112
31582	Cu	ZSWIM9	ST	6.12162e-05	ZSWIM9
31583	Cu	GPRIN2	ST	5.53511e-05	GPRIN2
31584	Cu	FTSJ3	ST	5.32899e-06	FTSJ3
31585	Cu	TTLL3	ST	0.00012753	TTLL3
31586	Cu	HCST	ST	0.000668751	HCST
31587	Cu	BAHCC1	ST	0	BAHCC1
31588	Cu	MMADHC	ST	5.05197e-06	MMADHC
31589	Cu	ZNF559	ST	2.03833e-05	ZNF559
31590	Cu	LYRM1	ST	0.000507063	LYRM1
31591	Cu	EMCN	ST	4.3668e-05	EMCN
31592	Cu	GALNT15	ST	0.036595	GALNT15
31593	Cu	USP54	ST	7.10957e-05	USP54
31594	Cu	DENND2A	ST	8.51278e-05	DENND2A
31595	Cu	LIN7A	ST	8.53975e-06	LIN7A
31596	Cu	ARL2BP	ST	5.61461e-06	ARL2BP
31597	Cu	WNT10A	ST	7.07883e-08	WNT10A
31598	Cu	GSAP	ST	8.2128e-05	GSAP
31599	Cu	PIGO	ST	3.02286e-05	PIGO
31600	Cu	NAP1L5	ST	0.00361928	NAP1L5
31601	Cu	C15orf39	ST	0.000108024	C15orf39
31602	Cu	FCRL1	ST	2.65853e-05	FCRL1
31603	Cu	IGSF21	ST	0.0121849	IGSF21
31604	Cu	IPCEF1	ST	7.04303e-05	IPCEF1
31605	Cu	ZNF207	ST	2.95385e-06	ZNF207
31606	Cu	COA8	ST	0	COA8
31607	Cu	STX2	ST	1.69833e-05	STX2
31608	Cu	MOB1B	ST	0	MOB1B
31609	Cu	ENTPD3	ST	0.000227259	ENTPD3
31610	Cu	NF2	ST	5.7292e-05	NF2
31611	Cu	PDCD1	ST	0.29251	PDCD1
31612	Cu	PPRC1	ST	0	PPRC1
31613	Cu	SLCO1B3	ST	0.000294454	SLCO1B3
31614	Cu	MTERF3	ST	0	MTERF3
31615	Cu	VSTM1	ST	1.0522e-05	VSTM1
31616	Cu	PRPF4B	ST	0.000158287	PRPF4B
31617	Cu	DDX28	ST	6.39416e-05	DDX28
31618	Cu	TWIST1	ST	0.000762619	TWIST1
31619	Cu	UBN1	ST	1.17248e-06	UBN1
31620	Cu	MTMR11	ST	0.000496221	MTMR11
31621	Cu	TOM1L2	ST	5.36326e-06	TOM1L2
31622	Cu	RGL4	ST	0.000139303	RGL4
31623	Cu	TRANK1	ST	7.72636e-06	TRANK1
31624	Cu	TRPM7	ST	3.00751e-08	TRPM7
31625	Cu	MPP2	ST	0.000141643	MPP2
31626	Cu	SAFB	ST	1.58472e-05	SAFB
31627	Cu	LURAP1L	ST	0.00470983	LURAP1L
31628	Cu	TBC1D3E	ST	1.29179e-05	TBC1D3E
31629	Cu	IGDCC4	ST	0.000294256	IGDCC4
31630	Cu	ZNF350	ST	5.33271e-05	ZNF350
31631	Cu	SARDH	ST	0.000135983	SARDH
31632	Cu	MTMR1	ST	9.8452e-05	MTMR1
31633	Cu	HUWE1	ST	3.09242e-06	HUWE1
31634	Cu	TRO	ST	0.000212527	TRO
31635	Cu	SNRNP27	ST	0	SNRNP27
31636	Cu	FCRL2	ST	7.16968e-05	FCRL2
31637	Cu	ARL5A	ST	2.10597e-05	ARL5A
31638	Cu	GNG8	ST	2.83427e-05	GNG8
31639	Cu	FZD1	ST	0.000102042	FZD1
31640	Cu	RNF19A	ST	0.00014623	RNF19A
31641	Cu	TRAF3IP1	ST	4.53499e-05	TRAF3IP1
31642	Cu	ADAP2	ST	2.91988e-06	ADAP2
31643	Cu	PCBP3	ST	0.000363031	PCBP3
31644	Cu	ACYP1	ST	5.99681e-06	ACYP1
31645	Cu	INTS6L	ST	4.06859e-05	INTS6L
31646	Cu	NPR1	ST	8.35212e-05	NPR1
31647	Cu	TRAM2	ST	0.000169761	TRAM2
31648	Cu	ACACA	ST	1.30163e-05	ACACA
31649	Cu	SMAD3	ST	1.93059e-05	SMAD3
31650	Cu	MSX1	ST	4.44848e-07	MSX1
31651	Cu	ATF2	ST	1.90324e-06	ATF2
31652	Cu	GLRB	ST	3.26536e-05	GLRB
31653	Cu	ASCC2	ST	1.24618e-05	ASCC2
31654	Cu	ADRA2C	ST	2.4198e-05	ADRA2C
31655	Cu	FBXO9	ST	0.000104639	FBXO9
31656	Cu	PPARGC1B	ST	7.06239e-05	PPARGC1B
31657	Cu	PIP5K1A	ST	0.000117068	PIP5K1A
31658	Cu	ENPP1	ST	4.29926e-06	ENPP1
31659	Cu	AC119396.1	ST	0.000143906	AC119396.1
31660	Cu	FBXO21	ST	3.83635e-05	FBXO21
31661	Cu	TRPM2	ST	8.55793e-05	TRPM2
31662	Cu	COL19A1	ST	5.69531e-05	COL19A1
31663	Cu	TMTC2	ST	0.000119665	TMTC2
31664	Cu	C9orf85	ST	0	C9orf85
31665	Cu	HUS1B	ST	0.000184935	HUS1B
31666	Cu	COMMD7	ST	4.95974e-05	COMMD7
31667	Cu	ARHGEF3	ST	0.000308495	ARHGEF3
31668	Cu	GCNT1	ST	0.000228271	GCNT1
31669	Cu	VPS35L	ST	1.69132e-05	VPS35L
31670	Cu	MTERF4	ST	4.26104e-06	MTERF4
31671	Cu	PCF11	ST	0.000135112	PCF11
31672	Cu	C14orf28	ST	0.000190472	C14orf28
31673	Cu	TUT4	ST	2.8676e-05	TUT4
31674	Cu	TSPEAR	ST	0.0012225	TSPEAR
31675	Cu	HOXA5	ST	8.65079e-06	HOXA5
31676	Cu	MB	ST	0.000140829	MB
31677	Cu	VSTM5	ST	0.000242884	VSTM5
31678	Cu	TEDC1	ST	3.27758e-05	TEDC1
31679	Cu	WNT11	ST	0.00044284	WNT11
31680	Cu	RGMB	ST	0.000226823	RGMB
31681	Cu	USP53	ST	7.16139e-05	USP53
31682	Cu	HOXC13	ST	6.63882e-05	HOXC13
31683	Cu	ZDHHC1	ST	3.6112e-06	ZDHHC1
31684	Cu	POGLUT3	ST	0.000598677	POGLUT3
31685	Cu	C11orf68	ST	1.29873e-06	C11orf68
31686	Cu	ATG9B	ST	0.000284087	ATG9B
31687	Cu	TTLL13P	ST	0.000516153	TTLL13P
31688	Cu	RHEX	ST	0.000379554	RHEX
31689	Cu	ALAD	ST	0.000264189	ALAD
31690	Cu	PTGR1	ST	4.43878e-07	PTGR1
31691	Cu	EVC2	ST	0.000184626	EVC2
31692	Cu	FMR1	ST	7.58747e-05	FMR1
31693	Cu	HERC2	ST	2.24271e-05	HERC2
31694	Cu	MSTO1	ST	0	MSTO1
31695	Cu	NCOA1	ST	8.32924e-07	NCOA1
31696	Cu	CXXC5	ST	7.37009e-05	CXXC5
31697	Cu	AUH	ST	1.23348e-06	AUH
31698	Cu	SLC7A2	ST	3.25067e-05	SLC7A2
31699	Cu	NSUN7	ST	9.73458e-05	NSUN7
31700	Cu	CD86	ST	6.3707e-05	CD86
31701	Cu	ADCY7	ST	3.38361e-05	ADCY7
31702	Cu	EFR3A	ST	2.19448e-05	EFR3A
31703	Cu	PHB2	ST	0	PHB2
31704	Cu	PPP1R16A	ST	4.88828e-06	PPP1R16A
31705	Cu	TLL1	ST	0.000368736	TLL1
31706	Cu	GREM2	ST	0.000567161	GREM2
31707	Cu	PTPN21	ST	0.000549726	PTPN21
31708	Cu	NR1H2	ST	5.58147e-06	NR1H2
31709	Cu	HYI	ST	0.000540605	HYI
31710	Cu	TRUB1	ST	0.000154039	TRUB1
31711	Cu	BMI1	ST	7.84665e-05	BMI1
31712	Cu	ANKRD33B	ST	9.47921e-06	ANKRD33B
31713	Cu	PLCD3	ST	0.00045152	PLCD3
31714	Cu	SHC2	ST	0.000369908	SHC2
31715	Cu	SLC16A7	ST	0.000218247	SLC16A7
31716	Cu	VNN3	ST	0.000137653	VNN3
31717	Cu	METAP2	ST	2.22502e-05	METAP2
31718	Cu	THG1L	ST	0	THG1L
31719	Cu	SAMD11	ST	6.89119e-07	SAMD11
31720	Cu	LHX6	ST	1.61294e-05	LHX6
31721	Cu	MYO9B	ST	0	MYO9B
31722	Cu	PLCL1	ST	1.57041e-05	PLCL1
31723	Cu	NAV1	ST	2.84759e-05	NAV1
31724	Cu	CRBN	ST	0.000251892	CRBN
31725	Cu	RAI14	ST	3.99026e-05	RAI14
31726	Cu	SUGCT	ST	1.57213e-05	SUGCT
31727	Cu	SETD7	ST	1.64294e-05	SETD7
31728	Cu	DENND1C	ST	6.58664e-06	DENND1C
31729	Cu	VPS45	ST	6.02491e-07	VPS45
31730	Cu	CGGBP1	ST	0	CGGBP1
31731	Cu	DIO2	ST	0.000195557	DIO2
31732	Cu	EIF2AK3	ST	0.000146326	EIF2AK3
31733	Cu	ELOA3	ST	2.4768e-06	ELOA3
31734	Cu	UNC13A	ST	0.00049112	UNC13A
31735	Cu	TLE2	ST	2.19731e-06	TLE2
31736	Cu	ELL2	ST	5.81592e-05	ELL2
31737	Cu	TDRP	ST	8.80196e-05	TDRP
31738	Cu	TICAM1	ST	0	TICAM1
31739	Cu	GRIP1	ST	0.00343919	GRIP1
31740	Cu	PPP1R3G	ST	0.000676907	PPP1R3G
31741	Cu	KAT5	ST	4.84554e-07	KAT5
31742	Cu	MAP4K5	ST	5.23367e-06	MAP4K5
31743	Cu	FCGR3B	ST	0.000103479	FCGR3B
31744	Cu	MPHOSPH8	ST	0	MPHOSPH8
31745	Cu	NATD1	ST	0.000113837	NATD1
31746	Cu	EMC1	ST	0	EMC1
31747	Cu	WNK2	ST	9.72681e-05	WNK2
31748	Cu	DLG4	ST	5.88539e-06	DLG4
[truncated: 5,204 more rows]
