# Supplementary material for: Integration of elemental imaging and spatial transcriptomic profiling for proof-of-concept metals-based pathway analysis of colon tumor microenvironment
Source: Metallomics. 2025 Oct 3;17(10):mfaf034. doi: 10.1093/mtomcs/mfaf034 (PMC12569514; doi:10.1093/mtomcs/mfaf034)
Supplement: mfaf034_Supplemental_Files [file mfaf034_supplemental_files.zip › TableS4.xlsx]

## Sheet: Ca
	r	p	z
IFI6	-0.360036	1.73548e-151	-0.376928
SLC11A1	-0.336383	2.66508e-131	-0.350009
S100A10	-0.33207	8.33891e-128	-0.345153
GPRC5A	-0.32504	3.14585e-122	-0.337272
PLAUR	-0.325002	3.37e-122	-0.337229
QSOX1	-0.324585	7.13648e-122	-0.336763
TFF3	-0.323795	2.94779e-121	-0.335881
SPP1	-0.318432	4.03405e-117	-0.329901
EREG	-0.312575	1.06217e-112	-0.323397
MARCO	-0.303133	8.79846e-106	-0.312966
S100A6	-0.301863	7.16339e-105	-0.311568
REG4	-0.301199	2.13724e-104	-0.310838
KRT19	-0.30031	9.19217e-104	-0.30986
S100A11	-0.297676	6.71362e-102	-0.306967
ANXA1	-0.296591	3.8753e-101	-0.305778
LAMC2	-0.295579	1.97954e-100	-0.304668
EMP1	-0.295363	2.79705e-100	-0.304432
ANXA2	-0.29472	7.84704e-100	-0.303727
AGR2	-0.293768	3.59171e-99	-0.302685
DDIT4	-0.292202	4.33461e-98	-0.300972
SLPI	-0.287713	5.00509e-95	-0.296071
C19orf33	-0.281292	9.61354e-91	-0.289085
SERPINA1	-0.280719	2.28935e-90	-0.288462
TFF1	-0.280607	2.71319e-90	-0.288341
IL1RN	-0.279873	8.20916e-90	-0.287544
S100A14	-0.277578	2.56552e-88	-0.285056
FXYD3	-0.274726	1.76544e-86	-0.281969
SLC2A1	-0.27095	4.42695e-84	-0.277889
CXCL8	-0.269885	2.07163e-83	-0.276739
MALL	-0.269004	7.37634e-83	-0.27579
TSPAN1	-0.26895	7.96921e-83	-0.275732
DMBT1	-0.268606	1.30793e-82	-0.275361
AGRN	-0.267686	4.89269e-82	-0.27437
RNASET2	-0.263813	1.19421e-79	-0.270202
S100P	-0.262551	7.02552e-79	-0.268846
TMSB10	-0.260792	8.16612e-78	-0.266958
ERO1A	-0.257651	6.21908e-76	-0.263591
S100A16	-0.257595	6.71895e-76	-0.263531
CA12	-0.25726	1.0619e-75	-0.263172
C3	0.257034	1.44644e-75	0.26293
PDZK1IP1	-0.256917	1.69791e-75	-0.262805
FXYD5	-0.255182	1.80035e-74	-0.260948
SLC16A3	-0.253793	1.17457e-73	-0.259463
CEACAM6	-0.253483	1.7831e-73	-0.259132
TNNT1	-0.253455	1.8515e-73	-0.259102
CDKN1A	-0.251486	2.58495e-72	-0.256999
TMED9	-0.251463	2.66608e-72	-0.256974
PI3	-0.250289	1.27007e-71	-0.255721
TSPAN3	-0.249863	2.23449e-71	-0.255266
CHPF	-0.249849	2.27417e-71	-0.255252
F3	-0.249795	2.44337e-71	-0.255194
IFI44	-0.249521	3.50874e-71	-0.254902
MUC1	-0.248747	9.73949e-71	-0.254077
S100A8	-0.248448	1.44457e-70	-0.253758
MUC6	-0.248085	2.32566e-70	-0.253372
ITGA6	-0.247976	2.68526e-70	-0.253255
LY6E	-0.24762	4.28315e-70	-0.252876
TMSB4X	-0.246427	2.03627e-69	-0.251605
S100A9	-0.24574	4.97561e-69	-0.250874
RHOC	-0.245381	7.92743e-69	-0.250492
LIPH	-0.24317	1.37397e-67	-0.248141
MBNL1	0.242477	3.34094e-67	0.247404
AREG	-0.241583	1.04646e-66	-0.246454
SH3BGRL3	-0.241528	1.12148e-66	-0.246396
UPP1	-0.241271	1.55593e-66	-0.246123
DES	0.240396	4.72708e-66	0.245194
MAL2	-0.239823	9.75794e-66	-0.244587
ST14	-0.239558	1.36458e-65	-0.244305
ISG15	-0.239317	1.84946e-65	-0.244049
CREB3L1	-0.238979	2.83121e-65	-0.243691
CLDN4	-0.238968	2.86904e-65	-0.24368
CYSTM1	-0.23856	4.79551e-65	-0.243247
CA2	-0.238213	7.41426e-65	-0.242879
LAMB3	-0.238038	9.23221e-65	-0.242693
SLC44A4	-0.237969	1.00665e-64	-0.24262
ZG16B	-0.237002	3.37443e-64	-0.241595
PHLDA1	-0.236794	4.36996e-64	-0.241375
CD55	-0.236616	5.45507e-64	-0.241187
EZR	-0.236532	6.05539e-64	-0.241098
CAPN2	-0.235787	1.52772e-63	-0.240309
SPINT2	-0.235748	1.60513e-63	-0.240267
TREM1	-0.235133	3.43736e-63	-0.239616
HK2	-0.234549	7.0683e-63	-0.238998
ASPH	-0.234493	7.56912e-63	-0.238939
STXBP2	-0.23334	3.12674e-62	-0.237718
P4HB	-0.232683	6.98184e-62	-0.237024
MUC13	-0.232398	9.89364e-62	-0.236723
CXCL1	-0.230311	1.24688e-60	-0.234518
CTSD	-0.230204	1.41984e-60	-0.234405
KLK10	-0.230103	1.60449e-60	-0.234298
ADM	-0.229917	2.00703e-60	-0.234102
MXD1	-0.22991	2.02576e-60	-0.234094
P4HA1	-0.229075	5.5314e-60	-0.233213
MYEOV	-0.228994	6.09465e-60	-0.233128
MLPH	-0.228046	1.89816e-59	-0.232127
KLF6	-0.226692	9.5309e-59	-0.230699
SERPINB5	-0.226474	1.23389e-58	-0.23047
BCL2L1	-0.225002	7.02782e-58	-0.228919
GOLM1	-0.22431	1.58593e-57	-0.22819
SFN	-0.223744	3.08039e-57	-0.227594
CD24	-0.222557	1.23018e-56	-0.226345
C1R	0.222063	2.18572e-56	0.225825
MUC5B	-0.222052	2.21327e-56	-0.225814
PCDH1	-0.221985	2.39271e-56	-0.225743
SEZ6L2	-0.221319	5.17515e-56	-0.225043
COL17A1	-0.220469	1.38074e-55	-0.224149
TNFRSF12A	-0.220427	1.44875e-55	-0.224105
ALOX5	-0.219964	2.46797e-55	-0.223618
LRIG1	0.219838	2.85323e-55	0.223486
SERINC2	-0.219776	3.06171e-55	-0.223421
CD276	-0.218923	8.13503e-55	-0.222525
LRPAP1	-0.21843	1.42873e-54	-0.222007
MELTF	-0.218283	1.68864e-54	-0.221853
MUC5AC	-0.21816	1.94404e-54	-0.221723
LGALS3	-0.217957	2.44909e-54	-0.22151
VAMP8	-0.217847	2.77563e-54	-0.221394
CDA	-0.217372	4.75666e-54	-0.220896
CDH17	-0.21721	5.71615e-54	-0.220726
BACE2	-0.216653	1.07418e-53	-0.220141
CEACAM5	-0.215939	2.40217e-53	-0.219393
TOMM7	0.215364	4.58421e-53	0.21879
SDCBP2	-0.215243	5.25488e-53	-0.218662
CFB	-0.215152	5.81842e-53	-0.218567
TM4SF1	-0.214831	8.33903e-53	-0.21823
PPL	-0.214353	1.42212e-52	-0.21773
ERRFI1	-0.214217	1.65609e-52	-0.217587
APLP2	-0.21408	1.92978e-52	-0.217443
LGALS4	-0.214038	2.02191e-52	-0.2174
PLK2	-0.213317	4.51076e-52	-0.216644
LAMP1	-0.212883	7.3077e-52	-0.216189
ABCC3	-0.212536	1.07265e-51	-0.215826
CEACAM1	-0.212305	1.38507e-51	-0.215584
TAGLN2	-0.212272	1.43631e-51	-0.215549
DOCK5	-0.21213	1.67995e-51	-0.215401
NCF2	-0.211971	2.00396e-51	-0.215234
BAIAP2L1	-0.211814	2.38102e-51	-0.21507
MYH14	-0.211711	2.66939e-51	-0.214961
KRT17	-0.211492	3.39472e-51	-0.214733
CXCL16	-0.209974	1.79357e-50	-0.213144
SPINT1	-0.209667	2.50752e-50	-0.212823
HS3ST1	-0.209408	3.32798e-50	-0.212552
GALNT3	-0.209251	3.94779e-50	-0.212388
ADAM15	-0.207546	2.50282e-49	-0.210605
IFIT1	-0.206915	4.93744e-49	-0.209946
INAVA	-0.206856	5.2618e-49	-0.209884
MX1	-0.206855	5.26631e-49	-0.209883
LMNA	-0.206825	5.43814e-49	-0.209852
GLRX	-0.206628	6.71877e-49	-0.209647
EEF1G	0.20652	7.54822e-49	0.209533
TMEM45B	-0.206508	7.64751e-49	-0.209521
ACTG2	0.206375	8.81503e-49	0.209382
MYDGF	-0.206298	9.57278e-49	-0.209302
TFF2	-0.206195	1.06929e-48	-0.209194
TSPAN8	-0.205654	1.90572e-48	-0.20863
ITGB4	-0.205397	2.50855e-48	-0.208361
GBP2	0.204885	4.32676e-48	0.207827
TENT5A	-0.204537	6.26579e-48	-0.207463
PRSS3	-0.204482	6.6384e-48	-0.207406
RSAD2	-0.204213	8.83734e-48	-0.207125
IGHG1	0.203695	1.52874e-47	0.206584
TRIM29	-0.203602	1.68549e-47	-0.206488
FNBP1	0.203437	2.00753e-47	0.206315
ACHE	-0.203386	2.11895e-47	-0.206262
SYNPO2	0.202851	3.72165e-47	0.205704
SH3KBP1	-0.202718	4.27975e-47	-0.205566
GMDS	-0.202132	7.91889e-47	-0.204955
CCL2	-0.201993	9.16093e-47	-0.20481
SYNM	0.201857	1.05678e-46	0.204667
CDHR5	-0.201846	1.06896e-46	-0.204656
CALB2	-0.201773	1.15321e-46	-0.20458
DEPTOR	0.201709	1.23348e-46	0.204513
PRUNE2	0.201605	1.37534e-46	0.204405
IGKC	0.201377	1.74455e-46	0.204168
DDX60L	-0.201207	2.08298e-46	-0.203991
MET	-0.20117	2.16474e-46	-0.203952
DSC2	-0.200995	2.59956e-46	-0.203769
DSG2	-0.200836	3.06789e-46	-0.203603
LSR	-0.200783	3.23996e-46	-0.203549
ISCU	0.200388	4.88497e-46	0.203137
PLN	0.200251	5.63233e-46	0.202994
EFNB1	-0.199396	1.36508e-45	-0.202104
TMPRSS2	-0.199155	1.75142e-45	-0.201852
KLF5	-0.199029	1.99433e-45	-0.201721
GALNT5	-0.198869	2.35145e-45	-0.201555
PRSS8	-0.198509	3.40827e-45	-0.201179
SGK1	-0.198437	3.67017e-45	-0.201104
PPARG	-0.198346	4.02612e-45	-0.201011
INF2	-0.198066	5.36955e-45	-0.200719
ITGA3	-0.197886	6.45705e-45	-0.200531
ATP1B1	-0.19783	6.83891e-45	-0.200473
EEF2	0.197763	7.32748e-45	0.200403
MYH11	0.197737	7.51934e-45	0.200377
GRN	-0.197578	8.8512e-45	-0.200211
ELF3	-0.197006	1.58706e-44	-0.199616
IGHM	0.196786	1.98655e-44	0.199387
RRBP1	-0.19641	2.91276e-44	-0.198996
EPHA2	-0.196408	2.91919e-44	-0.198993
CLDN7	-0.196172	3.70917e-44	-0.198748
FKBP10	-0.195813	5.33987e-44	-0.198374
LGALS3BP	-0.195629	6.4306e-44	-0.198184
MUC3A	-0.195171	1.02156e-43	-0.197708
CYP3A5	-0.194877	1.37509e-43	-0.197401
MGP	0.194667	1.69791e-43	0.197184
C12orf57	0.194381	2.2655e-43	0.196886
C1orf116	-0.194331	2.38065e-43	-0.196835
PLEC	-0.194331	2.38123e-43	-0.196834
SMOC2	0.193703	4.46932e-43	0.196182
CD82	-0.193474	5.62507e-43	-0.195943
IFI27	-0.193313	6.60708e-43	-0.195776
KRT23	-0.193117	8.03283e-43	-0.195573
PNRC1	0.19232	1.7766e-42	0.194745
KRT80	-0.191087	6.02863e-42	-0.193465
TMC4	-0.19075	8.39898e-42	-0.193116
PKM	-0.190076	1.63e-41	-0.192416
KCNMA1	0.189903	1.93286e-41	0.192236
SPRR1B	-0.189388	3.19826e-41	-0.191703
CANT1	-0.189268	3.59674e-41	-0.191578
MYD88	-0.189102	4.23069e-41	-0.191406
EPCAM	-0.188855	5.3806e-41	-0.19115
SORBS1	0.188636	6.6625e-41	0.190923
BCL2A1	-0.188482	7.73741e-41	-0.190763
SERPING1	0.188017	1.21576e-40	0.190281
ADGRG6	-0.18796	1.28528e-40	-0.190222
SMTN	0.187957	1.2894e-40	0.190218
AMN	-0.187915	1.34199e-40	-0.190175
MCEMP1	-0.187473	2.05902e-40	-0.189717
TMPRSS4	-0.187433	2.14048e-40	-0.189676
PDZRN3	0.18741	2.18922e-40	0.189651
CD63	-0.186924	3.50111e-40	-0.189148
GDF15	-0.186101	7.72643e-40	-0.188295
P4HA2	-0.186094	7.77446e-40	-0.188288
NOP53	0.185849	9.83762e-40	0.188034
PDCD4	0.185529	1.33674e-39	0.187703
ATP6AP1	-0.185204	1.82277e-39	-0.187367
FNDC3B	-0.185024	2.16576e-39	-0.187179
MS4A1	0.18495	2.32435e-39	0.187103
F11R	-0.184573	3.3261e-39	-0.186713
PTP4A3	0.184201	4.73674e-39	0.186328
TP53I3	-0.183981	5.83628e-39	-0.1861
PIGR	-0.183352	1.05904e-38	-0.185449
SPATS2L	-0.183109	1.33124e-38	-0.185198
SCD	-0.182748	1.87186e-38	-0.184824
APOL1	-0.18236	2.69595e-38	-0.184423
HEXB	-0.182285	2.89102e-38	-0.184346
CD68	-0.182165	3.23739e-38	-0.184221
KLF4	-0.181283	7.39088e-38	-0.183309
OAS3	-0.181025	9.39974e-38	-0.183042
PLXNB2	-0.180993	9.68758e-38	-0.183009
TMEM45A	-0.180042	2.34391e-37	-0.182026
GUCY1A1	0.179969	2.50863e-37	0.18195
ACTA2	0.179935	2.58689e-37	0.181916
GUK1	-0.179745	3.08479e-37	-0.181719
PALLD	0.179571	3.62386e-37	0.181539
HSPB8	0.179519	3.80125e-37	0.181486
MUC17	-0.179283	4.7271e-37	-0.181242
ALDH1L1	-0.179246	4.8905e-37	-0.181204
PHLDA2	-0.179235	4.94137e-37	-0.181192
DPYSL3	0.178942	6.47561e-37	0.180889
PTTG1IP	-0.178416	1.04986e-36	-0.180346
ZBTB16	0.178121	1.37664e-36	0.180041
EPS8L1	-0.177955	1.60237e-36	-0.17987
KDELR3	-0.177751	1.93032e-36	-0.17966
CCL20	-0.177554	2.31134e-36	-0.179456
PIM2	0.177497	2.43525e-36	0.179397
MAP3K20	0.1773	2.91477e-36	0.179194
PPP1R12A	0.177244	3.06807e-36	0.179136
HNRNPUL1	0.17704	3.6938e-36	0.178925
MX2	-0.177038	3.70034e-36	-0.178923
PRR15L	-0.177013	3.78459e-36	-0.178898
CIRBP	0.17695	4.01e-36	0.178832
RBPMS	0.17692	4.12105e-36	0.178801
NT5E	-0.176743	4.83876e-36	-0.178619
PDE3B	0.176723	4.92739e-36	0.178598
FLNB	-0.1767	5.03417e-36	-0.178574
DHRS9	-0.176667	5.18794e-36	-0.17854
PPIB	-0.176568	5.67219e-36	-0.178438
CNN1	0.176198	7.93485e-36	0.178056
LMOD1	0.17612	8.52066e-36	0.177975
IFI44L	-0.176076	8.86726e-36	-0.17793
PLA2G2D	0.175763	1.17635e-35	0.177607
PTGIS	0.175569	1.40216e-35	0.177407
CAPN5	-0.175021	2.29729e-35	-0.176841
ADAMDEC1	0.174975	2.39409e-35	0.176794
RAB27B	-0.174704	3.05396e-35	-0.176515
PPP1R14A	0.174528	3.5767e-35	0.176333
AZGP1	-0.174486	3.71267e-35	-0.17629
ANGPTL4	-0.174245	4.60776e-35	-0.176041
C1S	0.174056	5.45815e-35	0.175846
ALDH1B1	0.174014	5.66647e-35	0.175803
FOS	-0.173974	5.8711e-35	-0.175762
CFL2	0.173869	6.44784e-35	0.175654
CCL19	0.173751	7.1657e-35	0.175532
ATP6V0B	-0.173678	7.65126e-35	-0.175456
IL1R2	-0.173032	1.3602e-34	-0.17479
CLEC5A	-0.172988	1.4136e-34	-0.174746
FUT3	-0.172909	1.51639e-34	-0.174664
OSCAR	-0.172625	1.95087e-34	-0.174372
PFKFB3	-0.172502	2.17663e-34	-0.174244
ATP1A2	0.172386	2.41168e-34	0.174125
FTH1	-0.172265	2.68471e-34	-0.174
ALOX5AP	-0.172142	2.99381e-34	-0.173873
MZB1	0.172071	3.18787e-34	0.1738
SIPA1L2	-0.172037	3.28306e-34	-0.173765
SLC39A11	-0.171957	3.52561e-34	-0.173682
EFNB2	-0.171919	3.64323e-34	-0.173644
ERN2	-0.171602	4.82141e-34	-0.173317
IRF4	0.171537	5.10267e-34	0.17325
OLR1	-0.171453	5.49539e-34	-0.173164
TMEM92	-0.171421	5.65326e-34	-0.17313
SDC3	0.17127	6.45594e-34	0.172975
SAT1	-0.17126	6.51485e-34	-0.172964
CALD1	0.171219	6.75058e-34	0.172923
GBA	-0.171085	7.59351e-34	-0.172785
LDLR	-0.171082	7.61846e-34	-0.172781
S100A2	-0.171075	7.66708e-34	-0.172773
IGFBP7	0.170966	8.431e-34	0.172662
AHR	-0.170852	9.3233e-34	-0.172544
DHRS7	-0.170737	1.03107e-33	-0.172426
RASSF7	-0.170593	1.16993e-33	-0.172277
PPP1R12B	0.170577	1.18657e-33	0.17226
TRAF4	-0.170501	1.26767e-33	-0.172183
IGHA1	0.170496	1.27278e-33	0.172178
PEBP1	0.170476	1.29535e-33	0.172157
TMEM176A	-0.170089	1.81687e-33	-0.171759
SPRR3	-0.169671	2.61708e-33	-0.171328
METRNL	-0.169461	3.14181e-33	-0.171111
SLC9A3R1	-0.16942	3.25573e-33	-0.171069
SLAMF7	0.169173	4.03218e-33	0.170816
CLSTN1	-0.169053	4.47561e-33	-0.170692
DMPK	0.169006	4.66334e-33	0.170643
ISLR	0.168484	7.32818e-33	0.170106
MYLK	0.168429	7.6845e-33	0.170049
ITGA2	-0.168385	7.97862e-33	-0.170004
ANXA5	-0.168102	1.01852e-32	-0.169713
TNFSF13	-0.167911	1.20077e-32	-0.169517
HADH	0.167897	1.21554e-32	0.169502
SLC22A18	-0.167813	1.30685e-32	-0.169416
APOBR	-0.167559	1.62622e-32	-0.169154
BOC	0.167541	1.65104e-32	0.169136
BST2	-0.167494	1.71946e-32	-0.169087
B3GNT3	-0.167188	2.23522e-32	-0.168773
PGM5	0.167039	2.54149e-32	0.168619
RAB25	-0.166941	2.76275e-32	-0.168518
FAM83E	-0.166853	2.98014e-32	-0.168427
TSPO	-0.166633	3.59639e-32	-0.168201
ENAH	0.16641	4.3492e-32	0.167972
DUSP4	-0.16623	5.07185e-32	-0.167787
FCRL5	0.166136	5.49631e-32	0.16769
ZEB1	0.166024	6.04327e-32	0.167575
MYL9	0.165963	6.36928e-32	0.167512
C15orf48	-0.165879	6.83634e-32	-0.167426
EIF4B	0.165869	6.8964e-32	0.167416
CXCL3	-0.165722	7.81677e-32	-0.167264
ANXA6	0.16552	9.28015e-32	0.167056
AQP9	-0.165513	9.3337e-32	-0.16705
AOC1	-0.165362	1.061e-31	-0.166894
ITPKB	0.165191	1.22589e-31	0.166719
CGN	-0.165097	1.32718e-31	-0.166622
PRRG1	-0.165083	1.34377e-31	-0.166607
SELENOF	-0.164854	1.62999e-31	-0.166373
PLAC8	-0.164836	1.65581e-31	-0.166353
SLC1A1	-0.164826	1.66996e-31	-0.166343
PLIN3	-0.164786	1.72713e-31	-0.166302
TNS4	-0.164534	2.13616e-31	-0.166043
ANP32B	0.164506	2.18729e-31	0.166014
JUP	-0.163859	3.77087e-31	-0.165349
CAPN8	-0.163709	4.2756e-31	-0.165195
DSTN	0.163546	4.90111e-31	0.165028
PLEKHA6	-0.163506	5.06827e-31	-0.164987
EPS8L3	-0.163497	5.10483e-31	-0.164978
FBLN5	0.163361	5.72201e-31	0.164838
RAP1A	0.163327	5.88637e-31	0.164803
CDCP1	-0.163267	6.19283e-31	-0.164741
STK24	-0.163214	6.47356e-31	-0.164687
LDHB	0.163113	7.04167e-31	0.164583
IVNS1ABP	-0.162685	1.00614e-30	-0.164144
LAMA3	-0.16268	1.01038e-30	-0.164139
CMPK2	-0.162371	1.30758e-30	-0.163821
FBXO32	0.162366	1.31232e-30	0.163816
CTSA	-0.161884	1.95875e-30	-0.163321
LPP	0.161837	2.03653e-30	0.163273
ATP2B4	0.161799	2.10159e-30	0.163234
FSCN1	-0.161793	2.11202e-30	-0.163227
FCMR	0.161763	2.16462e-30	0.163197
TAX1BP3	-0.161685	2.31019e-30	-0.163116
NFIX	0.161552	2.57804e-30	0.16298
RABAC1	-0.161326	3.10736e-30	-0.162748
KLK4	0.161273	3.24671e-30	0.162694
PRRC2B	0.160886	4.46798e-30	0.162296
FLNA	0.160743	5.02552e-30	0.16215
TSPAN2	0.160624	5.54681e-30	0.162027
EFEMP1	0.160507	6.10673e-30	0.161907
EOMES	0.160502	6.1293e-30	0.161902
FRZB	0.160498	6.15193e-30	0.161897
CD79A	0.160457	6.35856e-30	0.161856
NECTIN2	-0.160433	6.48444e-30	-0.161832
IL1RAP	-0.160399	6.66964e-30	-0.161796
ELN	0.160334	7.03486e-30	0.16173
MMP1	-0.160141	8.24496e-30	-0.161531
HSD17B2	-0.160085	8.6323e-30	-0.161474
IGHG3	0.160081	8.66058e-30	0.16147
CCL8	-0.160012	9.16346e-30	-0.161399
MLLT6	0.1599	1.00434e-29	0.161284
GRINA	-0.159404	1.50591e-29	-0.160775
HES1	-0.159381	1.53467e-29	-0.160752
SLC8A1	0.159342	1.58386e-29	0.160712
LMO3	0.159091	1.9437e-29	0.160454
TMEM176B	-0.159014	2.06945e-29	-0.160375
ARRDC3	-0.158674	2.72828e-29	-0.160026
COL14A1	0.158668	2.74177e-29	0.16002
CYBA	-0.158655	2.77145e-29	-0.160007
RBM47	-0.158643	2.79945e-29	-0.159994
BLVRB	-0.158562	2.98893e-29	-0.159911
CTSB	-0.158504	3.13173e-29	-0.159852
ALDH1A1	0.158342	3.57374e-29	0.159685
P2RY10	0.158298	3.7025e-29	0.15964
CRABP2	-0.158093	4.36936e-29	-0.15943
GCNT3	-0.157862	5.26854e-29	-0.159193
KIAA1522	-0.157854	5.30131e-29	-0.159185
SIAE	-0.157762	5.70899e-29	-0.159091
CCSER2	0.157649	6.25563e-29	0.158975
MUC12	-0.15763	6.35474e-29	-0.158955
NFATC2	0.157624	6.38123e-29	0.15895
LEMD1	-0.157624	6.38227e-29	-0.158949
ZCCHC24	0.157616	6.42677e-29	0.158941
HSPB7	0.157607	6.47149e-29	0.158932
RGS5	0.157543	6.8126e-29	0.158866
SERF2	-0.157502	7.04324e-29	-0.158824
KLK1	-0.157441	7.39496e-29	-0.158762
OAS1	-0.157231	8.75834e-29	-0.158547
GNS	-0.15722	8.84052e-29	-0.158535
TMEM167A	-0.157145	9.38677e-29	-0.158458
CAPG	-0.157054	1.0102e-28	-0.158364
CCND2	0.156925	1.1202e-28	0.158233
TM9SF3	-0.156845	1.19436e-28	-0.158151
SERPINB2	-0.15665	1.39688e-28	-0.15795
NPDC1	-0.156549	1.51466e-28	-0.157847
MAP2K3	-0.156509	1.56433e-28	-0.157806
TFRC	-0.156334	1.79892e-28	-0.157627
SPARCL1	0.156188	2.02198e-28	0.157477
VEGFA	-0.156163	2.06285e-28	-0.157451
CXCL13	0.156109	2.15325e-28	0.157396
CD2	0.156108	2.15554e-28	0.157395
KCNMB1	0.155959	2.42768e-28	0.157242
CAV2	-0.155665	3.06774e-28	-0.156941
CEBPB	-0.15502	5.11998e-28	-0.15628
SPOCK2	0.15496	5.36862e-28	0.156219
DIXDC1	0.154925	5.52146e-28	0.156183
TMEM125	-0.154635	6.94818e-28	-0.155885
ANPEP	-0.154573	7.29388e-28	-0.155822
PLOD1	-0.154462	7.96062e-28	-0.155709
PLEK2	-0.154441	8.09976e-28	-0.155686
FHL1	0.154288	9.13858e-28	0.15553
BCL10	-0.154273	9.24339e-28	-0.155515
MGST3	-0.154106	1.05444e-27	-0.155344
RERE	0.154073	1.08204e-27	0.15531
EGLN3	-0.153997	1.14879e-27	-0.155232
FOXF1	0.153983	1.16141e-27	0.155218
HAND1	0.153944	1.19764e-27	0.155178
SEPTIN1	0.153904	1.23641e-27	0.155137
IFI30	-0.153768	1.376e-27	-0.154997
RHOF	-0.153739	1.40733e-27	-0.154968
SDC1	-0.153318	1.95845e-27	-0.154537
TSPAN13	-0.15328	2.0174e-27	-0.154498
PRELP	0.153163	2.21186e-27	0.154378
LMO7	-0.153085	2.35125e-27	-0.154298
PDLIM3	0.152523	3.64762e-27	0.153722
SDR16C5	-0.152342	4.19924e-27	-0.153537
IGLC1	0.152338	4.21255e-27	0.153533
TNS1	0.152294	4.35944e-27	0.153488
LIMS2	0.15219	4.72684e-27	0.153381
AKAP12	0.152113	5.01935e-27	0.153302
LDB3	0.152049	5.27362e-27	0.153237
PLOD3	-0.151899	5.925e-27	-0.153084
GALE	-0.151726	6.77785e-27	-0.152906
KANK2	0.151567	7.66426e-27	0.152744
CEACAM7	-0.151372	8.91178e-27	-0.152545
ARRDC4	-0.151333	9.1897e-27	-0.152504
CCL21	0.151275	9.60645e-27	0.152445
WWC1	-0.151232	9.93412e-27	-0.152401
POU2AF1	0.151212	1.00855e-26	0.152381
THEMIS	0.151144	1.06343e-26	0.152311
AQP1	0.151017	1.17292e-26	0.152181
GNAO1	0.150704	1.4929e-26	0.15186
SPEG	0.15069	1.50933e-26	0.151846
FCER1G	-0.150612	1.60241e-26	-0.151766
METTL7A	0.150543	1.68991e-26	0.151696
CRYAB	0.150442	1.82619e-26	0.151592
ARF1	-0.150382	1.91234e-26	-0.151531
FXYD1	0.150293	2.04725e-26	0.15144
HMGCS1	-0.150237	2.13689e-26	-0.151383
KCTD12	0.150219	2.16691e-26	0.151365
SH3RF2	-0.150054	2.45911e-26	-0.151196
VMP1	-0.15004	2.48685e-26	-0.151181
FERMT2	0.149997	2.56973e-26	0.151137
FGFR1	0.149931	2.70326e-26	0.151069
PAEP	-0.149899	2.76855e-26	-0.151038
PCBP2	0.149861	2.85204e-26	0.150998
LBR	0.149825	2.93125e-26	0.150961
PERP	-0.149808	2.97018e-26	-0.150944
TIMP3	0.149802	2.98384e-26	0.150938
IL18BP	0.149601	3.47853e-26	0.150732
TOX3	-0.149455	3.88979e-26	-0.150583
FAM83H	-0.149312	4.33853e-26	-0.150436
CSTB	-0.149243	4.57342e-26	-0.150366
ST3GAL1	-0.149058	5.26418e-26	-0.150177
AP1S3	-0.149015	5.4391e-26	-0.150133
CLIC4	0.14896	5.67256e-26	0.150076
TACSTD2	-0.148938	5.76759e-26	-0.150054
PSD3	-0.148909	5.89635e-26	-0.150024
EVL	0.148908	5.8982e-26	0.150024
SH3RF1	-0.148379	8.81883e-26	-0.149482
PYHIN1	0.148222	9.93267e-26	0.149322
TM9SF2	-0.148211	1.00143e-25	-0.14931
NFIA	0.148079	1.1067e-25	0.149175
PLEKHO1	0.148072	1.11251e-25	0.149168
PRSS22	-0.148043	1.13713e-25	-0.149139
HSPB6	0.147896	1.2705e-25	0.148989
CD3G	0.147863	1.30222e-25	0.148955
G0S2	-0.147845	1.32051e-25	-0.148936
CD8A	0.147503	1.70923e-25	0.148587
CHP1	-0.147363	1.89842e-25	-0.148444
TRAK1	-0.14727	2.03592e-25	-0.148349
FCGR2A	-0.147264	2.04548e-25	-0.148343
IER3	-0.147253	2.0628e-25	-0.148331
PLK3	-0.147232	2.09507e-25	-0.14831
AGPAT4	-0.147143	2.24052e-25	-0.148219
PIK3R1	0.146953	2.58344e-25	0.148025
FLT1	-0.14693	2.62814e-25	-0.148002
TNFRSF21	-0.146798	2.90216e-25	-0.147866
LCK	0.146646	3.25334e-25	0.147711
WNK1	0.14662	3.31608e-25	0.147684
CA9	-0.146518	3.57902e-25	-0.14758
STAG2	0.146373	3.98763e-25	0.147432
C12orf75	-0.146088	4.93365e-25	-0.147141
CBX6	0.146042	5.10542e-25	0.147094
SERPINB1	-0.145888	5.72601e-25	-0.146937
PLS1	-0.145815	6.048e-25	-0.146862
VILL	-0.145784	6.1868e-25	-0.146831
IKZF3	0.145765	6.2786e-25	0.14681
KCNK1	-0.145746	6.36709e-25	-0.146791
TRPM4	-0.145735	6.41687e-25	-0.146781
SCARB2	-0.145679	6.69047e-25	-0.146723
RASGRP1	0.145667	6.75387e-25	0.14671
PPP2R2B	0.145651	6.83485e-25	0.146694
CTLA4	0.145588	7.16158e-25	0.14663
DPT	0.145514	7.56403e-25	0.146554
CNN3	0.145266	9.09329e-25	0.146301
MSRB3	0.145251	9.19463e-25	0.146286
TRAF5	0.145194	9.59383e-25	0.146227
ITGAX	-0.145148	9.9264e-25	-0.14618
CTSZ	-0.145132	1.00411e-24	-0.146164
RHPN2	-0.145089	1.03706e-24	-0.14612
ALS2CL	-0.145009	1.09987e-24	-0.146039
CTPS1	0.144986	1.11892e-24	0.146015
COL16A1	0.14478	1.30298e-24	0.145805
PBX1	0.144737	1.34465e-24	0.145761
SMOX	-0.144734	1.34813e-24	-0.145758
IFIT2	-0.144676	1.40749e-24	-0.145698
EIF3A	0.144662	1.42223e-24	0.145684
FABP1	-0.144345	1.79625e-24	-0.14536
MRVI1	0.144271	1.89615e-24	0.145285
NELL2	0.144237	1.94468e-24	0.14525
CCDC69	0.144028	2.26742e-24	0.145037
PLAU	-0.143985	2.34003e-24	-0.144993
RBM38	0.143937	2.42505e-24	0.144943
PADI3	0.143864	2.55873e-24	0.144869
ACY1	-0.143824	2.63382e-24	-0.144829
NT5DC3	0.143746	2.78918e-24	0.144749
PM20D2	0.143716	2.85112e-24	0.144718
CYP51A1	-0.14366	2.9716e-24	-0.144661
COMMD6	0.143657	2.97821e-24	0.144658
COL7A1	-0.143542	3.24024e-24	-0.14454
SPDEF	-0.143516	3.30291e-24	-0.144513
SLC44A3	-0.143479	3.39169e-24	-0.144476
SDF4	-0.143479	3.39387e-24	-0.144475
CTDSP2	0.143424	3.53184e-24	0.14442
SH2D1A	0.14318	4.2214e-24	0.144171
PLIN4	0.143136	4.36131e-24	0.144125
SYTL4	-0.143063	4.59858e-24	-0.144051
TMEM54	-0.142991	4.84507e-24	-0.143978
MAB21L2	0.142951	4.99157e-24	0.143936
PLCXD1	-0.142871	5.2884e-24	-0.143856
MSR1	-0.142857	5.34432e-24	-0.143841
ARPC5	-0.142837	5.42266e-24	-0.143821
NEXN	0.142836	5.42807e-24	0.143819
KRT8	-0.142804	5.5536e-24	-0.143787
WFDC2	0.142776	5.66802e-24	0.143759
BICDL2	-0.142683	6.06432e-24	-0.143664
ECE1	-0.142493	6.9658e-24	-0.143469
ATF3	-0.142477	7.04515e-24	-0.143453
CHMP1B	-0.142325	7.86741e-24	-0.143298
NLRC3	0.142231	8.42584e-24	0.143202
KRT15	-0.142014	9.86324e-24	-0.14298
PDIA4	-0.141987	1.00528e-23	-0.142953
TRBC2	0.14197	1.01825e-23	0.142935
PLXNA3	-0.14192	1.05533e-23	-0.142885
CTSL	-0.141751	1.19319e-23	-0.142712
SPRR2D	-0.141668	1.26695e-23	-0.142627
WWTR1	0.141648	1.28505e-23	0.142607
CCL7	-0.141563	1.36635e-23	-0.14252
TNFRSF10B	-0.141509	1.42063e-23	-0.142465
PCM1	0.141005	2.04278e-23	0.141951
DNM2	-0.140966	2.10116e-23	-0.141911
TNFSF9	-0.140872	2.24772e-23	-0.141815
TMEM173	-0.140808	2.35399e-23	-0.14175
ARHGAP27	-0.140705	2.53501e-23	-0.141644
PHLDB2	0.140671	2.59721e-23	0.14161
ASCL2	0.140507	2.92199e-23	0.141442
CLIP1	0.140422	3.10387e-23	0.141356
TMBIM1	-0.140256	3.49686e-23	-0.141186
FLNC	0.140186	3.67661e-23	0.141115
FUT8	-0.140147	3.77816e-23	-0.141076
COL4A2	0.140106	3.89248e-23	0.141033
IFIT3	-0.139978	4.26349e-23	-0.140903
RAB23	0.139936	4.3948e-23	0.14086
LTBP3	0.139848	4.67779e-23	0.140771
XAF1	-0.139808	4.81427e-23	-0.14073
BAG2	0.139803	4.83119e-23	0.140725
CD28	0.139636	5.44319e-23	0.140554
FOXQ1	-0.139601	5.57786e-23	-0.140519
TAGLN	0.139511	5.94744e-23	0.140427
CAMK2N1	-0.13947	6.1233e-23	-0.140385
GPR174	0.139369	6.58123e-23	0.140282
RIOK3	-0.139317	6.82575e-23	-0.140229
ASAH1	-0.139143	7.72636e-23	-0.140051
CD96	0.139127	7.81254e-23	0.140036
TBC1D1	0.139052	8.24002e-23	0.139959
SUSD3	0.139046	8.27577e-23	0.139953
SYNPO	0.138874	9.34586e-23	0.139778
HIPK3	0.138735	1.03183e-22	0.139635
RYR2	0.138711	1.04894e-22	0.139611
DDX58	-0.138521	1.2001e-22	-0.139417
TMEM238	-0.13847	1.24365e-22	-0.139366
COX7A1	0.138394	1.31231e-22	0.139288
AKT3	0.13816	1.54808e-22	0.139049
JAM3	0.13807	1.64898e-22	0.138958
CSDE1	0.138042	1.68238e-22	0.138929
KLRK1	0.137973	1.76601e-22	0.138858
CLTB	-0.137883	1.8817e-22	-0.138767
EMILIN1	0.13774	2.07939e-22	0.138622
HIST1H4C	0.137722	2.10672e-22	0.138603
C3orf52	-0.137625	2.25476e-22	-0.138504
SHB	-0.137595	2.30227e-22	-0.138474
FFAR4	-0.137495	2.47075e-22	-0.138371
MST1R	-0.137452	2.54517e-22	-0.138328
FYCO1	0.137408	2.62546e-22	0.138283
MAP4K1	0.1373	2.83106e-22	0.138173
SVIL	0.137283	2.86459e-22	0.138156
SOX4	-0.137253	2.92577e-22	-0.138125
TRBC1	0.137218	2.99935e-22	0.138089
CDKN2A	0.137204	3.02921e-22	0.138074
PDIA3	-0.137119	3.21317e-22	-0.137988
ZBTB20	0.136961	3.58973e-22	0.137827
ITPR1	0.136946	3.62694e-22	0.137812
ST8SIA1	0.136914	3.70812e-22	0.137779
MYO1E	-0.136837	3.91344e-22	-0.137701
TLN1	0.136798	4.02152e-22	0.137661
HDAC9	0.136776	4.08422e-22	0.137638
RASEF	-0.136752	4.15334e-22	-0.137614
B3GNT5	-0.136704	4.29245e-22	-0.137566
CALR	-0.136659	4.42944e-22	-0.13752
SGCA	0.136658	4.43477e-22	0.137518
GRAP2	0.136617	4.56234e-22	0.137476
PKP3	-0.136594	4.63658e-22	-0.137453
TPP1	-0.136536	4.82673e-22	-0.137394
CCR4	0.136485	5.00244e-22	0.137342
PTPRH	-0.136379	5.38283e-22	-0.137234
LMAN2	-0.136289	5.72958e-22	-0.137143
HIST1H1E	0.136209	6.05963e-22	0.137061
PRKCQ	0.136182	6.17147e-22	0.137034
PACS1	0.136176	6.19841e-22	0.137027
PFKM	0.13617	6.22565e-22	0.137021
RETSAT	-0.136017	6.92251e-22	-0.136865
PNISR	0.135838	7.83488e-22	0.136683
CD27	0.135754	8.30705e-22	0.136597
PRKG1	0.135643	8.96469e-22	0.136485
DDX1	0.135563	9.47531e-22	0.136403
OASL	-0.13555	9.565e-22	-0.136389
CRTAP	0.135216	1.20401e-21	0.136049
CD2AP	-0.135147	1.26267e-21	-0.135979
ANG	-0.135105	1.30004e-21	-0.135936
PODN	0.13505	1.35008e-21	0.13588
TGFBI	-0.134944	1.45201e-21	-0.135772
TGFA	-0.134864	1.53408e-21	-0.135691
ANGPTL1	0.134824	1.57735e-21	0.13565
EPS8L2	-0.134728	1.68399e-21	-0.135553
CCL5	0.134717	1.69778e-21	0.13554
CPED1	0.134711	1.70374e-21	0.135535
CACNA1C	0.134685	1.73443e-21	0.135509
TIGIT	0.134425	2.07363e-21	0.135244
ITGB1	-0.134373	2.14877e-21	-0.135191
HMCN2	0.134282	2.28722e-21	0.135098
SMIM22	-0.134143	2.51471e-21	-0.134957
IFI35	-0.134062	2.65806e-21	-0.134874
FBP1	-0.134042	2.6953e-21	-0.134853
SRSF4	0.133938	2.89346e-21	0.134747
TOB1	-0.133916	2.93729e-21	-0.134725
SRF	0.133903	2.96307e-21	0.134712
XDH	-0.133841	3.09169e-21	-0.134648
CBX7	0.133762	3.26222e-21	0.134568
BRI3	-0.133742	3.3058e-21	-0.134548
MOXD1	0.133718	3.36058e-21	0.134524
DDX24	0.13369	3.42608e-21	0.134495
PHLDA3	0.133675	3.4612e-21	0.13448
CLDN23	-0.133645	3.53174e-21	-0.13445
CD47	-0.133639	3.54703e-21	-0.134443
MYEF2	0.133604	3.63378e-21	0.134407
ZDHHC20	-0.133561	3.7407e-21	-0.134364
SKI	0.133369	4.262e-21	0.134168
EFNA5	0.133323	4.39806e-21	0.134121
TPM2	0.13332	4.40633e-21	0.134118
F13A1	0.133239	4.65648e-21	0.134036
PLAAT2	-0.133228	4.69134e-21	-0.134025
ITGB6	-0.133205	4.76389e-21	-0.134002
SLC37A1	-0.133189	4.81615e-21	-0.133985
RORA	0.1331	5.11648e-21	0.133894
PPP1R16B	0.133018	5.40803e-21	0.133811
ABI3BP	0.132934	5.72567e-21	0.133725
CST3	-0.132744	6.51252e-21	-0.133532
SLAMF6	0.132708	6.67406e-21	0.133495
HNRNPA0	0.132642	6.97843e-21	0.133428
MUC2	-0.132634	7.01182e-21	-0.133421
RNF149	-0.13261	7.12829e-21	-0.133396
PHGR1	-0.132478	7.79302e-21	-0.133261
NCSTN	-0.132474	7.81458e-21	-0.133257
TXNDC17	-0.132469	7.8412e-21	-0.133252
SNCG	-0.132421	8.10176e-21	-0.133203
DGAT1	-0.132328	8.62262e-21	-0.133109
GPR171	0.132294	8.82146e-21	0.133074
MFAP5	0.132175	9.5629e-21	0.132952
GSKIP	-0.131969	1.09784e-20	-0.132744
TGFBR2	0.131782	1.24539e-20	0.132553
ARID5B	0.13178	1.24673e-20	0.132551
AMOTL1	0.131646	1.36389e-20	0.132415
INMT	0.131576	1.4297e-20	0.132343
RAPGEFL1	-0.131558	1.44677e-20	-0.132325
IGF2BP2	-0.131531	1.47303e-20	-0.132298
LRP10	-0.131523	1.48106e-20	-0.13229
KRT20	-0.131451	1.55458e-20	-0.132216
GJC1	0.131429	1.57773e-20	0.132194
OS9	-0.131384	1.62586e-20	-0.132148
THBD	-0.131315	1.70228e-20	-0.132078
RAP1GAP	-0.131293	1.7276e-20	-0.132056
HOXB6	-0.131273	1.7508e-20	-0.132035
ITK	0.131213	1.8224e-20	0.131974
ENTPD1	0.131195	1.84545e-20	0.131955
CTSE	-0.13118	1.86414e-20	-0.13194
BAIAP2L2	-0.13116	1.88924e-20	-0.131919
GDA	-0.1311	1.96576e-20	-0.131859
JCAD	0.13101	2.0882e-20	0.131767
MPP7	0.130902	2.243e-20	0.131658
AGTRAP	-0.130842	2.33579e-20	-0.131596
CDC42EP5	-0.130787	2.42188e-20	-0.131541
NDRG1	-0.130729	2.51728e-20	-0.131482
MXRA7	0.130673	2.61264e-20	0.131425
PRKACB	0.130646	2.66018e-20	0.131397
TMEM59	-0.130557	2.8222e-20	-0.131307
IRF7	-0.130529	2.87601e-20	-0.131278
LAX1	0.130518	2.89729e-20	0.131267
AFF1	0.130489	2.95274e-20	0.131238
TOX	0.130451	3.03005e-20	0.131198
SERPINF1	0.130445	3.04152e-20	0.131192
SHROOM3	-0.130425	3.08198e-20	-0.131172
GTPBP2	-0.130151	3.69729e-20	-0.130893
PTPRN	-0.130065	3.9143e-20	-0.130806
USP18	-0.130058	3.93258e-20	-0.130799
SMARCA2	0.13005	3.95151e-20	0.130791
KLK8	-0.129982	4.13496e-20	-0.130721
DPEP1	0.129977	4.14953e-20	0.130716
CARMIL2	0.129911	4.33233e-20	0.13065
RGS10	0.129881	4.42045e-20	0.130619
ATP8B2	0.129726	4.89722e-20	0.130461
RBPMS2	0.129292	6.52263e-20	0.130019
OSGIN2	0.129263	6.64541e-20	0.129991
COMP	0.1292	6.93028e-20	0.129926
CES1	0.129128	7.2667e-20	0.129852
ANK2	0.129119	7.30908e-20	0.129843
ADCY5	0.129098	7.40977e-20	0.129822
POF1B	-0.129006	7.86881e-20	-0.129729
SPNS2	-0.128964	8.08872e-20	-0.129687
PLEKHB2	-0.128827	8.85256e-20	-0.129547
PDZRN4	0.128823	8.87637e-20	0.129543
LIF	-0.128745	9.33927e-20	-0.129464
LASP1	-0.128723	9.47937e-20	-0.129441
TCF7	0.128695	9.65541e-20	0.129412
VCAM1	0.128675	9.78087e-20	0.129392
HM13	-0.128674	9.78393e-20	-0.129392
PDXK	-0.128609	1.02115e-19	-0.129325
UBXN1	0.128548	1.06295e-19	0.129263
CD3E	0.128544	1.06603e-19	0.129259
AC008397.1	-0.128523	1.08054e-19	-0.129238
ERGIC3	-0.128506	1.09253e-19	-0.12922
ASB2	0.128479	1.11168e-19	0.129193
PDE5A	0.128321	1.23292e-19	0.129033
AXL	0.128295	1.25454e-19	0.129006
FXYD6	0.128283	1.26408e-19	0.128994
SUMO3	-0.128272	1.27331e-19	-0.128982
ESRP1	-0.128128	1.39888e-19	-0.128836
SLC25A37	-0.128118	1.40828e-19	-0.128826
LDB1	0.128104	1.42059e-19	0.128812
ATP2C2	-0.128088	1.43537e-19	-0.128796
WDR33	0.128076	1.44659e-19	0.128784
MFAP4	0.12806	1.46198e-19	0.128767
SIGLEC1	-0.128045	1.47629e-19	-0.128752
C1QB	0.128043	1.47841e-19	0.12875
RAET1L	-0.12779	1.74346e-19	-0.128492
HOXB9	-0.127726	1.81807e-19	-0.128427
CNPY3	-0.127612	1.95759e-19	-0.128311
CST7	0.127417	2.22201e-19	0.128113
HMGB2	0.127341	2.33375e-19	0.128036
DDX6	0.127329	2.35213e-19	0.128024
OSTF1	-0.127322	2.36214e-19	-0.128017
CHMP5	-0.127245	2.48395e-19	-0.127938
ANXA3	-0.127079	2.76487e-19	-0.12777
MEIS1	0.126957	2.99205e-19	0.127646
AQP5	-0.126945	3.01644e-19	-0.127633
TRAT1	0.126866	3.17405e-19	0.127553
GAS6	0.126862	3.18285e-19	0.127549
LUC7L3	0.126861	3.18495e-19	0.127548
C5AR1	-0.126839	3.23008e-19	-0.127526
FUT4	-0.126831	3.24592e-19	-0.127518
PKIB	-0.126769	3.37867e-19	-0.127455
GZMK	0.12675	3.42135e-19	0.127435
BTG2	0.126693	3.54973e-19	0.127377
PARVA	0.126675	3.58996e-19	0.127359
TMCO3	-0.126562	3.86172e-19	-0.127244
ABHD17C	-0.126557	3.87498e-19	-0.127239
NBL1	-0.12655	3.89286e-19	-0.127232
ITFG1	-0.126453	4.1424e-19	-0.127134
HERC6	-0.126405	4.27374e-19	-0.127084
HNRNPC	0.126352	4.4204e-19	0.127031
SLC2A3	-0.126337	4.46513e-19	-0.127015
CTNND1	-0.126282	4.6258e-19	-0.126959
MED13L	0.126259	4.69435e-19	0.126936
INPP1	-0.126239	4.75293e-19	-0.126917
SDC4	-0.126202	4.86743e-19	-0.126879
LIX1L	0.126202	4.87038e-19	0.126878
SYNE2	0.126196	4.88883e-19	0.126872
CD6	0.126135	5.08192e-19	0.126811
TBC1D2	-0.126109	5.16737e-19	-0.126784
TCEAL4	0.126093	5.22347e-19	0.126767
ALOX15	0.126018	5.47946e-19	0.126692
SLC35C1	-0.125898	5.91952e-19	-0.126569
CREB5	-0.125807	6.2722e-19	-0.126477
CXCR3	0.125799	6.30437e-19	0.126469
CD5	0.125747	6.51758e-19	0.126417
TRIM72	0.125678	6.81565e-19	0.126346
ST5	0.125644	6.96175e-19	0.126312
SLC6A14	-0.125579	7.25685e-19	-0.126246
CD3D	0.125565	7.32222e-19	0.126232
APP	-0.125545	7.42068e-19	-0.12621
NRBF2	-0.125466	7.80215e-19	-0.126131
NPAS2	-0.125442	7.92532e-19	-0.126106
GLCCI1	0.125381	8.23813e-19	0.126044
NRP2	0.125365	8.32357e-19	0.126028
ST3GAL4	-0.125333	8.4932e-19	-0.125996
CSF3R	-0.125239	9.0183e-19	-0.1259
PTMS	0.125148	9.56068e-19	0.125807
CASP7	-0.125113	9.77187e-19	-0.125772
ZMYND11	0.125006	1.04638e-18	0.125663
RACK1	0.125	1.05001e-18	0.125658
NDUFB8	0.12491	1.11212e-18	0.125566
TRIB3	-0.124857	1.15009e-18	-0.125512
MCAM	0.124846	1.15843e-18	0.125501
ASXL1	0.124753	1.22901e-18	0.125406
GALNT10	-0.124737	1.24126e-18	-0.12539
PDIA6	-0.124671	1.29427e-18	-0.125323
LRG1	-0.12459	1.36312e-18	-0.12524
KLK7	-0.124569	1.38108e-18	-0.125219
UBP1	0.124567	1.38295e-18	0.125217
CD38	0.124549	1.39853e-18	0.125199
ZNF106	0.124537	1.4098e-18	0.125187
PON2	-0.124528	1.41729e-18	-0.125178
LY9	0.124465	1.47497e-18	0.125114
AKNA	0.124441	1.49783e-18	0.125089
FBL	0.124281	1.65761e-18	0.124927
TTC39A	-0.124268	1.67086e-18	-0.124914
CCR7	0.124253	1.68765e-18	0.124898
COL6A1	0.124224	1.71799e-18	0.124869
TCN1	-0.124183	1.76411e-18	-0.124827
MMP7	-0.12406	1.90654e-18	-0.124702
ART3	0.12402	1.95479e-18	0.124662
PRDX4	-0.124007	1.97159e-18	-0.124648
MYO1B	-0.123844	2.18449e-18	-0.124483
RASGRP2	0.123773	2.28491e-18	0.124411
SMARCA5	0.123744	2.3266e-18	0.124382
DCN	0.123696	2.39824e-18	0.124333
ZG16	-0.123681	2.42103e-18	-0.124317
RBL2	0.123546	2.63517e-18	0.124181
NCL	0.123532	2.65908e-18	0.124166
TMED3	-0.12353	2.66208e-18	-0.124164
PPBP	-0.123367	2.94891e-18	-0.123999
PLIN2	-0.123304	3.06948e-18	-0.123934
HNF4A	-0.123286	3.1038e-18	-0.123916
ICA1	-0.123261	3.15264e-18	-0.123891
MECOM	-0.123257	3.16082e-18	-0.123887
USH1C	-0.123243	3.18798e-18	-0.123873
GCHFR	-0.123129	3.42365e-18	-0.123757
DDX5	0.123017	3.67314e-18	0.123643
CARD11	0.123001	3.70966e-18	0.123627
BTNL8	-0.122969	3.78617e-18	-0.123594
CRELD2	-0.12295	3.83023e-18	-0.123576
ZYX	0.12288	4.00357e-18	0.123504
PSD	0.122838	4.10964e-18	0.123461
GREM1	0.122815	4.16903e-18	0.123438
LAT	0.12281	4.18105e-18	0.123433
SHISA5	-0.122732	4.39196e-18	-0.123353
CKB	0.122727	4.40319e-18	0.123349
ADAM9	-0.122612	4.7315e-18	-0.123232
ITGAM	-0.122598	4.77293e-18	-0.123218
NIBAN2	-0.122445	5.25134e-18	-0.123063
AIM2	0.122347	5.58242e-18	0.122963
CLDN1	-0.122304	5.7353e-18	-0.122919
EEF1B2	0.122292	5.77754e-18	0.122907
FOXP2	0.122275	5.83848e-18	0.12289
ADAM8	-0.122238	5.97542e-18	-0.122852
ALDH3B1	-0.122209	6.08504e-18	-0.122822
DCBLD2	-0.122133	6.37791e-18	-0.122746
UBASH3A	0.122109	6.4733e-18	0.122722
TMEM131L	0.122056	6.68998e-18	0.122668
LAD1	-0.122015	6.8613e-18	-0.122626
CD7	0.122001	6.9249e-18	0.122611
OLFML3	0.121993	6.95897e-18	0.122603
PCED1B	0.121985	6.99353e-18	0.122595
FRY	0.121957	7.11633e-18	0.122567
ARF4	-0.12192	7.27968e-18	-0.12253
PAPSS2	-0.121908	7.33383e-18	-0.122518
CNTRL	0.121879	7.46862e-18	0.122488
DHCR24	-0.121706	8.31577e-18	-0.122312
SMAGP	-0.121678	8.46096e-18	-0.122284
FSTL1	0.121626	8.73501e-18	0.122231
C1QA	0.121586	8.95487e-18	0.122191
EFHD2	-0.121583	8.9742e-18	-0.122187
JCHAIN	0.121521	9.32125e-18	0.122125
THY1	0.121472	9.61231e-18	0.122074
PIK3IP1	0.121442	9.7899e-18	0.122044
GIPR	-0.121341	1.04173e-17	-0.121942
ENPP2	0.121335	1.04594e-17	0.121936
BNIP3L	-0.12131	1.06242e-17	-0.12191
CEMIP2	-0.121183	1.14902e-17	-0.121781
SLC17A5	-0.121112	1.20048e-17	-0.121709
CD300A	-0.120926	1.34553e-17	-0.121521
SYT13	-0.120886	1.3793e-17	-0.12148
SMIM5	-0.120847	1.41257e-17	-0.121441
NUDC	0.120823	1.43399e-17	0.121416
RAB5C	-0.12082	1.43662e-17	-0.121413
GBP3	-0.120791	1.46236e-17	-0.121384
CUL1	0.12058	1.66533e-17	0.121169
ATP5MC2	0.120498	1.75088e-17	0.121086
CCL28	-0.120437	1.81759e-17	-0.121024
APOBEC3H	0.120402	1.85716e-17	0.120989
RHOBTB3	0.120379	1.88372e-17	0.120965
WNK2	0.120322	1.95061e-17	0.120908
FLRT3	-0.12026	2.02545e-17	-0.120845
SIT1	0.120155	2.16087e-17	0.120738
YAP1	0.120125	2.19977e-17	0.120708
RGMA	0.120095	2.24118e-17	0.120677
PRKDC	0.120085	2.25518e-17	0.120667
RER1	-0.120084	2.25611e-17	-0.120666
ENO1	-0.120054	2.29725e-17	-0.120636
GYPC	0.12002	2.34585e-17	0.120601
CACNA1H	0.119984	2.39879e-17	0.120564
FAM3D	-0.119944	2.45785e-17	-0.120524
ILF3	0.119941	2.4624e-17	0.120521
CCDC68	-0.119892	2.53757e-17	-0.120471
CLDN3	-0.119881	2.55431e-17	-0.12046
SAMD3	0.119791	2.69743e-17	0.120369
PITPNB	0.119771	2.73048e-17	0.120349
SYNGR2	-0.11971	2.83477e-17	-0.120287
VCL	0.119674	2.89744e-17	0.12025
KLF3	-0.119588	3.05408e-17	-0.120163
MASP1	0.119498	3.22455e-17	0.120072
ARHGDIA	-0.119462	3.29651e-17	-0.120035
MVB12B	0.119441	3.3393e-17	0.120014
SLC7A11	-0.119315	3.60429e-17	-0.119886
TMEM9B	-0.119173	3.92887e-17	-0.119742
ECM1	-0.119133	4.02541e-17	-0.119702
MFSD6	-0.119102	4.10187e-17	-0.11967
PDLIM4	0.119083	4.15019e-17	0.119651
SMAD3	-0.119025	4.29908e-17	-0.119592
TCEAL1	0.119014	4.3275e-17	0.119581
TRAF1	0.118862	4.74337e-17	0.119427
SAMD9	-0.118836	4.81819e-17	-0.119401
SETBP1	0.118812	4.89048e-17	0.119376
SLAMF1	0.118712	5.19305e-17	0.119275
CILP	0.118682	5.28818e-17	0.119244
CTNNA1	-0.118664	5.34597e-17	-0.119226
LGR4	-0.118662	5.35541e-17	-0.119223
LPCAT4	-0.118633	5.44975e-17	-0.119194
AGR3	-0.118609	5.52923e-17	-0.11917
SERBP1	0.118572	5.65387e-17	0.119132
CAVIN2	0.118505	5.88455e-17	0.119065
SELENOW	0.118446	6.09902e-17	0.119005
TM4SF4	-0.118401	6.26592e-17	-0.118959
SEC63	0.11834	6.50163e-17	0.118897
ATN1	0.118331	6.53665e-17	0.118888
TESPA1	0.118316	6.59672e-17	0.118873
HIST1H1D	0.118308	6.62898e-17	0.118864
TNFRSF10A	-0.118306	6.63708e-17	-0.118862
CAMK4	0.118301	6.65697e-17	0.118857
NEK6	-0.118295	6.67959e-17	-0.118852
OPN3	-0.11829	6.7001e-17	-0.118846
PHF19	0.118276	6.75807e-17	0.118832
P2RX5	0.118273	6.76832e-17	0.118829
CHRM2	0.118257	6.83592e-17	0.118813
SERPINB8	-0.118224	6.973e-17	-0.118779
CADM1	0.118173	7.18984e-17	0.118728
C8G	-0.118152	7.27876e-17	-0.118707
IER5	-0.118079	7.60778e-17	-0.118632
MYO7B	-0.118061	7.68871e-17	-0.118614
HMGN3	0.118048	7.75074e-17	0.118601
ITM2A	0.118013	7.91615e-17	0.118565
DDX60	-0.117993	8.01311e-17	-0.118545
MMP15	-0.117968	8.13286e-17	-0.11852
TRAC	0.117787	9.06356e-17	0.118337
ADGRA2	0.117774	9.13702e-17	0.118323
SPRED1	-0.117651	9.83312e-17	-0.118199
MAPK3	-0.117616	1.00416e-16	-0.118163
PKIG	0.11744	1.11572e-16	0.117985
RAPGEF3	-0.117427	1.12465e-16	-0.117971
TSPOAP1	0.117418	1.1303e-16	0.117963
FNIP2	-0.117409	1.13664e-16	-0.117953
SMPDL3A	-0.117153	1.32413e-16	-0.117694
GJB3	-0.117133	1.34067e-16	-0.117673
LMAN1	-0.117123	1.34821e-16	-0.117663
GFI1	0.117121	1.35014e-16	0.117661
ABCC4	0.117033	1.42229e-16	0.117572
CD79B	0.117003	1.4482e-16	0.117541
MMP14	-0.116969	1.47766e-16	-0.117507
MPZL2	-0.116959	1.48633e-16	-0.117497
TTYH3	-0.116927	1.5153e-16	-0.117464
KLHL21	0.116879	1.55936e-16	0.117416
DEGS2	-0.116862	1.57507e-16	-0.117398
CXCL5	-0.116717	1.71653e-16	-0.117252
ADGRG1	-0.116717	1.71735e-16	-0.117251
HOXB7	-0.11669	1.7444e-16	-0.117224
NNMT	0.116669	1.7665e-16	0.117203
UQCRC2	0.116659	1.7767e-16	0.117193
NUMA1	0.116572	1.87148e-16	0.117104
RASL12	0.11657	1.87347e-16	0.117102
JOSD1	-0.116567	1.87693e-16	-0.117099
GEM	0.116528	1.92069e-16	0.11706
TMED7	-0.116494	1.95937e-16	-0.117026
FCGR3A	-0.116456	2.00456e-16	-0.116987
GLMP	-0.116424	2.0434e-16	-0.116954
CTTN	-0.116417	2.05203e-16	-0.116947
HABP4	0.116351	2.13391e-16	0.11688
F2RL1	-0.116335	2.15365e-16	-0.116864
SYK	-0.11628	2.2248e-16	-0.116808
REG1A	-0.116236	2.28296e-16	-0.116764
TESC	-0.116222	2.30297e-16	-0.116749
NQO1	-0.116191	2.34565e-16	-0.116718
MTR	0.116149	2.40481e-16	0.116675
PCMTD1	0.116124	2.43981e-16	0.11665
ATF7IP	0.116025	2.5875e-16	0.11655
CAST	-0.11601	2.61049e-16	-0.116534
PLSCR1	-0.115954	2.69787e-16	-0.116478
CDC42BPG	-0.115918	2.75541e-16	-0.116442
SIRPA	-0.115849	2.86994e-16	-0.116372
CGREF1	-0.115822	2.91646e-16	-0.116344
SLA2	0.1158	2.95351e-16	0.116322
ENPP3	0.115789	2.97267e-16	0.116311
PLEKHG6	-0.115775	2.9975e-16	-0.116297
OGA	0.115725	3.08716e-16	0.116246
OCIAD2	-0.115721	3.09575e-16	-0.116241
A2M	0.115703	3.12751e-16	0.116224
ACTB	0.115685	3.16175e-16	0.116205
SORBS2	0.115609	3.30657e-16	0.116128
MSN	0.115518	3.48718e-16	0.116036
CA11	0.115502	3.52074e-16	0.11602
TMEM30B	-0.115476	3.57458e-16	-0.115994
ANKRD37	-0.115433	3.66743e-16	-0.115949
RAB5IF	-0.115429	3.6762e-16	-0.115945
PGAM1	-0.115384	3.77455e-16	-0.1159
MDM4	0.115366	3.81311e-16	0.115882
KIAA1217	-0.115363	3.82012e-16	-0.115879
FAM117A	0.11527	4.03483e-16	0.115785
LITAF	-0.115157	4.31012e-16	-0.115671
FOXN3	0.115135	4.36812e-16	0.115648
IGSF9	-0.115045	4.60336e-16	-0.115557
MARCKSL1	-0.115043	4.60948e-16	-0.115554
ELK4	0.114991	4.75122e-16	0.115502
PFDN5	0.11495	4.86601e-16	0.115461
GJB4	-0.114926	4.9369e-16	-0.115436
BAZ1B	0.114887	5.04934e-16	0.115397
MDK	-0.114834	5.20744e-16	-0.115343
GIMAP7	0.1148	5.31371e-16	0.115308
DDR2	0.114769	5.41003e-16	0.115277
ITGA7	0.11456	6.11411e-16	0.115065
GSDMB	-0.114464	6.46459e-16	-0.114968
FZD7	0.114436	6.5696e-16	0.11494
EMB	0.114405	6.68916e-16	0.114908
FRK	-0.114401	6.70535e-16	-0.114904
EIF4EBP2	0.114362	6.8585e-16	0.114865
ACACB	0.114341	6.94505e-16	0.114843
EMC7	-0.114337	6.96182e-16	-0.114839
ITGA1	0.11431	7.07068e-16	0.114812
LRRC1	-0.114242	7.35796e-16	-0.114743
IRF6	-0.114216	7.46915e-16	-0.114716
CDC42EP2	-0.114169	7.6768e-16	-0.114669
CLIC1	-0.114145	7.78261e-16	-0.114645
SUN2	0.114138	7.81387e-16	0.114638
OGN	0.114112	7.93368e-16	0.114611
TMEM63B	-0.114045	8.2481e-16	-0.114543
TYROBP	-0.114017	8.38207e-16	-0.114515
ZAP70	0.113946	8.73387e-16	0.114443
PODXL2	-0.11394	8.76481e-16	-0.114437
TSPAN33	0.113893	9.00675e-16	0.11439
DDX42	0.113825	9.36968e-16	0.114321
GLUL	-0.113769	9.68079e-16	-0.114264
TBC1D8	-0.113724	9.93406e-16	-0.114218
SPINK1	-0.113659	1.03136e-15	-0.114153
FBXL22	0.113535	1.10855e-15	0.114026
EGFR	-0.113453	1.1623e-15	-0.113943
ANAPC5	0.113429	1.17818e-15	0.11392
LCN15	0.113428	1.17876e-15	0.113919
CLDN12	-0.113409	1.19227e-15	-0.113899
AIF1L	0.11334	1.24076e-15	0.113829
TMCO1	-0.113267	1.29365e-15	-0.113755
ADAMTS9	-0.113206	1.34026e-15	-0.113693
TIMP4	-0.113199	1.34544e-15	-0.113686
NIBAN1	0.113155	1.37995e-15	0.113642
OSBPL2	-0.113153	1.3816e-15	-0.11364
MIF	-0.113141	1.39133e-15	-0.113627
UNC93B1	-0.113122	1.40673e-15	-0.113608
MAPK13	-0.11311	1.41647e-15	-0.113596
DAP	-0.11305	1.4659e-15	-0.113536
FREM1	0.113043	1.47243e-15	0.113528
BCAP31	-0.112996	1.51251e-15	-0.11348
BAX	-0.112968	1.53663e-15	-0.113453
CXCR6	0.112798	1.69495e-15	0.11328
DDOST	-0.112778	1.71471e-15	-0.113259
DUSP22	0.112722	1.77065e-15	0.113203
COL6A2	0.112707	1.78602e-15	0.113187
MYRF	-0.112705	1.78733e-15	-0.113186
C1QTNF7	0.112638	1.85742e-15	0.113118
PGC	-0.112627	1.86946e-15	-0.113107
SEMA4G	-0.112624	1.87259e-15	-0.113104
ANAPC16	0.112578	1.92227e-15	0.113058
LHFPL2	-0.11251	1.99905e-15	-0.112988
C6orf223	-0.112484	2.02879e-15	-0.112962
SHFL	-0.112437	2.084e-15	-0.112915
FAM98B	0.112433	2.0888e-15	0.112911
CLEC2D	0.112387	2.14479e-15	0.112864
MMRN1	0.112384	2.14803e-15	0.112861
GUCY1B1	0.112377	2.15744e-15	0.112853
ATF4	0.112241	2.33137e-15	0.112716
SUCO	-0.112241	2.33151e-15	-0.112716
TNNT2	-0.112178	2.41655e-15	-0.112653
ESYT1	0.112165	2.43547e-15	0.112639
PNP	-0.112129	2.48588e-15	-0.112602
FA2H	-0.112094	2.53624e-15	-0.112567
RCSD1	0.112044	2.6093e-15	0.112516
FSTL3	0.112036	2.62048e-15	0.112509
SLC38A1	0.112003	2.6706e-15	0.112475
CDC42EP3	0.112003	2.67143e-15	0.112475
TRGC2	0.111998	2.67851e-15	0.11247
RGL3	-0.11198	2.70586e-15	-0.112452
TSPYL2	0.111948	2.75584e-15	0.112419
POLD4	-0.111943	2.76323e-15	-0.112415
LYN	-0.111929	2.78588e-15	-0.1124
RSL1D1	0.111873	2.87594e-15	0.112343
GABARAP	-0.111873	2.87671e-15	-0.112343
DMD	0.111778	3.03579e-15	0.112247
EDEM3	-0.111772	3.04636e-15	-0.112241
SYT8	-0.111732	3.11656e-15	-0.112201
CD164	-0.111669	3.23117e-15	-0.112136
ID1	-0.111658	3.25105e-15	-0.112125
KLHL5	0.111617	3.32647e-15	0.112084
JSRP1	-0.111612	3.33601e-15	-0.112079
RNF115	0.111597	3.36548e-15	0.112064
EHBP1L1	0.111596	3.36726e-15	0.112063
KLHL24	0.111526	3.50353e-15	0.111992
HOXD10	0.111508	3.53888e-15	0.111974
RNASE1	-0.111465	3.62678e-15	-0.11193
IL21R	0.111454	3.64972e-15	0.111919
MCU	-0.111413	3.73613e-15	-0.111877
RHOD	-0.111407	3.74944e-15	-0.111871
CD163	-0.111397	3.77084e-15	-0.111861
MCCC1	0.111331	3.91354e-15	0.111794
INSIG1	-0.111301	3.98021e-15	-0.111764
ARHGEF26	0.111298	3.98658e-15	0.111761
MFHAS1	0.111279	4.0303e-15	0.111742
CLMP	0.111279	4.03099e-15	0.111742
NRN1	-0.111266	4.06081e-15	-0.111728
SMIM24	-0.111264	4.06626e-15	-0.111726
TNFRSF11A	-0.111221	4.165e-15	-0.111683
SET	0.111204	4.20539e-15	0.111666
SMAD9	0.111173	4.27894e-15	0.111635
ZNF683	0.111139	4.36403e-15	0.1116
CRACR2B	-0.111004	4.70983e-15	-0.111463
PADI2	-0.110973	4.79211e-15	-0.111432
ABHD11	-0.110936	4.89334e-15	-0.111395
KLF9	0.110889	5.02596e-15	0.111347
CAND1	0.110883	5.0431e-15	0.111341
SENP6	0.110871	5.07562e-15	0.111329
MLLT1	0.110862	5.10312e-15	0.111319
NFATC3	0.110856	5.1188e-15	0.111314
OLFML2A	0.11081	5.25425e-15	0.111267
NT5C2	-0.110806	5.26619e-15	-0.111263
IMMT	0.110798	5.29134e-15	0.111254
HAND2	0.110739	5.46894e-15	0.111195
TOR1B	-0.110698	5.59741e-15	-0.111153
MYO5B	-0.110697	5.5991e-15	-0.111153
SLFN12L	0.110693	5.61235e-15	0.111149
PARM1	-0.110661	5.71485e-15	-0.111116
ITGBL1	0.110606	5.89484e-15	0.11106
GPRC5C	-0.110605	5.89803e-15	-0.111059
ABL1	0.110492	6.28532e-15	0.110945
TNFRSF6B	0.110464	6.38506e-15	0.110917
ZBTB7C	-0.110375	6.71132e-15	-0.110827
DDR1	-0.11035	6.8071e-15	-0.110801
FGFBP1	-0.110311	6.96028e-15	-0.110761
CRIM1	0.110298	7.00957e-15	0.110749
PRKCB	0.11029	7.0428e-15	0.11074
GPX3	0.110269	7.1242e-15	0.110719
CDKN1B	0.110269	7.12554e-15	0.110719
TINAGL1	-0.110221	7.31771e-15	-0.110671
MAMDC2	0.110199	7.41027e-15	0.110648
MAOA	0.110131	7.69658e-15	0.11058
PDK2	0.110077	7.93398e-15	0.110525
IFNGR1	-0.110055	8.03219e-15	-0.110503
HIST1H2BH	0.109909	8.71904e-15	0.110355
PLPP1	0.109855	8.98656e-15	0.1103
SOD2	0.109828	9.12039e-15	0.110273
MCFD2	-0.109809	9.22204e-15	-0.110253
HIF3A	0.109735	9.61001e-15	0.110178
PPP4R3B	0.109724	9.66942e-15	0.110167
IRF8	0.109716	9.7106e-15	0.11016
CFL1	-0.10967	9.96445e-15	-0.110113
TTC9	-0.109633	1.01703e-14	-0.110076
FPR1	-0.109603	1.03447e-14	-0.110045
AEBP1	0.109566	1.05624e-14	0.110007
SATB1	0.109536	1.07403e-14	0.109977
ITIH5	0.109481	1.10695e-14	0.109922
SYMPK	0.109457	1.12224e-14	0.109897
BLK	0.109446	1.12933e-14	0.109886
ARHGAP18	-0.10944	1.13269e-14	-0.10988
DNASE1L1	-0.109367	1.17972e-14	-0.109806
CCDC141	0.109346	1.19343e-14	0.109785
KLRG1	0.10928	1.23873e-14	0.109718
CCL15	-0.109177	1.3115e-14	-0.109614
DPP4	-0.109095	1.37229e-14	-0.109531
STK38L	0.109021	1.43038e-14	0.109456
ACAP1	0.10901	1.4386e-14	0.109445
CRB3	-0.108995	1.45058e-14	-0.10943
SMPD3	-0.108971	1.47028e-14	-0.109406
ATP5F1B	0.108845	1.57679e-14	0.109278
CCDC3	0.108792	1.62345e-14	0.109225
RBMS3	0.108761	1.65157e-14	0.109193
GALR2	0.108722	1.68801e-14	0.109153
ABCG1	-0.108694	1.71428e-14	-0.109125
MANF	-0.108674	1.73374e-14	-0.109105
CEP68	0.108665	1.74244e-14	0.109095
PIK3CB	-0.108586	1.82024e-14	-0.109015
TMPO	0.108572	1.83371e-14	0.109002
GABRE	-0.108566	1.83978e-14	-0.108996
KMT2A	0.108469	1.94114e-14	0.108898
PPP3CA	-0.108319	2.10945e-14	-0.108745
YIPF3	-0.108292	2.14014e-14	-0.108719
DTNA	0.10826	2.17895e-14	0.108686
ADIPOR1	-0.108225	2.2216e-14	-0.10865
FDXR	-0.108211	2.23899e-14	-0.108636
TPM1	0.108205	2.24529e-14	0.108631
PRKAR2B	0.108096	2.38526e-14	0.10852
ACAA1	-0.108085	2.39881e-14	-0.108509
B4GALT1	-0.108064	2.42652e-14	-0.108488
TNFRSF13B	0.107946	2.58954e-14	0.108368
LLGL2	-0.107893	2.66715e-14	-0.108314
LAMP5	0.107862	2.71159e-14	0.108284
OCLN	-0.10778	2.83744e-14	-0.1082
PRAG1	-0.107773	2.84882e-14	-0.108193
FILIP1	0.107772	2.84918e-14	0.108192
SNRNP200	0.107732	2.91355e-14	0.108151
REEP1	0.107692	2.97755e-14	0.108111
HNRNPLL	0.107659	3.03112e-14	0.108078
ANO1	-0.10763	3.08113e-14	-0.108048
HNRNPDL	0.107555	3.20949e-14	0.107973
APOBEC3A	-0.107388	3.51724e-14	-0.107803
TRDC	0.107329	3.6326e-14	0.107744
MYO6	-0.10729	3.7102e-14	-0.107705
SAMD4A	0.107289	3.71339e-14	0.107703
TXNDC12	-0.107253	3.78528e-14	-0.107668
RIC3	0.107233	3.82739e-14	0.107647
DTHD1	0.107135	4.03843e-14	0.107548
NR2F1	0.107052	4.22414e-14	0.107464
STAT5B	0.107036	4.26226e-14	0.107448
PCDH7	0.106977	4.40052e-14	0.107388
DDX17	0.106972	4.4125e-14	0.107383
ASL	-0.106959	4.44412e-14	-0.10737
IL12RB2	0.106878	4.64589e-14	0.107287
CASQ2	0.106854	4.70613e-14	0.107264
SOX9	-0.10681	4.82027e-14	-0.107219
TMEM141	-0.10678	4.90058e-14	-0.107188
FOXP3	0.106777	4.90717e-14	0.107186
UGT1A1	-0.106772	4.92028e-14	-0.107181
APOBEC3G	0.106729	5.0365e-14	0.107137
HDGFL3	0.1067	5.11793e-14	0.107107
GRAMD1A	0.106682	5.16676e-14	0.10709
NPTX1	0.106607	5.38347e-14	0.107013
KCND3	0.106506	5.68724e-14	0.106911
SEC61G	-0.10648	5.76765e-14	-0.106885
PLA2G10	-0.10647	5.79934e-14	-0.106875
HNRNPH3	0.106465	5.81377e-14	0.10687
MTERF2	0.106424	5.9449e-14	0.106828
THYN1	0.106291	6.38777e-14	0.106694
JAK3	0.106288	6.39813e-14	0.106691
HSD11B1	0.106281	6.42365e-14	0.106684
CORO2A	-0.106259	6.50088e-14	-0.106661
PADI1	-0.106252	6.52407e-14	-0.106655
IGFBP3	0.106227	6.61513e-14	0.106629
MYO15B	-0.106211	6.6721e-14	-0.106613
PRPF38B	0.106183	6.77228e-14	0.106585
DDX3X	0.106008	7.44368e-14	0.106408
FAM83D	0.105913	7.83779e-14	0.106311
SMARCD3	0.105912	7.84015e-14	0.106311
PRPF8	0.105841	8.14656e-14	0.106239
WSCD2	0.105817	8.25443e-14	0.106214
DSP	-0.105746	8.57641e-14	-0.106142
NFKBIZ	-0.105724	8.67628e-14	-0.106121
RTN3	-0.105715	8.71822e-14	-0.106112
KLRD1	0.105701	8.78227e-14	0.106098
CD40LG	0.105643	9.06233e-14	0.106039
TM4SF5	-0.105633	9.11066e-14	-0.106029
PUM2	0.10563	9.12704e-14	0.106025
PKN1	0.105455	1.00269e-13	0.105849
NOSTRIN	-0.105381	1.04345e-13	-0.105774
MTERF4	0.105347	1.06281e-13	0.105739
SEPTIN6	0.105338	1.06742e-13	0.105731
SCRN1	0.105322	1.07688e-13	0.105714
BSG	-0.105238	1.1265e-13	-0.105629
STARD10	-0.105172	1.16706e-13	-0.105562
JUN	-0.105167	1.1703e-13	-0.105557
MRC1	-0.105137	1.18927e-13	-0.105527
SCML4	0.105115	1.2035e-13	0.105504
LAYN	0.105102	1.2116e-13	0.105492
MAPKAPK2	0.105101	1.21201e-13	0.105491
RERG	0.105081	1.22525e-13	0.105471
CDH1	-0.105052	1.24458e-13	-0.105441
SCAMP2	-0.104999	1.28002e-13	-0.105388
NBN	0.104984	1.29096e-13	0.105372
ORMDL2	-0.104941	1.321e-13	-0.105328
HPSE	-0.104897	1.35173e-13	-0.105285
ST6GALNAC6	0.104852	1.38534e-13	0.105238
HSPB1	0.104794	1.42891e-13	0.10518
TNFSF4	0.104775	1.44316e-13	0.105161
VAMP1	0.104713	1.49154e-13	0.105098
ASAP2	-0.104709	1.49465e-13	-0.105094
TMEM179B	-0.104691	1.50901e-13	-0.105076
NBAS	0.104658	1.53633e-13	0.105042
PTGER3	0.104637	1.55295e-13	0.105022
FCGBP	-0.104611	1.57539e-13	-0.104995
TBX21	0.104606	1.57906e-13	0.10499
MST1	-0.104574	1.60603e-13	-0.104958
SLC25A1	-0.10454	1.63571e-13	-0.104923
SYTL1	-0.104539	1.63685e-13	-0.104922
SH3BGRL2	-0.104501	1.67039e-13	-0.104884
APH1A	-0.104475	1.69334e-13	-0.104858
IFNGR2	-0.104429	1.73484e-13	-0.104812
SYNE1	0.104418	1.74524e-13	0.1048
DUSP6	-0.104412	1.7514e-13	-0.104794
ARHGEF25	0.104409	1.75361e-13	0.104791
ST6GAL1	0.104404	1.75894e-13	0.104785
BZW1	-0.104393	1.76894e-13	-0.104775
STS	-0.104268	1.89039e-13	-0.104648
ALDOB	-0.104252	1.90658e-13	-0.104632
MITF	0.104249	1.90967e-13	0.104629
IER2	-0.104172	1.98888e-13	-0.104552
ADAM33	0.104169	1.99247e-13	0.104548
ABCD2	0.104168	1.99329e-13	0.104547
IL2RA	0.104139	2.02412e-13	0.104518
ADD1	0.104053	2.11868e-13	0.104431
ERLEC1	-0.104046	2.12656e-13	-0.104424
MAFF	-0.104009	2.16857e-13	-0.104387
SFXN3	-0.103946	2.2418e-13	-0.104323
CALML4	-0.103851	2.35751e-13	-0.104227
SF3B3	0.103847	2.36283e-13	0.104223
CPA3	0.103814	2.40418e-13	0.10419
ADAM11	0.103791	2.43387e-13	0.104166
NUDT3	0.103775	2.45508e-13	0.10415
PRSS1	-0.103714	2.53503e-13	-0.104088
NOP56	0.10369	2.56744e-13	0.104064
TSPEAR	0.103676	2.58611e-13	0.10405
GNA15	-0.103664	2.60313e-13	-0.104038
HIST2H2BE	-0.103638	2.63885e-13	-0.104012
NOX1	-0.103632	2.64772e-13	-0.104005
TUT4	0.103608	2.68159e-13	0.103981
LTBP1	0.103596	2.69746e-13	0.103969
RASSF6	-0.103579	2.72267e-13	-0.103952
NOP58	0.10357	2.73577e-13	0.103942
C4orf48	-0.103568	2.73842e-13	-0.103941
FPR3	-0.103467	2.88819e-13	-0.103839
NXN	0.103467	2.88875e-13	0.103838
ELMO3	-0.103384	3.01662e-13	-0.103755
PPP3CB	0.103298	3.15706e-13	0.103668
TNFRSF11B	-0.103201	3.32302e-13	-0.103569
PATL2	0.103194	3.33397e-13	0.103563
STON1	0.103127	3.454e-13	0.103495
RHOQ	0.103118	3.46995e-13	0.103486
MPZL3	-0.10311	3.48466e-13	-0.103478
KRT13	-0.103092	3.51854e-13	-0.103459
TGFB1I1	0.103068	3.56329e-13	0.103435
TRIB1	-0.103064	3.5699e-13	-0.103431
RAC1	-0.103054	3.58915e-13	-0.103421
PTPN12	-0.103015	3.66417e-13	-0.103381
VIL1	-0.103002	3.68849e-13	-0.103369
TCIRG1	-0.102918	3.8542e-13	-0.103284
CSNK2A2	0.102918	3.85494e-13	0.103283
CLEC7A	-0.10284	4.01582e-13	-0.103205
PRDX5	-0.102791	4.12034e-13	-0.103155
FABP4	0.102765	4.17569e-13	0.103129
DTNBP1	0.102689	4.34509e-13	0.103053
IGFBP4	0.102665	4.39987e-13	0.103028
FBLN1	0.102646	4.44545e-13	0.103008
KCNAB1	0.102629	4.4835e-13	0.102992
FGF2	0.102626	4.4915e-13	0.102988
MAGED2	-0.102605	4.54157e-13	-0.102967
SBSPON	-0.102594	4.56672e-13	-0.102956
TRIM16	-0.102571	4.62203e-13	-0.102933
RUNX1T1	0.102558	4.65471e-13	0.102919
PLPP2	-0.102552	4.66824e-13	-0.102914
HEXA	-0.10255	4.67425e-13	-0.102911
SEPTIN9	0.102544	4.68914e-13	0.102905
FCRL3	0.102509	4.77492e-13	0.10287
EPS15	0.102509	4.77528e-13	0.10287
RTN1	0.10249	4.82154e-13	0.102851
CRTC3	0.102462	4.89299e-13	0.102823
SCEL	-0.10246	4.89934e-13	-0.10282
SH3BP2	-0.102421	4.99801e-13	-0.102782
LSP1	-0.102404	5.04328e-13	-0.102764
DAAM2	0.1024	5.05486e-13	0.10276
MAGEH1	0.102358	5.16735e-13	0.102717
TPD52	-0.102297	5.33343e-13	-0.102656
PLD4	0.102289	5.35567e-13	0.102648
TNS2	0.102242	5.48809e-13	0.1026
ZNF117	-0.102173	5.68924e-13	-0.102531
SELENOM	0.102125	5.83345e-13	0.102482
BCL11B	0.10211	5.87893e-13	0.102467
TMEM184A	-0.102106	5.89174e-13	-0.102463
NUP107	0.102094	5.92689e-13	0.102451
VAT1	-0.102086	5.95249e-13	-0.102443
MAF1	0.10207	6.0008e-13	0.102427
RAP2B	-0.102019	6.16487e-13	-0.102375
TMEM123	0.101985	6.27209e-13	0.102341
ATG16L2	-0.101967	6.33314e-13	-0.102322
VASP	-0.101954	6.37673e-13	-0.102309
TNFSF10	-0.10183	6.80059e-13	-0.102184
CLU	0.101756	7.06687e-13	0.102109
TMEM44	-0.101735	7.14163e-13	-0.102088
SRRM2	0.101622	7.5749e-13	0.101974
CELF2	0.101588	7.70822e-13	0.10194
GZMH	0.101574	7.76207e-13	0.101926
SLK	-0.101545	7.88211e-13	-0.101896
ARHGAP1	0.101543	7.88751e-13	0.101895
MCM3	0.101421	8.40182e-13	0.101771
SEC61A1	-0.101319	8.85918e-13	-0.101668
ITPKC	-0.101272	9.07447e-13	-0.101621
PPDPF	-0.101262	9.1204e-13	-0.101611
OSMR	0.101232	9.26548e-13	0.10158
ZDHHC3	-0.10118	9.51773e-13	-0.101527
RCAN2	0.10117	9.56543e-13	0.101517
RPN2	-0.101137	9.72917e-13	-0.101484
VPS54	0.101121	9.81123e-13	0.101468
GJB5	-0.101119	9.81895e-13	-0.101466
ZBTB38	0.101099	9.9203e-13	0.101446
APOE	-0.101074	1.00484e-12	-0.101421
FGFR2	0.100959	1.06652e-12	0.101304
SRXN1	-0.100948	1.07238e-12	-0.101293
RPN1	-0.100944	1.07482e-12	-0.101289
CXCL12	0.100876	1.11301e-12	0.10122
PROM2	-0.100873	1.1146e-12	-0.101217
AGPAT2	-0.100872	1.11523e-12	-0.101216
PRRT2	0.100864	1.11987e-12	0.101208
TES	0.100843	1.13197e-12	0.101187
PRPF19	0.100822	1.14438e-12	0.101165
AFAP1L2	-0.100754	1.18502e-12	-0.101097
STAT1	0.100736	1.19589e-12	0.101079
SCMH1	0.100708	1.21345e-12	0.10105
HOPX	0.100705	1.21536e-12	0.101047
HK3	-0.1007	1.21817e-12	-0.101043
CA13	-0.100679	1.23144e-12	-0.101021
SMC1A	0.100655	1.24673e-12	0.100997
EBI3	0.100653	1.24785e-12	0.100995
NIN	0.100608	1.27734e-12	0.100949
TBC1D10C	0.100581	1.29455e-12	0.100923
SLC6A8	-0.100529	1.33001e-12	-0.100869
MCOLN2	0.100517	1.33786e-12	0.100858
RIPOR2	0.100499	1.35076e-12	0.100839
KCNH2	0.100435	1.39566e-12	0.100774
CD14	-0.100426	1.40205e-12	-0.100765
BHLHE40	-0.10034	1.46478e-12	-0.100679
GPR108	-0.100309	1.48812e-12	-0.100648
SLC29A1	0.100244	1.53897e-12	0.100581
KLHDC4	0.100237	1.54409e-12	0.100575
ATRNL1	0.100197	1.57578e-12	0.100535
ACAT1	0.100183	1.58741e-12	0.10052
EPPK1	0.100172	1.59592e-12	0.10051
MISP	-0.100154	1.6106e-12	-0.100491
MYCBP2	0.100145	1.61855e-12	0.100482
PYGB	-0.100082	1.671e-12	-0.100419
EID1	0.100074	1.67797e-12	0.10041
GPR155	0.100068	1.68327e-12	0.100404
EMD	0.100066	1.68473e-12	0.100402
RAB12	0.100036	1.71138e-12	0.100371
ACTN1	0.100023	1.72251e-12	0.100358
PFN1	-0.100002	1.74087e-12	-0.100337
ITPR2	0.0999531	1.78485e-12	0.100288
SPSB1	0.0998559	1.87542e-12	0.10019
KCNN3	0.0998495	1.88153e-12	0.100183
HSPA5	-0.0998191	1.91083e-12	-0.100153
HPGD	-0.0998151	1.91477e-12	-0.100149
LUM	0.0997434	1.98586e-12	0.100076
COX8A	-0.0997235	2.00605e-12	-0.100056
ARL8A	-0.0996627	2.06897e-12	-0.0999947
BPTF	0.099404	2.35915e-12	0.0997334
STAG1	0.0993928	2.37264e-12	0.099722
DERL3	0.0993896	2.37642e-12	0.0997189
THBS1	0.0993734	2.39606e-12	0.0997025
CITED1	0.0993565	2.41666e-12	0.0996854
HNRNPD	0.0993456	2.43008e-12	0.0996743
EFNA1	-0.0993326	2.44603e-12	-0.0996613
COCH	0.0993205	2.46108e-12	0.0996491
GALNT12	-0.0992992	2.48785e-12	-0.0996275
PCF11	0.0992899	2.49948e-12	0.0996182
KANK1	0.0992517	2.54837e-12	0.0995795
MRGPRF	0.0992235	2.58498e-12	0.099551
CXCL9	0.0992142	2.59712e-12	0.0995417
SLIT2	0.099163	2.66523e-12	0.09949
TMEM50A	-0.0991626	2.66573e-12	-0.0994896
IFFO1	0.0990337	2.84521e-12	0.0993594
SEMA4B	-0.0989992	2.89522e-12	-0.0993245
COQ8A	0.0989782	2.92595e-12	0.0993034
LARS	0.0989767	2.92829e-12	0.0993018
DYNLT3	-0.0989276	3.00168e-12	-0.0992522
AKAP6	0.0988167	3.17418e-12	0.0991403
MOB3B	-0.0987822	3.22995e-12	-0.0991054
DNAJA4	-0.0987764	3.23937e-12	-0.0990995
MYBBP1A	0.0987479	3.28612e-12	0.0990708
ARHGAP29	-0.0987448	3.29133e-12	-0.0990676
TMEM87B	-0.0987193	3.33376e-12	-0.0990419
HTR1D	-0.0986138	3.51559e-12	-0.0989353
GPR35	-0.0986032	3.53427e-12	-0.0989247
FER1L6	-0.0985942	3.55035e-12	-0.0989155
TMEM132A	-0.0985833	3.56983e-12	-0.0989045
TPRG1	-0.0985085	3.70662e-12	-0.098829
GBE1	-0.0985082	3.7072e-12	-0.0988287
PARP12	-0.098483	3.75424e-12	-0.0988033
LAG3	0.0984576	3.80255e-12	0.0987776
KRT6B	-0.0981624	4.40892e-12	-0.0984795
RAB7B	-0.0981419	4.45451e-12	-0.0984588
ICOS	0.0980553	4.65167e-12	0.0983714
CLDND1	0.0980457	4.67389e-12	0.0983617
HMGCR	-0.0980445	4.67684e-12	-0.0983605
EFNA3	-0.0980015	4.77839e-12	-0.0983171
CSPG4	0.0979981	4.78653e-12	0.0983136
CCDC80	0.0979944	4.79536e-12	0.0983099
PSAP	-0.0979806	4.82847e-12	-0.098296
MMP12	-0.0979707	4.85248e-12	-0.098286
YBX3	0.0979523	4.89719e-12	0.0982674
XKR9	-0.0979474	4.90937e-12	-0.0982624
ZFR	0.0979185	4.98078e-12	0.0982332
ZNFX1	-0.0978884	5.05601e-12	-0.0982029
LDLRAD4	0.0978528	5.14664e-12	0.098167
KDM1A	0.097814	5.2473e-12	0.0981278
CHMP2B	-0.0977589	5.3936e-12	-0.0980721
ATRX	0.097755	5.40408e-12	0.0980681
MAP4	0.0977516	5.41314e-12	0.0980648
RSPO3	0.0977332	5.46314e-12	0.0980461
SELENOP	0.0977107	5.52459e-12	0.0980235
TCF25	0.0976743	5.62579e-12	0.0979867
NMNAT3	0.0976632	5.65694e-12	0.0979755
PYGM	0.0976248	5.76613e-12	0.0979367
SIL1	-0.0975947	5.85313e-12	-0.0979063
ATP13A2	-0.0975668	5.93504e-12	-0.0978781
MICOS10	0.0975618	5.94971e-12	0.0978731
MYB	0.0975379	6.02088e-12	0.097849
PARD6B	-0.0974865	6.17677e-12	-0.0977971
MARVELD3	-0.0974738	6.21607e-12	-0.0977842
TFDP2	0.0974368	6.33138e-12	0.0977469
SLC2A4	0.0974354	6.33557e-12	0.0977455
MYH10	0.0973591	6.58046e-12	0.0976685
IL2RB	0.0973126	6.73415e-12	0.0976215
ELOVL1	-0.0973033	6.76523e-12	-0.0976121
TNIP3	0.0972746	6.86231e-12	0.0975832
SON	0.0972553	6.92817e-12	0.0975637
BEX3	-0.0972151	7.06793e-12	-0.0975231
HSD11B2	-0.0971822	7.18392e-12	-0.0974899
FHL2	-0.097177	7.20243e-12	-0.0974847
DCAF8	0.0971298	7.37278e-12	0.097437
BMPR1A	0.0971263	7.38567e-12	0.0974335
CCL17	0.0970889	7.52381e-12	0.0973957
PLLP	-0.0970854	7.5368e-12	-0.0973922
TMEM156	0.0970779	7.56477e-12	0.0973846
MBD6	0.0970494	7.67234e-12	0.0973558
MIA2	-0.0970087	7.82838e-12	-0.0973148
ENTPD6	-0.09698	7.94024e-12	-0.0972858
MAP3K14	0.0968627	8.41424e-12	0.0971674
CEBPD	0.0967927	8.71044e-12	0.0970967
LYPD8	-0.096747	8.90933e-12	-0.0970505
TPBG	-0.0967209	9.02456e-12	-0.0970242
ZCCHC2	-0.0967019	9.10973e-12	-0.097005
TRIM5	-0.0966907	9.15998e-12	-0.0969937
SLC17A9	-0.0966582	9.30783e-12	-0.096961
GATAD2B	0.0966467	9.36107e-12	0.0969493
APOD	0.0966416	9.38426e-12	0.0969442
INSC	-0.0965925	9.61421e-12	-0.0968946
YWHAZ	-0.0965301	9.91419e-12	-0.0968317
SLC25A4	0.0965215	9.95634e-12	0.096823
FILIP1L	0.096515	9.9884e-12	0.0968164
EMILIN2	-0.0964088	1.05241e-11	-0.0967092
IFITM10	-0.0963847	1.06498e-11	-0.0966848
COL4A1	0.0962902	1.11559e-11	0.0965895
NAMPT	-0.0962598	1.13237e-11	-0.0965588
KLRB1	0.0962274	1.1505e-11	0.0965261
FIBCD1	-0.096219	1.15526e-11	-0.0965176
GNB1	-0.0960975	1.22622e-11	-0.096395
MAP1B	0.0960732	1.24091e-11	0.0963704
CCNI	0.0960637	1.24669e-11	0.0963609
DNAJC12	-0.0960156	1.27645e-11	-0.0963123
LUZP1	-0.0959936	1.29024e-11	-0.0962901
GPR132	0.0959892	1.29301e-11	0.0962857
TOP1	-0.0959033	1.34857e-11	-0.0961989
SMARCC2	0.0958911	1.35661e-11	0.0961867
KCNK3	0.0958316	1.39668e-11	0.0961266
PTCHD1	0.0958084	1.41263e-11	0.0961031
BTBD19	-0.0958053	1.41473e-11	-0.0961001
ZNF831	0.0957612	1.44555e-11	0.0960556
NEO1	0.0957439	1.45784e-11	0.0960381
PHB2	0.0957157	1.47808e-11	0.0960096
PA2G4	0.0957071	1.48428e-11	0.0960009
CASP4	-0.0957032	1.48712e-11	-0.095997
LEFTY2	0.0957015	1.48837e-11	0.0959952
SPIRE2	-0.0956627	1.51677e-11	-0.0959562
TNFRSF17	0.0955538	1.59953e-11	0.0958462
RPA1	0.0955435	1.60757e-11	0.0958359
ADH1B	0.0955413	1.60932e-11	0.0958336
BBC3	-0.0955018	1.64061e-11	-0.0957937
CLDN2	-0.0954822	1.65632e-11	-0.095774
H2AFY	-0.0954299	1.69904e-11	-0.0957212
MCM7	0.09534	1.77506e-11	0.0956305
DAPK3	0.0952851	1.82309e-11	0.095575
PLCG1	0.0951486	1.94805e-11	0.0954373
VSTM1	-0.09508	2.01402e-11	-0.0953681
TNFSF15	-0.0950668	2.02696e-11	-0.0953548
BSCL2	-0.095059	2.03468e-11	-0.0953469
ASS1	-0.0950423	2.05123e-11	-0.09533
PIP5K1C	0.0950414	2.05207e-11	0.0953291
NUGGC	0.0950337	2.05978e-11	0.0953213
DTX3	0.0949627	2.13187e-11	0.0952497
AHCYL2	-0.0949103	2.18672e-11	-0.0951968
MAT2B	0.094847	2.25478e-11	0.0951329
PRSS16	-0.0947592	2.35257e-11	-0.0950444
P2RY2	-0.0947451	2.36862e-11	-0.0950302
C14orf132	0.0947089	2.41048e-11	0.0949936
CLIC2	0.0946816	2.4425e-11	0.094966
ITPRID2	-0.0946765	2.44855e-11	-0.0949609
CITED4	0.0946619	2.46587e-11	0.0949462
SP4	0.094653	2.47649e-11	0.0949372
EIF3G	0.0946528	2.47671e-11	0.094937
CIZ1	0.0945979	2.54317e-11	0.0948816
COMTD1	-0.0945804	2.56482e-11	-0.0948639
LRATD1	-0.0945368	2.61935e-11	-0.0948199
TRAF3IP3	0.0944676	2.70826e-11	0.0947501
URI1	0.0944622	2.71522e-11	0.0947447
PEA15	0.0943683	2.84099e-11	0.0946499
CTBS	-0.094331	2.8925e-11	-0.0946122
SLC1A5	-0.094326	2.89939e-11	-0.0946073
GCSAM	0.0943162	2.91305e-11	0.0945974
GSTM1	0.0942717	2.97619e-11	0.0945524
GPX4	0.0942456	3.01375e-11	0.0945261
IL16	0.0942282	3.03909e-11	0.0945086
SLMAP	0.0942241	3.04506e-11	0.0945045
IDH2	0.0941297	3.18646e-11	0.0944092
RNF141	-0.0941202	3.20096e-11	-0.0943996
GPD2	-0.0940698	3.27946e-11	-0.0943487
EHD1	-0.0940522	3.30731e-11	-0.094331
APPL1	0.094039	3.32819e-11	0.0943177
ETFB	-0.0940119	3.37181e-11	-0.0942904
DBNDD1	-0.0939977	3.39487e-11	-0.094276
GATM	0.0939808	3.42247e-11	0.094259
MICALL2	-0.0939672	3.4449e-11	-0.0942453
WFDC1	0.0939627	3.45236e-11	0.0942407
HOXA11	0.0939404	3.4894e-11	0.0942182
TRIM44	0.0939137	3.53444e-11	0.0941913
VPS13C	0.0938738	3.60268e-11	0.094151
ARL4C	-0.0938591	3.62803e-11	-0.0941362
WIPF3	0.0938477	3.64804e-11	0.0941246
FAM214B	-0.0938365	3.66761e-11	-0.0941134
NACC2	0.0938304	3.67825e-11	0.0941073
NSMCE4A	0.0937913	3.7479e-11	0.0940677
PRF1	0.0937441	3.83346e-11	0.0940202
HIF1A	-0.0937409	3.83934e-11	-0.0940169
A4GALT	0.0937157	3.88592e-11	0.0939915
HLF	0.0936685	3.97453e-11	0.0939439
PROM1	-0.093635	4.03883e-11	-0.0939101
TNFAIP8L1	0.0935783	4.14963e-11	0.0938529
EIF2AK2	-0.0935667	4.17268e-11	-0.0938412
CFAP97	0.0935557	4.19468e-11	0.0938301
WNT9A	0.0935436	4.21905e-11	0.0938179
PSENEN	-0.0935239	4.25896e-11	-0.093798
GIMAP5	0.0934248	4.4651e-11	0.093698
CAP2	0.0934225	4.46992e-11	0.0936958
IPCEF1	0.0934172	4.48134e-11	0.0936904
MAPRE3	-0.0933981	4.52229e-11	-0.0936711
MS4A2	0.0933176	4.69909e-11	0.0935899
SNRPA	0.0932918	4.75719e-11	0.0935639
CAVIN1	0.09329	4.76133e-11	0.0935621
AC073111.4	0.0932883	4.76517e-11	0.0935603
DBNDD2	0.0932743	4.79705e-11	0.0935462
ADAM10	-0.0932657	4.81663e-11	-0.0935376
LAPTM5	-0.0932473	4.8591e-11	-0.093519
N4BP2L2	0.0932166	4.93069e-11	0.093488
ITM2C	-0.0931402	5.11307e-11	-0.093411
RNF38	0.0931342	5.12775e-11	0.0934049
PPP1R1B	-0.0931241	5.15236e-11	-0.0933947
CD300E	-0.0931036	5.20279e-11	-0.093374
NFIC	0.0931006	5.21022e-11	0.093371
CASC3	0.0930966	5.22029e-11	0.0933669
ASH1L	0.0930864	5.24553e-11	0.0933567
SRSF3	0.0930409	5.3602e-11	0.0933108
PRSS12	-0.0930026	5.45866e-11	-0.0932721
TLNRD1	-0.0929964	5.47455e-11	-0.0932659
MAPK7	-0.0929829	5.50995e-11	-0.0932522
ECPAS	0.0929687	5.54697e-11	0.093238
TXNDC16	0.0929309	5.64753e-11	0.0931998
PSTPIP1	0.0929052	5.71675e-11	0.0931739
ATXN2	0.0928724	5.8065e-11	0.0931408
PRPF6	0.0928664	5.82281e-11	0.0931348
SMARCC1	0.0928346	5.91139e-11	0.0931027
KIF13B	-0.0928312	5.92091e-11	-0.0930992
ALDH3A2	0.0927644	6.11123e-11	0.0930319
ARIH2	0.0927425	6.17509e-11	0.0930097
RNF128	-0.0927177	6.24794e-11	-0.0929847
CD81	0.0926884	6.33526e-11	0.0929552
CLIC3	-0.09256	6.73161e-11	-0.0928257
BAMBI	-0.0925496	6.76495e-11	-0.0928152
TBX1	0.0925419	6.78946e-11	0.0928075
NCS1	0.0925393	6.79776e-11	0.0928049
PHC3	0.0925391	6.79849e-11	0.0928046
PLEKHA7	-0.0924095	7.22755e-11	-0.0926739
ZBTB4	0.0923455	7.44895e-11	0.0926094
SNRNP40	0.0922932	7.63506e-11	0.0925566
GALNT1	-0.0921921	8.00716e-11	-0.0924547
SCAF11	0.0921479	8.17551e-11	0.0924101
SERP1	-0.0920961	8.37715e-11	-0.0923578
RBM6	0.0920039	8.74847e-11	0.0922648
ATG4A	-0.0919445	8.99557e-11	-0.092205
RBM33	0.0919373	9.02641e-11	0.0921976
PPP2R5B	-0.091914	9.12561e-11	-0.0921741
RSRP1	-0.0919093	9.14578e-11	-0.0921694
PNCK	0.0918734	9.30081e-11	0.0921333
KRT16	-0.0918403	9.4464e-11	-0.0920999
KIZ	0.0917716	9.75588e-11	0.0920305
RAI2	0.0917569	9.82301e-11	0.0920158
CD247	0.0916987	1.00947e-10	0.091957
COLGALT1	-0.0916894	1.01387e-10	-0.0919477
KIF5B	0.091622	1.04639e-10	0.0918796
IQGAP1	-0.0916081	1.05317e-10	-0.0918657
GNAI3	-0.0915917	1.06131e-10	-0.0918491
LRPPRC	0.0915797	1.0673e-10	0.091837
PBX3	0.0915712	1.07154e-10	0.0918284
TNRC6B	0.0915624	1.07593e-10	0.0918196
NEMP1	0.0915426	1.08593e-10	0.0917997
ETS1	0.0915375	1.08856e-10	0.0917944
GSR	-0.0915305	1.09209e-10	-0.0917874
IMPDH2	0.0915172	1.09894e-10	0.091774
AKAP5	0.0914848	1.11569e-10	0.0917413
TMEM200B	0.0914807	1.11783e-10	0.0917372
TLR2	-0.0914617	1.12778e-10	-0.0917181
APPL2	-0.0914425	1.13793e-10	-0.0916987
CCNYL1	-0.0914391	1.13978e-10	-0.0916952
SYTL2	-0.0914364	1.14122e-10	-0.0916925
MTURN	0.0913926	1.1648e-10	0.0916483
PAWR	0.0913029	1.21455e-10	0.0915579
PPWD1	0.0912966	1.21811e-10	0.0915516
SGSM3	-0.0912879	1.22305e-10	-0.0915428
HIST1H1C	0.0912343	1.254e-10	0.0914887
TMEM238L	-0.0912237	1.26021e-10	-0.0914781
CNTNAP1	0.0912026	1.27266e-10	0.0914568
WASF2	0.0911625	1.29665e-10	0.0914163
FYN	0.0911435	1.30818e-10	0.0913972
FUCA1	-0.0911347	1.31355e-10	-0.0913883
SLAIN1	0.0911035	1.33279e-10	0.0913568
PKD1	0.0910619	1.35884e-10	0.0913148
FABP6	0.0910534	1.36421e-10	0.0913063
TMEM127	-0.0910509	1.3658e-10	-0.0913038
VPS4B	-0.091048	1.36761e-10	-0.0913009
ELOVL5	0.091046	1.36892e-10	0.0912988
NKG7	0.0910161	1.38806e-10	0.0912687
ATP9A	0.0909583	1.42589e-10	0.0912104
WWOX	0.090948	1.43269e-10	0.0912
FERMT1	-0.0909249	1.44817e-10	-0.0911767
THRA	0.0908652	1.48885e-10	0.0911165
EXPH5	-0.0908567	1.49473e-10	-0.091108
MDFI	-0.0908413	1.50549e-10	-0.0910924
KLRC4	0.090807	1.52962e-10	0.0910578
TWSG1	0.0907702	1.55592e-10	0.0910208
EPSTI1	-0.0907136	1.59727e-10	-0.0909637
YTHDC1	0.0906561	1.64045e-10	0.0909057
VPS37B	-0.0906474	1.64708e-10	-0.0908969
SLC26A3	-0.0905937	1.68852e-10	-0.0908428
ATF7	0.0905603	1.71478e-10	0.0908091
SPIB	0.090551	1.72218e-10	0.0907997
ZNF644	0.0905508	1.72235e-10	0.0907995
ATP6V0C	-0.0905453	1.72673e-10	-0.090794
OSM	-0.0905292	1.73962e-10	-0.0907778
SCPEP1	0.0905231	1.7446e-10	0.0907715
ARHGEF6	0.0905197	1.74733e-10	0.0907681
PLCB3	-0.0904995	1.7637e-10	-0.0907478
CYP4X1	0.0904923	1.76955e-10	0.0907406
PBXIP1	0.0904525	1.80241e-10	0.0907004
CHST15	-0.0904235	1.82675e-10	-0.0906712
DAPK2	0.0903718	1.87093e-10	0.090619
UAP1	-0.09037	1.87244e-10	-0.0906172
KIAA1324	0.0903444	1.89468e-10	0.0905914
MAN1C1	0.0903401	1.89848e-10	0.0905871
FGD4	-0.0903388	1.89964e-10	-0.0905857
ISG20	-0.0903122	1.92309e-10	-0.0905589
ATF2	0.090298	1.93572e-10	0.0905446
U2SURP	0.0902719	1.95912e-10	0.0905184
TACR2	0.0902587	1.97111e-10	0.090505
GRIN2D	-0.0902137	2.01239e-10	-0.0904597
MVD	-0.0902024	2.02294e-10	-0.0904482
CRYBG2	-0.0901753	2.04833e-10	-0.090421
PARP15	0.0901603	2.06258e-10	0.0904058
TRIM31	-0.0901464	2.07585e-10	-0.0903917
HDAC7	0.0901118	2.10918e-10	0.0903569
MAP1LC3B	-0.0901075	2.11337e-10	-0.0903525
CXADR	-0.0900802	2.14005e-10	-0.090325
IL6R	0.0900773	2.14287e-10	0.0903222
ATP5IF1	-0.0900658	2.15428e-10	-0.0903105
PLCL1	0.0900585	2.16153e-10	0.0903032
SCIN	-0.0900341	2.18595e-10	-0.0902785
C1QBP	0.0899772	2.24388e-10	0.0902212
NRAS	-0.0899737	2.24745e-10	-0.0902177
ST3GAL5	0.0898798	2.3466e-10	0.090123
GATA6	-0.0898595	2.36851e-10	-0.0901026
XKR6	0.0897521	2.48824e-10	0.0899943
SERTAD1	-0.0896518	2.60527e-10	-0.0898932
TMC5	-0.0896414	2.61771e-10	-0.0898827
APEX1	0.089638	2.62187e-10	0.0898792
CYP4F11	-0.0896131	2.65189e-10	-0.0898541
ARMCX1	0.0895974	2.67101e-10	0.0898383
MTHFD1	0.089567	2.70843e-10	0.0898077
BNC2	0.0895014	2.79095e-10	0.0897416
CNTNAP2	0.0895001	2.79266e-10	0.0897402
TUBA1A	0.0894313	2.88182e-10	0.0896709
HOXC10	0.0894029	2.91952e-10	0.0896422
MSMO1	-0.0893841	2.94472e-10	-0.0896233
HAS2	-0.0893761	2.95542e-10	-0.0896153
CERS4	0.0893639	2.97192e-10	0.089603
POR	-0.0893612	2.97567e-10	-0.0896002
DYM	0.0893412	3.00298e-10	0.08958
LAMA4	0.089339	3.00602e-10	0.0895778
VCAN	-0.0892875	3.07749e-10	-0.0895259
SOX13	-0.0892347	3.15255e-10	-0.0894726
SPI1	-0.0892316	3.157e-10	-0.0894695
DOCK11	0.0892237	3.16841e-10	0.0894616
SUPT16H	0.0892202	3.17338e-10	0.0894581
IGFBP5	0.0892183	3.17611e-10	0.0894562
KIF12	-0.0892143	3.18188e-10	-0.0894522
ENO2	-0.089213	3.18382e-10	-0.0894508
COX14	0.0891773	3.23607e-10	0.0894148
MAP1A	0.0891655	3.25354e-10	0.0894029
SEC13	-0.0891625	3.25801e-10	-0.0893999
P2RX4	-0.0891423	3.28811e-10	-0.0893795
ZNF638	0.0890495	3.43006e-10	0.089286
EHF	-0.0890433	3.43979e-10	-0.0892797
PER1	0.0890429	3.44028e-10	0.0892794
TPM4	-0.0890382	3.44767e-10	-0.0892746
WDR82	0.0890285	3.4629e-10	0.0892649
CLIP3	0.0889913	3.52212e-10	0.0892273
TYMP	-0.0889739	3.55004e-10	-0.0892098
ARPC3	-0.088963	3.56765e-10	-0.0891988
FOXP1	0.0889466	3.59432e-10	0.0891823
IMMP2L	0.088874	3.71492e-10	0.0891091
NCEH1	-0.0888608	3.73729e-10	-0.0890958
VEZF1	0.0888509	3.75419e-10	0.0890858
FUT6	-0.0888408	3.77138e-10	-0.0890757
GCN1	0.0888331	3.78456e-10	0.0890679
RARRES2	0.0888294	3.79096e-10	0.0890642
ATP6V0D1	-0.0888231	3.80177e-10	-0.0890578
RANBP3	0.0888157	3.81463e-10	0.0890503
CAPN6	0.0888122	3.82068e-10	0.0890468
PLEKHF1	0.0887943	3.85192e-10	0.0890287
CDH3	-0.0887941	3.85226e-10	-0.0890285
TPR	0.0887558	3.91981e-10	0.0889899
IRF2BPL	0.0887144	3.99408e-10	0.0889482
EML2	-0.0886823	4.05254e-10	-0.0889159
EOGT	0.0886713	4.07293e-10	0.0889047
PRKCH	0.0886638	4.08667e-10	0.0888973
CREBBP	0.0886393	4.13236e-10	0.0888725
CD320	-0.0886372	4.13635e-10	-0.0888704
BCL2	0.08857	4.26419e-10	0.0888026
SRPK3	0.0884934	4.41446e-10	0.0887255
TCOF1	0.08844	4.52245e-10	0.0886717
EPM2AIP1	0.0883733	4.66084e-10	0.0886044
HEPH	-0.0883149	4.78541e-10	-0.0885456
CMBL	-0.0882993	4.81915e-10	-0.0885299
UQCRB	0.0882898	4.83985e-10	0.0885203
ABHD2	-0.0882877	4.84442e-10	-0.0885182
HERC2	0.088256	4.91436e-10	0.0884862
GSTA4	0.0882147	5.00681e-10	0.0884446
RBFOX2	0.0881986	5.04311e-10	0.0884284
NAPRT	-0.0881818	5.08146e-10	-0.0884115
RUNX1	-0.0881649	5.12033e-10	-0.0883944
LUC7L2	0.0881596	5.13262e-10	0.0883891
SVEP1	0.0881395	5.17926e-10	0.0883688
EIF3L	0.0881195	5.22621e-10	0.0883487
THBS4	0.088035	5.42902e-10	0.0882635
CBX5	0.088031	5.43869e-10	0.0882595
CLECL1	0.0880207	5.46404e-10	0.0882491
SMIM3	-0.0879144	5.7316e-10	-0.0881419
ARL2	0.087865	5.86014e-10	0.0880922
MACC1	-0.0878378	5.93226e-10	-0.0880648
CXCR5	0.0878309	5.9506e-10	0.0880578
SLC5A1	-0.0878288	5.9564e-10	-0.0880556
SH2D4A	-0.0878125	6.00008e-10	-0.0880392
TRA2A	0.0877882	6.06588e-10	0.0880148
CD200	0.0876665	6.40633e-10	0.0878921
ARID1B	0.0876411	6.47957e-10	0.0878665
BCAT2	0.0876273	6.51988e-10	0.0878526
MID1	0.0876156	6.55391e-10	0.0878409
KLHL42	0.0875848	6.64495e-10	0.0878098
MAST4	0.0875799	6.65963e-10	0.0878049
TMED10	-0.0875304	6.80875e-10	-0.087755
RND3	-0.0875162	6.85245e-10	-0.0877406
APOL3	0.0874959	6.91497e-10	0.0877202
FMOD	0.0874895	6.93457e-10	0.0877138
ACSS2	-0.0874541	7.04522e-10	-0.0876781
SEC23B	-0.0874305	7.12018e-10	-0.0876543
ANXA4	-0.0873676	7.32325e-10	-0.0875909
C1QC	0.0873655	7.33013e-10	0.0875888
FPR2	-0.0873459	7.39448e-10	-0.087569
ZMIZ2	0.0873435	7.40225e-10	0.0875667
CDHR1	0.087318	7.48704e-10	0.087541
CNOT6L	0.0873032	7.53688e-10	0.087526
SPATA20	0.0872964	7.55976e-10	0.0875192
PHF10	0.087279	7.61879e-10	0.0875016
SLC9A9	0.087261	7.68026e-10	0.0874835
PELP1	0.0872537	7.70512e-10	0.0874762
GSTO1	-0.0872258	7.80161e-10	-0.087448
ARID2	0.0871156	8.1947e-10	0.0873369
USP5	0.0870942	8.27307e-10	0.0873154
MACF1	0.0870925	8.27937e-10	0.0873137
TNFRSF4	0.0870785	8.3311e-10	0.0872996
PPIG	0.0870674	8.37234e-10	0.0872884
AIP	0.0870352	8.49322e-10	0.087256
FPGS	0.0870041	8.61146e-10	0.0872247
TNFRSF9	0.0869582	8.78911e-10	0.0871784
SLC35F5	-0.0869242	8.92321e-10	-0.0871441
C9orf78	0.0869171	8.95149e-10	0.0871369
STAT3	0.0869046	9.00123e-10	0.0871244
SCUBE3	0.0868901	9.05956e-10	0.0871097
SEMA4C	0.0868721	9.13231e-10	0.0870916
SNX22	0.08685	9.22244e-10	0.0870693
TSPAN18	0.0868274	9.31535e-10	0.0870466
NCAM1	0.0867917	9.46414e-10	0.0870106
UVRAG	0.0867238	9.75356e-10	0.0869422
PQBP1	0.0867231	9.75657e-10	0.0869415
DOK4	-0.0867126	9.80219e-10	-0.0869309
PCBP1	0.0866972	9.86966e-10	0.0869154
DARS	0.0866967	9.87149e-10	0.0869149
C2orf72	-0.0866482	1.00863e-09	-0.086866
PRXL2A	-0.0866155	1.02333e-09	-0.0868331
USP24	0.0866121	1.0249e-09	0.0868296
RFX5	0.0865984	1.03113e-09	0.0868158
SLC25A6	0.0865646	1.04667e-09	0.0867818
MROH1	-0.0865267	1.06441e-09	-0.0867436
MCM6	0.0865258	1.06482e-09	0.0867427
TM9SF1	-0.086512	1.07136e-09	-0.0867288
PLA1A	0.0865107	1.07198e-09	0.0867274
GNAI1	0.0864832	1.08509e-09	0.0866998
MPPED2	0.086478	1.08758e-09	0.0866945
FNTA	0.0864587	1.09691e-09	0.0866751
ATXN1	0.0864559	1.09825e-09	0.0866723
EGR2	0.0864541	1.09916e-09	0.0866704
NID1	0.0864426	1.10472e-09	0.0866589
SIRPG	0.0864058	1.12284e-09	0.0866219
UBTF	0.0863787	1.13638e-09	0.0865945
SCAF8	0.0863762	1.13767e-09	0.0865919
SLC16A7	0.0863384	1.15678e-09	0.0865539
SYT1	0.0863381	1.15696e-09	0.0865536
TCF4	0.0863294	1.16142e-09	0.0865448
SLC9A3R2	-0.0862974	1.17794e-09	-0.0865126
SARDH	0.0862911	1.1812e-09	0.0865063
OSR1	0.0862793	1.18738e-09	0.0864944
AP1S1	-0.086239	1.2087e-09	-0.0864537
REEP5	-0.0862334	1.21167e-09	-0.0864482
DERL1	-0.0862314	1.21275e-09	-0.0864461
LILRA6	-0.0862285	1.2143e-09	-0.0864432
VSIR	-0.0862281	1.21454e-09	-0.0864427
PPP1R12C	0.0862273	1.21494e-09	0.086442
BARX2	-0.0860845	1.29387e-09	-0.0862981
NPC1	-0.086083	1.29475e-09	-0.0862966
ARGLU1	0.0860749	1.29937e-09	0.0862884
OAS2	-0.0860539	1.31146e-09	-0.0862672
EVC	0.0860509	1.3132e-09	0.0862642
[truncated: 16,061 more rows]

## Sheet: Cu
	r	p	z
CYB5B	0.678936	0	0.827138
IDO1	0.663402	0	0.798866
ABCB1	0.657643	0	0.788649
PLA1A	0.652343	0	0.779367
SAMD5	0.651117	0	0.777235
PTGES2	0.647	0	0.770121
LCN2	0.627195	0	0.736779
GSDMA	0.626793	0	0.736116
GBP4	0.602246	0	0.696663
HKDC1	0.60223	0	0.696638
PDZD8	0.590657	0	0.678674
WARS	0.589428	0	0.67679
CRIP1	0.58219	0	0.66577
BMP7	0.581602	0	0.664881
ENC1	0.581541	0	0.664788
MGAT5	0.578522	0	0.660238
ARPC5L	0.574549	0	0.654287
CKS2	0.569191	0	0.646325
CX3CL1	0.565706	0	0.641185
PTPN3	0.562329	0	0.636233
EPB41L4B	0.56127	0	0.634686
IRF8	0.557212	0	0.628781
SQSTM1	0.553261	0	0.623068
EPHB2	0.549228	0	0.617275
FABP6	0.548521	0	0.616264
PPM1H	0.547814	0	0.615252
GSTP1	0.547588	0	0.614929
GZMA	0.545042	0	0.611301
C9orf16	0.542642	0	0.607893
GPX2	0.542063	0	0.607072
ANK1	0.540677	0	0.605112
GNLY	0.539713	0	0.60375
CDC25B	0.538527	0	0.602078
MGAM2	0.535774	0	0.598209
PTBP3	0.535728	0	0.598144
SPNS2	0.53516	0	0.597348
CXCL11	0.530141	0	0.590342
ASS1	0.528599	0	0.588198
LAP3	0.528075	0	0.587472
KRT8	0.526801	0	0.585707
RNF213	0.525981	0	0.584572
ADAMDEC1	0.525495	0	0.583901
B2M	0.524824	0	0.582975
UQCRH	0.524035	0	0.581886
DHRS2	0.523541	0	0.581205
SPTSSA	0.523524	0	0.581182
SPINK1	0.52318	0	0.580708
SET	0.522778	0	0.580155
ATP1A1	0.522557	0	0.579851
ACTG1	0.522318	0	0.579523
RESF1	0.522278	0	0.579467
ASCL2	0.52222	0	0.579387
CCNB1	0.520442	0	0.576946
CYP2S1	0.519658	0	0.575871
HIST1H2BH	0.519453	0	0.57559
UBB	0.519318	0	0.575405
TMEM171	0.518813	0	0.574714
PSAT1	0.518505	0	0.574293
TMC5	0.51594	0	0.570791
MUC20	0.514484	0	0.568809
SULT1C2	0.510907	0	0.563956
HIST1H2BB	0.509487	0	0.562037
GDA	0.506823	0	0.558445
HIP1R	0.50669	0	0.558266
SEL1L3	0.506367	0	0.557832
SEC61B	0.506025	0	0.557372
HSPA8	0.505859	0	0.557148
ADGRG1	0.505795	0	0.557063
MKI67	0.505632	0	0.556843
BLNK	0.504913	0	0.555879
SLC39A8	0.503532	0	0.554027
APOC1	0.50317	0	0.553542
FAM120A	0.502973	0	0.553278
MGAT4B	0.502969	0	0.553272
NOS2	0.501968	0	0.551934
ARHGAP11A	0.500279	0	0.549678
VDAC1	0.499724	0	0.548938
TRIM14	0.499368	0	0.548464
MCM2	0.498617	1.1192e-309	0.547464
STAT1	0.498613	1.13142e-309	0.547459
ATP5F1B	0.496692	6.14367e-307	0.544905
SMC4	0.49667	6.59847e-307	0.544876
GPT2	0.496199	3.07288e-306	0.54425
TEX9	0.495749	1.32916e-305	0.543654
ATP10B	0.494646	4.79319e-304	0.542193
IFITM10	0.49348	2.09504e-302	0.54065
HMX3	0.49291	1.31779e-301	0.539897
KCNE3	0.492542	4.30954e-301	0.539412
PTTG1	0.491829	4.27769e-300	0.53847
TMEM106C	0.491583	9.42345e-300	0.538146
GRSF1	0.490355	4.82568e-298	0.536528
UCP2	0.489966	1.67508e-297	0.536015
TUBA1C	0.489843	2.47662e-297	0.535854
TPRN	0.489778	3.05069e-297	0.535768
BATF2	0.488169	5.11504e-295	0.533654
VIL1	0.487546	3.68877e-294	0.532837
TMEM144	0.487494	4.35727e-294	0.532768
CSRP1	-0.487137	1.34874e-293	-0.5323
TST	0.486607	7.20818e-293	0.531605
MSH4	0.486598	7.42229e-293	0.531593
STRBP	0.486243	2.27171e-292	0.531128
KCNQ1	0.485093	8.49006e-291	0.529624
GCLM	0.485029	1.0396e-290	0.529539
ACSL5	0.484036	2.34479e-289	0.528241
HSP90AA1	0.483658	7.64302e-289	0.527748
METTL7B	0.483498	1.26039e-288	0.527539
CYP4X1	0.482125	9.1221e-287	0.525749
CPNE7	0.481119	2.07736e-285	0.524439
IFIT3	0.480443	1.68673e-284	0.52356
CDC20	0.479802	1.22521e-283	0.522727
HIST1H1B	0.479791	1.26675e-283	0.522713
CD274	0.479746	1.45656e-283	0.522654
FAM81A	0.479432	3.83926e-283	0.522246
KPNA2	0.47932	5.42213e-283	0.522101
HELLS	0.478946	1.71681e-282	0.521615
TPD52L1	0.477281	2.84895e-280	0.519457
HDAC1	0.477262	3.02341e-280	0.519432
CD7	0.47718	3.8854e-280	0.519326
SELENOM	-0.476421	3.95302e-279	-0.518344
TOP2A	0.475099	2.22074e-277	0.516635
GAD1	0.475069	2.42802e-277	0.516597
MYB	0.474799	5.52097e-277	0.516248
GSDMB	0.474429	1.69825e-276	0.51577
DCTPP1	0.47441	1.79504e-276	0.515746
BSPRY	0.474121	4.32006e-276	0.515373
BUB1	0.472921	1.62424e-274	0.513827
HNRNPF	0.472277	1.13464e-273	0.512996
GGH	0.472196	1.44626e-273	0.512893
RAD23B	0.472102	1.91883e-273	0.512772
PSME1	0.471216	2.75399e-272	0.511632
CD74	0.470416	3.02798e-271	0.510604
SLC5A1	0.469978	1.12086e-270	0.510042
MND1	0.4699	1.41621e-270	0.509942
CLRN3	0.469368	6.9198e-270	0.50926
CIITA	0.468803	3.72653e-269	0.508536
AIM2	0.468611	6.60388e-269	0.508289
PTGES	0.467929	5.01427e-268	0.507415
CXCL9	0.467407	2.35488e-267	0.506748
CYC1	0.4673	3.24183e-267	0.50661
TRDC	0.466371	5.05602e-266	0.505422
CHIT1	0.4659	2.02643e-265	0.504821
TUBB4B	0.465866	2.24348e-265	0.504777
ADAM28	0.465293	1.21228e-264	0.504046
FAM83F	0.464139	3.58973e-263	0.502574
ADD3	0.46402	5.08357e-263	0.502423
KLHL35	0.463299	4.19376e-262	0.501504
NDC80	0.463278	4.46431e-262	0.501477
CMTM6	0.462943	1.18705e-261	0.501051
SGPP2	0.462936	1.2126e-261	0.501041
DPP4	0.462487	4.4953e-261	0.50047
ANXA4	0.462315	7.4034e-261	0.500252
DEGS2	0.461987	1.92829e-260	0.499834
GINS2	0.461632	5.40194e-260	0.499384
PPIA	0.461466	8.76618e-260	0.499172
C4orf19	0.461358	1.19875e-259	0.499035
ELOVL7	0.46076	6.79672e-259	0.498276
BICDL1	0.460563	1.20341e-258	0.498025
SLC22A15	0.460412	1.8634e-258	0.497834
SLC1A4	0.459982	6.45475e-258	0.497289
TGM2	0.459896	8.28487e-258	0.497179
FABP5	0.459841	9.72365e-258	0.497109
FAM83B	0.459559	2.1909e-257	0.496752
MMP7	0.459234	5.60353e-257	0.49634
ABRACL	0.459032	1.00192e-256	0.496084
MMP12	0.458848	1.70213e-256	0.495851
NUSAP1	0.458391	6.33949e-256	0.495273
PBK	0.458172	1.1902e-255	0.494995
NANS	0.45813	1.34321e-255	0.494942
SLC38A1	0.458099	1.47017e-255	0.494902
PSME2	0.458014	1.87539e-255	0.494795
CD2	0.456034	5.42848e-253	0.492292
FIBCD1	0.455958	6.73624e-253	0.492196
TPX2	0.455427	3.05481e-252	0.491527
CD3D	0.455271	4.7725e-252	0.491329
TRNP1	0.454657	2.73233e-251	0.490555
SLC12A2	0.454586	3.33778e-251	0.490466
RHOBTB3	0.454423	5.30047e-251	0.490261
LACTB2	0.454407	5.55039e-251	0.49024
LMNB1	0.453459	8.1395e-250	0.489046
PLA2G7	0.452906	3.88263e-249	0.488351
GSR	0.452469	1.3347e-248	0.4878
MICOS10	0.452452	1.40013e-248	0.487779
AGPAT5	0.452286	2.2312e-248	0.487571
ANKRD22	0.452263	2.38206e-248	0.487542
BZW2	0.452123	3.53904e-248	0.487365
CEP55	0.452078	4.01224e-248	0.487309
PRC1	0.451129	5.78335e-247	0.486117
ENDOG	0.450574	2.74058e-246	0.48542
CENPM	0.450566	2.80338e-246	0.48541
SLC31A1	0.450279	6.2604e-246	0.48505
GLB1L2	0.449966	1.5024e-245	0.484657
LDHB	0.449776	2.55055e-245	0.48442
SLC44A1	0.449743	2.79681e-245	0.484379
TRBC2	0.449321	9.10746e-245	0.483849
EIF4A1	0.448949	2.56812e-244	0.483383
C6orf132	0.448542	7.96886e-244	0.482874
ECHS1	0.447956	4.05913e-243	0.482141
UAP1L1	0.447939	4.26184e-243	0.482119
LIPA	0.447707	8.11009e-243	0.481829
TACC3	0.447589	1.12377e-242	0.481682
ZFP36	-0.447222	3.11415e-242	-0.481222
WDR34	0.447157	3.72088e-242	0.481141
APOE	0.447094	4.42966e-242	0.481063
UHRF1	0.444963	1.58595e-239	0.478402
ST6GAL1	0.44495	1.64286e-239	0.478386
RBBP8	0.444576	4.59284e-239	0.47792
TRUB2	0.444562	4.76708e-239	0.477903
STX3	0.444548	4.95658e-239	0.477885
FOXM1	0.444442	6.63864e-239	0.477752
PLK1	0.444122	1.59728e-238	0.477353
UBD	0.444044	1.97619e-238	0.477257
SLC25A25	0.444001	2.2226e-238	0.477203
CD3G	0.443154	2.25592e-237	0.476149
DLGAP5	0.442806	5.83525e-237	0.475716
C1QBP	0.442652	8.88266e-237	0.475524
DCDC2	0.442637	9.25381e-237	0.475506
MCM7	0.442253	2.63821e-236	0.475028
CKAP2	0.441913	6.65662e-236	0.474605
CNDP2	0.44174	1.06668e-235	0.47439
ZWINT	0.441589	1.60814e-235	0.474202
FRMD3	0.441557	1.75144e-235	0.474163
ORMDL3	0.44151	1.99317e-235	0.474104
SLC28A3	0.441295	3.56785e-235	0.473838
CAPN6	0.440978	8.43885e-235	0.473444
SAPCD2	0.440826	1.27552e-234	0.473255
SERINC5	0.44072	1.69644e-234	0.473125
MACC1	0.440613	2.27086e-234	0.472991
CCL5	0.440298	5.32451e-234	0.472601
CDKN3	0.439104	1.3394e-232	0.47112
EZH2	0.439004	1.75229e-232	0.470997
PRAP1	0.438569	5.65677e-232	0.470458
PRLR	0.438485	7.08998e-232	0.470354
CHMP4C	0.437279	1.80675e-230	0.468862
NDUFA9	0.436981	4.01557e-230	0.468493
ZNF618	0.436674	9.12733e-230	0.468114
BUB1B	0.436332	2.27606e-229	0.467691
RNF43	0.436024	5.18084e-229	0.467311
RCC2	0.435976	5.88002e-229	0.467252
GADD45G	0.435669	1.33361e-228	0.466873
NCOA7	0.435595	1.62444e-228	0.466781
LAMP2	0.435328	3.3116e-228	0.466451
CDCA8	0.435197	4.68975e-228	0.46629
FANCI	0.434904	1.02128e-227	0.465929
CCDC51	0.434789	1.38592e-227	0.465787
SORD	0.434069	9.36403e-227	0.4649
VEPH1	0.433174	9.99855e-226	0.463798
TEX10	0.433149	1.07031e-225	0.463766
TK1	0.432643	4.06735e-225	0.463144
MS4A8	0.432574	4.88009e-225	0.463059
TMEM38B	0.432299	1.00763e-224	0.46272
TBX3	0.432248	1.15287e-224	0.462657
RRM2	0.432077	1.80913e-224	0.462447
GZMB	0.431839	3.38025e-224	0.462155
GM2A	0.431659	5.4238e-224	0.461934
GDF15	0.431003	3.03664e-223	0.461128
C2orf72	0.430257	2.14643e-222	0.460212
FAM111B	0.429974	4.49905e-222	0.459864
MYO1B	0.429573	1.28292e-221	0.459372
SYK	0.429184	3.53192e-221	0.458896
STXBP6	0.429139	3.97744e-221	0.458841
CAPN1	0.428529	1.94387e-220	0.458094
DMKN	0.428231	4.22287e-220	0.457729
LGALS9	0.427805	1.27688e-219	0.457207
PLAAT4	0.427721	1.58848e-219	0.457104
MORC4	0.427318	4.51881e-219	0.45661
OAZ1	0.427259	5.25787e-219	0.456539
CNTNAP2	0.42725	5.37574e-219	0.456528
DEPDC1B	0.427099	7.96659e-219	0.456342
CRACR2A	0.426952	1.16364e-218	0.456163
ST3GAL5	0.426318	5.99498e-218	0.455388
NTMT1	0.42612	9.99008e-218	0.455146
IKZF3	0.425772	2.45158e-217	0.454721
CXCL13	0.425659	3.27638e-217	0.454583
ANO9	0.425556	4.27318e-217	0.454458
PRF1	0.425408	6.25957e-217	0.454276
GALNT6	0.425085	1.4366e-216	0.453882
RFK	0.42472	3.66802e-216	0.453437
TYMS	0.424402	8.30187e-216	0.453049
KNSTRN	0.423973	2.49568e-215	0.452525
PROX1	0.42367	5.41615e-215	0.452156
PCCB	0.423452	9.45393e-215	0.451891
PSMA4	0.422995	3.03895e-214	0.451334
HSPD1	0.422128	2.76953e-213	0.450279
CITED1	0.422077	3.15347e-213	0.450217
POMP	0.421727	7.67948e-213	0.449791
ABHD3	0.421487	1.41571e-212	0.449498
OAS2	0.421339	2.05907e-212	0.449319
CDK1	0.421308	2.23076e-212	0.449281
AURKB	0.421185	3.04665e-212	0.449131
RASGRP1	0.420878	6.63153e-212	0.448759
NUP188	0.420772	8.68326e-212	0.448629
TRBC1	0.420234	3.3856e-211	0.447976
SLC25A10	0.420148	4.21142e-211	0.447872
SLC12A7	0.420131	4.39891e-211	0.447851
NOXA1	0.420081	4.98906e-211	0.44779
RAD51	0.419983	6.38791e-211	0.447671
IL12RB1	0.419925	7.39402e-211	0.447601
IFIT2	0.419682	1.36607e-210	0.447306
NUP210	0.419645	1.49946e-210	0.447261
ORC6	0.419615	1.61869e-210	0.447224
HIST1H2AK	0.419406	2.73949e-210	0.446971
ARHGAP8	0.419238	4.18791e-210	0.446767
PTPA	0.419162	5.06858e-210	0.446675
CD3E	0.419067	6.43573e-210	0.44656
ECT2	0.419026	7.14115e-210	0.44651
MYL6	-0.41902	7.24455e-210	-0.446503
ATAD2	0.418929	9.1144e-210	0.446393
ACP5	0.418858	1.0905e-209	0.446306
DDX39A	0.418752	1.42456e-209	0.446178
MAT1A	0.41867	1.75069e-209	0.446078
FRMD5	0.418369	3.72845e-209	0.445714
CENPA	0.418358	3.83504e-209	0.4457
CEP72	0.417719	1.90825e-208	0.444926
SAMD9L	0.417632	2.37359e-208	0.44482
LTK	0.416979	1.21801e-207	0.444029
FEN1	0.416946	1.32117e-207	0.44399
KIAA1211L	0.416904	1.4677e-207	0.443939
SNRPD1	0.416745	2.18681e-207	0.443746
AP1S1	0.416723	2.30708e-207	0.44372
HIST1H2AE	0.416095	1.10754e-206	0.44296
LSM4	0.416089	1.12372e-206	0.442953
EXOSC2	0.416075	1.16417e-206	0.442936
MCM4	0.415772	2.47879e-206	0.442569
MANEA	0.415703	2.94339e-206	0.442486
UGDH	0.415398	6.29095e-206	0.442117
APOC2	0.415038	1.53996e-205	0.441682
CCNB2	0.414982	1.76616e-205	0.441615
IL2RB	0.414928	2.02355e-205	0.441549
MAD2L1	0.414837	2.53523e-205	0.441439
YWHAZ	0.414773	2.9723e-205	0.441362
IGF2BP3	0.414093	1.60232e-204	0.440542
MELK	0.414043	1.81436e-204	0.440481
STRIP2	0.414012	1.96231e-204	0.440443
MIPEP	0.413855	2.89327e-204	0.440254
PTPRN2	0.413675	4.51135e-204	0.440037
LACTB	0.41348	7.30763e-204	0.439802
CKAP2L	0.413435	8.17742e-204	0.439747
LAMA3	0.412813	3.79508e-203	0.438997
IARS	0.412808	3.84161e-203	0.438991
LMNB2	0.412552	7.22647e-203	0.438682
FHDC1	0.412469	8.8562e-203	0.438583
KLRK1	0.412386	1.08578e-202	0.438483
NRARP	0.412376	1.11389e-202	0.438471
BTBD11	0.412362	1.15403e-202	0.438453
SLAMF7	0.41207	2.36391e-202	0.438102
UBE2L6	0.411778	4.85308e-202	0.43775
STIL	0.411757	5.1034e-202	0.437725
ZNF683	0.411755	5.12464e-202	0.437723
TRIM59	0.411716	5.64834e-202	0.437676
TMEM176B	0.411471	1.03021e-201	0.437381
MTHFD1	0.411313	1.51851e-201	0.437191
CYBA	0.411252	1.76226e-201	0.437118
CENPF	0.411248	1.78078e-201	0.437112
HOOK1	0.411045	2.9293e-201	0.436868
RASSF6	0.410941	3.78193e-201	0.436743
CENPW	0.41077	5.75353e-201	0.436537
KCTD17	0.41049	1.14098e-200	0.4362
BIK	0.410312	1.765e-200	0.435986
PSPH	0.409568	1.08567e-199	0.435092
ERAP2	0.409448	1.45235e-199	0.434948
SLC40A1	0.409362	1.79438e-199	0.434844
SURF2	0.409288	2.14896e-199	0.434755
CENPU	0.40919	2.7289e-199	0.434637
CTSS	0.409183	2.77136e-199	0.43463
DDX31	0.409026	4.06583e-199	0.434441
CLDN14	0.408543	1.31601e-198	0.433861
INPP4B	0.408322	2.25173e-198	0.433596
KIF11	0.407933	5.79083e-198	0.433129
MTHFD2	0.407819	7.62663e-198	0.432992
DOLPP1	0.407792	8.13555e-198	0.43296
IRF1	0.407763	8.72902e-198	0.432926
ZNF367	0.407374	2.23896e-197	0.432459
OAS1	0.407306	2.64279e-197	0.432377
ANLN	0.407306	2.64336e-197	0.432377
USH1C	0.407263	2.93494e-197	0.432325
MLEC	0.407123	4.11049e-197	0.432158
WSB1	-0.407116	4.18845e-197	-0.432149
PPP1CA	0.406911	6.87113e-197	0.431904
SLC35F6	0.406911	6.87163e-197	0.431903
MCOLN2	0.406752	1.00973e-196	0.431713
NT5C3A	0.40652	1.76806e-196	0.431435
HIST1H2BN	0.406012	6.00761e-196	0.430827
KCTD14	0.405801	9.99798e-196	0.430574
NFAT5	0.405756	1.11398e-195	0.43052
CSTF2	0.405741	1.15486e-195	0.430502
VSNL1	0.405681	1.33392e-195	0.430431
NCAPG	0.404972	7.34279e-195	0.429582
SDS	0.404556	1.99196e-194	0.429084
CDC6	0.40412	5.65254e-194	0.428564
ACSF2	0.40396	8.29342e-194	0.428372
LGMN	0.403954	8.40774e-194	0.428365
PRR11	0.403916	9.21933e-194	0.428319
PARPBP	0.403865	1.04128e-193	0.428258
RALGPS1	0.403775	1.28999e-193	0.428151
PHLDA2	0.403643	1.77152e-193	0.427993
MYC	0.403628	1.83437e-193	0.427975
RHEBL1	0.403624	1.85358e-193	0.42797
MT1E	0.403426	2.97472e-193	0.427734
NEK2	0.403234	4.70158e-193	0.427505
RPP25	0.403141	5.86952e-193	0.427394
AURKA	0.403011	8.01029e-193	0.427238
LMO7	0.402893	1.05881e-192	0.427098
ODC1	0.402855	1.16008e-192	0.427053
EIF4A3	0.402841	1.20084e-192	0.427035
FANCC	0.402783	1.37926e-192	0.426966
CENPN	0.402774	1.40889e-192	0.426955
MREG	0.402751	1.48669e-192	0.426928
KIF23	0.402517	2.59699e-192	0.426649
ACOXL	0.40197	9.53261e-192	0.425997
ARFGEF3	0.401893	1.1439e-191	0.425905
MT1G	0.40169	1.8549e-191	0.425662
LLGL2	0.400837	1.40057e-190	0.424646
HMMR	0.400807	1.50434e-190	0.42461
NCR3LG1	0.40042	3.7563e-190	0.424149
KIF2C	0.399915	1.23703e-189	0.423548
FAM221A	0.39978	1.70145e-189	0.423387
PYGB	0.399718	1.97123e-189	0.423313
CD96	0.399587	2.68302e-189	0.423157
MAX	0.399369	4.4834e-189	0.422898
CTSH	0.399009	1.04526e-188	0.42247
ANKS4B	0.398945	1.21695e-188	0.422393
NEURL3	0.39851	3.38137e-188	0.421876
ARRDC1	0.398474	3.68014e-188	0.421833
UBE2I	0.398342	5.00947e-188	0.421677
LCK	0.398327	5.19519e-188	0.421658
CENPH	0.398167	7.55262e-188	0.421469
LRRC8B	0.397755	1.9857e-187	0.420979
TJP3	0.39755	3.20559e-187	0.420736
CDC42EP5	0.397482	3.76001e-187	0.420655
CCT2	0.397451	4.0421e-187	0.420618
PSMA2	0.397412	4.42566e-187	0.420572
COMMD8	0.397351	5.10791e-187	0.420499
GFM2	0.397349	5.12662e-187	0.420497
SNRPF	0.397297	5.79928e-187	0.420435
NOL8	0.397194	7.36842e-187	0.420313
HIST1H4J	0.397173	7.74426e-187	0.420288
DSCC1	0.397031	1.07847e-186	0.42012
TIGIT	0.397022	1.10176e-186	0.420109
CKB	-0.396948	1.31042e-186	-0.420021
APOBEC3D	0.396767	1.99771e-186	0.419806
SURF4	0.396657	2.58606e-186	0.419675
TMPO	0.396564	3.20748e-186	0.419565
RNFT2	0.396523	3.53267e-186	0.419516
PARP14	0.396473	3.96981e-186	0.419457
WDR5	0.396468	4.01445e-186	0.419451
DNAJC7	0.396462	4.07084e-186	0.419444
TM7SF3	0.396394	4.77363e-186	0.419363
RFC3	0.396057	1.04577e-185	0.418964
SKA3	0.39602	1.13973e-185	0.41892
CCT6A	0.395864	1.64045e-185	0.418734
GULP1	0.395698	2.41275e-185	0.418538
CDS1	0.395678	2.52849e-185	0.418514
CXCL10	0.395591	3.09036e-185	0.418412
ARHGAP32	0.395559	3.32827e-185	0.418374
SLC27A2	0.395529	3.57348e-185	0.418337
RFC5	0.395472	4.07929e-185	0.41827
NFE2L3	0.395457	4.22096e-185	0.418252
RRM2B	0.395141	8.79678e-185	0.417878
MLXIPL	0.394746	2.19769e-184	0.41741
OSBPL3	0.394668	2.63355e-184	0.417317
UBE2C	0.394462	4.24739e-184	0.417073
SLC25A22	0.394456	4.30769e-184	0.417066
RRP9	0.394286	6.38109e-184	0.416865
RAB14	0.39424	7.10033e-184	0.41681
TRAC	0.394238	7.1258e-184	0.416808
ABCD3	0.394131	9.1406e-184	0.416681
CTSC	0.393821	1.86837e-183	0.416315
ERP44	0.393285	6.43514e-183	0.415681
EPSTI1	0.393256	6.88516e-183	0.415646
BIN1	0.39316	8.59942e-183	0.415532
ZNRF3	0.393025	1.17308e-182	0.415373
GTSE1	0.392971	1.32741e-182	0.415309
CD47	0.392911	1.52369e-182	0.415238
SPTBN2	0.392691	2.53247e-182	0.414977
ABI3	0.392583	3.24754e-182	0.41485
POLQ	0.392549	3.5058e-182	0.41481
TMEM176A	0.392329	5.81734e-182	0.41455
CLDN2	0.392323	5.90307e-182	0.414542
RTKN2	0.39214	8.97366e-182	0.414327
BRI3BP	0.391999	1.24171e-181	0.41416
MDK	0.391347	5.53975e-181	0.413389
PCSK6	0.391144	8.81981e-181	0.41315
RMI1	0.391097	9.80622e-181	0.413095
GFPT1	0.391017	1.17852e-180	0.413
HSPE1	0.390998	1.23136e-180	0.412978
CD58	0.390881	1.60889e-180	0.41284
CENPE	0.390829	1.8127e-180	0.412778
HSPA14-1	0.390775	2.0495e-180	0.412715
TTK	0.390713	2.36002e-180	0.412642
KIF18A	0.390667	2.62409e-180	0.412587
FANCA	0.390162	8.31675e-180	0.411991
RAD51AP1	0.390085	9.90661e-180	0.4119
KIF22	0.390081	1.00073e-179	0.411895
KIF20B	0.390022	1.14315e-179	0.411826
MESP1	0.390019	1.15046e-179	0.411823
KLRD1	0.389997	1.21198e-179	0.411796
BIRC5	0.389808	1.86307e-179	0.411574
WDR62	0.389805	1.87766e-179	0.41157
CDCA3	0.389702	2.37059e-179	0.411449
TOR1A	0.389664	2.58766e-179	0.411404
M6PR	0.389577	3.15364e-179	0.411301
PLEKHS1	0.389531	3.50095e-179	0.411247
JUP	0.389244	6.7219e-179	0.410909
CDC45	0.389223	7.05972e-179	0.410884
JPT1	0.389199	7.45356e-179	0.410855
CDH1	0.389074	9.88899e-179	0.410709
SGO2	0.389016	1.12825e-178	0.41064
LIN52	0.388934	1.36155e-178	0.410543
POC1A	0.388891	1.49914e-178	0.410493
SHMT1	0.38887	1.57349e-178	0.410468
SPATA13	0.388519	3.48965e-178	0.410055
PCNX2	0.388435	4.21986e-178	0.409956
NKG7	0.388354	5.07214e-178	0.40986
ASF1B	0.388351	5.11299e-178	0.409856
MPP6	0.388254	6.36407e-178	0.409742
CD3EAP	0.38812	8.62859e-178	0.409584
RAD54L	0.387959	1.24034e-177	0.409396
PMPCA	0.387831	1.66003e-177	0.409244
RASEF	0.387618	2.68525e-177	0.408994
SPAG5	0.387391	4.47929e-177	0.408727
BLM	0.387227	6.49251e-177	0.408534
NTN4	0.387183	7.16696e-177	0.408482
ETV7	0.387119	8.28676e-177	0.408407
CMC2	0.387001	1.08199e-176	0.408268
TIMP3	0.386824	1.61088e-176	0.40806
ICAM1	0.386793	1.72923e-176	0.408023
DNAJC22	0.38675	1.90654e-176	0.407972
CASP5	0.386712	2.0762e-176	0.407928
CENPV	0.386524	3.17216e-176	0.407707
RAB15	0.386518	3.21327e-176	0.4077
ARHGEF16	0.386504	3.31524e-176	0.407684
PSMF1	0.386454	3.71443e-176	0.407624
HNRNPC	0.38629	5.36418e-176	0.407432
PTPN7	0.386112	8.00748e-176	0.407223
CIT	0.386073	8.73877e-176	0.407177
KCNAB2	0.385904	1.27945e-175	0.406978
PSMB10	0.385806	1.59465e-175	0.406863
HACD3	0.38567	2.16584e-175	0.406703
LAG3	0.385579	2.65224e-175	0.406597
MCM3	0.385532	2.95252e-175	0.406541
TROAP	0.385392	4.03627e-175	0.406377
CCNA2	0.385286	5.12281e-175	0.406252
FOXJ1	0.385086	8.02398e-175	0.406017
PTPN22	0.38492	1.16456e-174	0.405822
H2AFZ	0.384723	1.80763e-174	0.405592
SOCS1	0.384703	1.8916e-174	0.405568
AP1M2	0.384673	2.0224e-174	0.405533
SAMHD1	0.38466	2.08087e-174	0.405518
NXT2	0.384519	2.85255e-174	0.405352
GINS3	0.384492	3.02904e-174	0.405321
CDCA2	0.384317	4.48138e-174	0.405115
SPC25	0.384232	5.42685e-174	0.405015
PDSS1	0.384201	5.80502e-174	0.404979
DAGLA	0.384172	6.20309e-174	0.404945
KIF4A	0.384113	7.07648e-174	0.404875
EFHD2	0.383747	1.60145e-173	0.404446
TTLL6	0.383726	1.67608e-173	0.404422
CARNMT1	0.383683	1.84687e-173	0.404371
C12orf49	0.383666	1.9169e-173	0.404352
NETO2	0.383618	2.13393e-173	0.404295
MYO5C	0.383581	2.32067e-173	0.404251
PPIF	0.383333	4.02602e-173	0.403961
TCTEX1D2	0.383281	4.52083e-173	0.4039
CDC42SE2	0.383202	5.39617e-173	0.403807
DNAJA1	0.38314	6.19386e-173	0.403735
IGFBP4	-0.383092	6.8914e-173	-0.403678
SAA4	0.383043	7.68822e-173	0.403621
CEP78	0.38297	9.04604e-173	0.403535
ABCA12	0.38286	1.15499e-172	0.403406
SNAPC4	0.382762	1.43389e-172	0.403292
POF1B	0.382733	1.53226e-172	0.403257
APOBEC3G	0.382463	2.78982e-172	0.402941
TMEM70	0.381934	9.00962e-172	0.402323
PGAM5	0.381654	1.67751e-171	0.401994
LEPROTL1	0.381619	1.81104e-171	0.401954
CAPRIN1	0.381593	1.91836e-171	0.401923
BCL2L11	0.381394	2.98101e-171	0.40169
CDCA5	0.38122	4.38097e-171	0.401486
CORIN	0.381201	4.57054e-171	0.401464
NCAPH	0.381197	4.61079e-171	0.401459
HSD17B1	0.381045	6.45492e-171	0.401281
GOT2	0.380921	8.47719e-171	0.401137
SPN	0.380816	1.06978e-170	0.401014
ZIC5	0.380617	1.65891e-170	0.400781
CIP2A	0.380543	1.95349e-170	0.400695
FOXA1	0.380306	3.29604e-170	0.400417
HIST3H2A	0.380026	6.10936e-170	0.40009
ORC1	0.379928	7.56923e-170	0.399976
HIST1H4C	0.379739	1.14934e-169	0.399754
QSOX2	0.37966	1.36712e-169	0.399662
ISOC1	0.37946	2.12139e-169	0.399428
CCDC34	0.379434	2.24624e-169	0.399398
TWF1	0.379364	2.61613e-169	0.399317
ZNF703	0.379241	3.42835e-169	0.399173
KNL1	0.379206	3.70385e-169	0.399132
GSTK1	0.379116	4.50923e-169	0.399027
PRPF19	0.378926	6.85222e-169	0.398805
ARL4C	0.378914	7.02831e-169	0.398791
ZDHHC13	0.378889	7.42846e-169	0.398762
TWNK	0.378675	1.18634e-168	0.398512
C9orf40	0.378633	1.30131e-168	0.398463
LRR1	0.378584	1.44762e-168	0.398406
SFXN1	0.378407	2.13591e-168	0.398199
TIPIN	0.378376	2.2842e-168	0.398163
TSN	0.378339	2.48e-168	0.398119
NQO1	0.378331	2.52242e-168	0.39811
BORA	0.378239	3.0818e-168	0.398003
CASP8	0.378143	3.8049e-168	0.397891
GSTO2	0.378124	3.966e-168	0.397869
PSMG3	0.378036	4.81031e-168	0.397766
BRCA2	0.378011	5.07452e-168	0.397737
SLC7A5	0.377857	7.1081e-168	0.397557
MIS18A	0.37781	7.88207e-168	0.397502
GCH1	0.377653	1.11103e-167	0.397319
SPEG	-0.377168	3.19472e-167	-0.396754
CHDH	0.37716	3.25733e-167	0.396744
RBM18	0.377146	3.35484e-167	0.396728
TFAP4	0.377043	4.19476e-167	0.396609
CDC25A	0.377032	4.29996e-167	0.396595
ALKBH2	0.377001	4.6063e-167	0.396559
ATN1	-0.376853	6.35572e-167	-0.396386
MAP7	0.37677	7.61641e-167	0.396289
LSM7	0.37671	8.67885e-167	0.396219
TCF7	0.37659	1.125e-166	0.396081
GLE1	0.376543	1.24828e-166	0.396025
AK6	0.376424	1.61533e-166	0.395887
INIP	0.376382	1.76768e-166	0.395838
TRAF2	0.376324	2.00609e-166	0.395771
DAPK2	0.376184	2.72316e-166	0.395607
SSTR1	0.376059	3.57203e-166	0.395461
VNN2	0.376056	3.59243e-166	0.395458
NUF2	0.376046	3.6753e-166	0.395446
NLRC5	0.375965	4.38197e-166	0.395352
PDRG1	0.375745	7.05141e-166	0.395096
NOLC1	0.375525	1.13739e-165	0.394839
UNG	0.375163	2.48801e-165	0.394419
NOP58	0.374967	3.80622e-165	0.39419
CLSPN	0.374815	5.28347e-165	0.394014
HMGB3	0.374753	6.04767e-165	0.393941
CXorf38	0.374752	6.06187e-165	0.39394
HPS5	0.374703	6.7305e-165	0.393883
SLC15A1	0.374638	7.741e-165	0.393808
CYP2E1	0.37458	8.77983e-165	0.39374
RCC1	0.374515	1.01059e-164	0.393664
RAB17	0.374491	1.06456e-164	0.393636
SAMD12	0.374436	1.19921e-164	0.393572
CRYZ	0.374265	1.73356e-164	0.393374
SMC2	0.37413	2.31836e-164	0.393217
PRXL2C	0.374088	2.53803e-164	0.393168
CDC14B	0.373705	5.79123e-164	0.392723
SCLY	0.37365	6.5216e-164	0.392659
CCDC86	0.373569	7.76956e-164	0.392564
RBL1	0.373444	1.01657e-163	0.392419
TERF2	0.373318	1.33302e-163	0.392273
ABLIM2	0.373314	1.3435e-163	0.392269
ISG20	0.373087	2.19192e-163	0.392004
GINS1	0.372878	3.43135e-163	0.391762
CDK4	0.372815	3.92562e-163	0.391689
PSMC2	0.372746	4.552e-163	0.391609
OSTF1	0.372654	5.55217e-163	0.391501
TPD52	0.372541	7.07121e-163	0.39137
GPR160	0.37248	8.05291e-163	0.3913
MISP	0.372429	8.98832e-163	0.39124
MFSD12	0.372366	1.02769e-162	0.391168
RABEPK	0.372292	1.20456e-162	0.391082
GINS4	0.372243	1.33928e-162	0.391024
CD247	0.372236	1.35864e-162	0.391016
SYTL2	0.371992	2.29178e-162	0.390733
GALNT5	0.371984	2.33193e-162	0.390724
KNTC1	0.37195	2.50813e-162	0.390684
PYHIN1	0.371909	2.73514e-162	0.390637
ANKEF1	0.371834	3.21575e-162	0.390549
GON7	0.371795	3.4905e-162	0.390505
ALAS1	0.371667	4.59107e-162	0.390356
ALG2	0.371622	5.0562e-162	0.390304
DNAJC15	0.371566	5.6944e-162	0.390239
GRAP2	0.371339	9.24501e-162	0.389976
ATP5F1A	0.371266	1.08191e-161	0.389891
SIM2	0.371225	1.18074e-161	0.389843
LYZ	0.371213	1.21074e-161	0.389829
COX6A1	0.37081	2.8632e-161	0.389361
POLR3K	0.370527	5.22213e-161	0.389034
PSMB2	0.370391	6.98699e-161	0.388876
REXO4	0.370273	8.98195e-161	0.388739
ANP32B	0.370244	9.55022e-161	0.388706
FSD1L	0.3702	1.04855e-160	0.388655
RASL11A	0.370174	1.10802e-160	0.388625
SURF6	0.370125	1.22994e-160	0.388568
CPPED1	0.37009	1.32517e-160	0.388527
ASPM	0.370072	1.37707e-160	0.388506
PIWIL1	0.369999	1.60769e-160	0.388422
ZIC2	0.36998	1.67402e-160	0.3884
TXK	0.36978	2.55732e-160	0.388169
OAS3	0.369563	4.05587e-160	0.387917
PDLIM7	-0.369509	4.5532e-160	-0.387854
PPP1R14C	0.369423	5.45951e-160	0.387755
MRRF	0.369286	7.29768e-160	0.387596
GALE	0.369229	8.24148e-160	0.38753
TLCD3A	0.369207	8.6365e-160	0.387504
SULF2	-0.369199	8.77962e-160	-0.387495
STOML2	0.369081	1.12709e-159	0.387359
GAR1	0.369059	1.18047e-159	0.387333
LXN	0.369029	1.25844e-159	0.387298
HJURP	0.368947	1.49807e-159	0.387203
AGFG2	0.368777	2.14383e-159	0.387007
SPOCD1	0.36859	3.18866e-159	0.38679
AKIRIN2	0.368587	3.2064e-159	0.386787
WDR12	0.368451	4.27241e-159	0.38663
NEMP1	0.368152	8.04356e-159	0.386283
B3GALT5	0.367746	1.89259e-158	0.385814
UQCR10	0.367738	1.92623e-158	0.385804
CDCP1	0.367628	2.42648e-158	0.385678
TRIP10	-0.367478	3.33046e-158	-0.385504
TMEM38A	0.367468	3.40057e-158	0.385493
FAM111A	0.367462	3.44621e-158	0.385485
RMND5A	0.367272	5.13421e-158	0.385266
TSFM	0.36715	6.63474e-158	0.385126
PUS7	0.367079	7.70556e-158	0.385043
CCNF	0.366931	1.05219e-157	0.384872
PCSK5	0.366927	1.0611e-157	0.384867
ENTR1	0.366782	1.43864e-157	0.3847
GTF2E2	0.366614	2.04663e-157	0.384506
CHEK1	0.366534	2.4239e-157	0.384413
HMGA2	0.366485	2.68449e-157	0.384357
CALM3	0.366475	2.74167e-157	0.384345
TNFSF15	0.366442	2.94034e-157	0.384307
ACOT7	0.366416	3.10362e-157	0.384277
WDHD1	0.366409	3.15237e-157	0.384268
TRA2A	0.366337	3.66634e-157	0.384185
COL11A1	0.366261	4.29598e-157	0.384098
RAB38	0.366252	4.37661e-157	0.384088
EML4	0.366107	5.92801e-157	0.383921
RAB3IP	0.366051	6.67204e-157	0.383855
UTP15	0.365929	8.61856e-157	0.383714
TTC9	0.365843	1.03168e-156	0.383615
SECTM1	0.365798	1.13401e-156	0.383563
BCL7A	0.365798	1.13438e-156	0.383563
TKFC	0.365732	1.30206e-156	0.383487
GTF3A	0.365663	1.50228e-156	0.383408
MAP3K9	0.365561	1.85962e-156	0.38329
BNIP5	0.365466	2.26921e-156	0.38318
PCNA	0.365368	2.78862e-156	0.383067
NDFIP2	0.36535	2.89301e-156	0.383046
CDHR1	0.365074	5.14753e-156	0.382728
KIF9	0.365011	5.87046e-156	0.382655
CDX1	0.364984	6.21606e-156	0.382624
CHI3L1	0.364898	7.43267e-156	0.382525
P2RX5	0.364761	9.90101e-156	0.382366
PRKCZ	0.36474	1.03383e-155	0.382343
CCDC18	0.364729	1.05858e-155	0.382329
ITGB8	0.364723	1.07114e-155	0.382323
PALD1	0.364682	1.16782e-155	0.382275
STS	0.364568	1.48059e-155	0.382144
SOX8	0.364404	2.08469e-155	0.381955
PSMB7	0.364242	2.92046e-155	0.381768
MARVELD2	0.364175	3.35414e-155	0.381691
C9orf116	0.364009	4.74007e-155	0.3815
SH3BP1	0.363911	5.81653e-155	0.381386
CRAT	0.363617	1.07019e-154	0.381048
CMTM4	0.363461	1.4801e-154	0.380868
ERLIN1	0.363446	1.5284e-154	0.38085
ABO	0.363428	1.58436e-154	0.38083
DNMBP	0.363423	1.60282e-154	0.380824
DTX4	0.363397	1.69004e-154	0.380795
EHF	0.363324	1.9691e-154	0.38071
SOD3	-0.363184	2.63237e-154	-0.380548
CDK20	0.36313	2.9433e-154	0.380486
RIPK4	0.363038	3.55864e-154	0.380381
PSMC3IP	0.363027	3.64103e-154	0.380368
NDUFB3	0.362964	4.14953e-154	0.380296
SLC9A7	0.362824	5.54648e-154	0.380134
NCBP1	0.362509	1.06527e-153	0.379771
PADI3	0.362508	1.06818e-153	0.37977
PSRC1	0.362339	1.51384e-153	0.379576
CDCA4	0.362234	1.8805e-153	0.379455
LRP8	0.362168	2.1537e-153	0.379379
STAT4	0.362129	2.33546e-153	0.379334
CENPP	0.362054	2.72602e-153	0.379248
DPM2	0.361944	3.42383e-153	0.379121
H2AFX	0.361922	3.58135e-153	0.379096
PTK7	0.361682	5.8798e-153	0.37882
PSMG1	0.361437	9.74282e-153	0.378538
PLK4	0.361365	1.12998e-152	0.378455
ZBP1	0.361168	1.69714e-152	0.378228
GPR174	0.361089	1.99474e-152	0.378138
ARHGEF28	0.361065	2.09862e-152	0.37811
GHITM	0.361014	2.32848e-152	0.378051
PRAG1	0.360848	3.27428e-152	0.377861
NCAPD2	0.360813	3.52096e-152	0.37782
ABLIM3	0.360768	3.86324e-152	0.377768
TMEM97	0.360651	4.91073e-152	0.377634
STMN1	0.360642	5.00674e-152	0.377623
STT3B	0.360515	6.4947e-152	0.377478
RUNX3	0.360425	7.82448e-152	0.377374
ARMC7	0.360319	9.71997e-152	0.377252
PLIN4	-0.3602	1.24053e-151	-0.377116
CEP85	0.360099	1.5274e-151	0.376999
NUB1	0.36007	1.61922e-151	0.376966
EXO1	0.360025	1.77468e-151	0.376915
SCG5	0.359981	1.94462e-151	0.376864
POC1B	0.359823	2.69018e-151	0.376682
SLA2	0.359811	2.75549e-151	0.376669
KLRC3	0.35966	3.74911e-151	0.376496
NCAPG2	0.359593	4.30255e-151	0.376419
SAAL1	0.359462	5.62722e-151	0.376268
KIF18B	0.359422	6.10894e-151	0.376222
RCAN3	0.359395	6.45036e-151	0.376191
BUB3	0.359324	7.46047e-151	0.37611
ITGB6	0.359324	7.4617e-151	0.37611
CMSS1	0.359262	8.46857e-151	0.376039
AIF1L	0.359211	9.39822e-151	0.37598
RASGEF1B	0.359028	1.36652e-150	0.37577
TIMM8A	0.358969	1.54176e-150	0.375702
CHAC1	0.358964	1.5591e-150	0.375696
TMEM33	0.358801	2.17246e-150	0.375509
LNX1	0.358765	2.33962e-150	0.375468
DNAAF3	0.358763	2.34852e-150	0.375466
DNA2	0.358676	2.80775e-150	0.375365
TRGC2	0.358658	2.91176e-150	0.375345
CNPY2	0.358624	3.11723e-150	0.375306
BARX2	0.358565	3.51832e-150	0.375238
FRG1	0.358533	3.7554e-150	0.375202
NDUFA12	0.358453	4.42005e-150	0.37511
HSPB11	0.358359	5.35137e-150	0.375002
LRRC19	0.35829	6.16583e-150	0.374923
HMCN2	-0.358248	6.71308e-150	-0.374875
TTPA	0.358183	7.65863e-150	0.3748
CARD11	0.358131	8.51765e-150	0.374741
PPAT	0.357973	1.17541e-149	0.374559
TREML2	0.357835	1.55807e-149	0.3744
MINPP1	0.357734	1.91092e-149	0.374285
E2F1	0.357694	2.07215e-149	0.37424
GUF1	0.357682	2.1259e-149	0.374225
POLA2	0.35763	2.36151e-149	0.374166
PRDM16	0.357491	3.13596e-149	0.374006
NOP2	0.357434	3.51664e-149	0.373941
SH3GLB2	0.357366	4.03557e-149	0.373864
EFCAB11	0.3572	5.65496e-149	0.373673
PSMB3	0.35718	5.89579e-149	0.37365
C4orf48	0.357147	6.29736e-149	0.373612
PNPLA4	0.357021	8.14055e-149	0.373467
ZUP1	0.356946	9.48264e-149	0.373381
GALM	0.356767	1.36097e-148	0.373177
PSMA1	0.356764	1.37113e-148	0.373173
SUCLA2	0.356761	1.37829e-148	0.37317
C9orf78	0.35669	1.59352e-148	0.373088
FAIM	0.356615	1.8521e-148	0.373003
HNF4G	0.356504	2.32244e-148	0.372875
PSMB1	0.356292	3.56051e-148	0.372633
MCTP1	0.356184	4.43629e-148	0.372508
TICRR	0.356152	4.72764e-148	0.372472
SLC27A4	0.356124	5.00738e-148	0.37244
CENPK	0.356094	5.3219e-148	0.372405
AP1AR	0.356037	5.97225e-148	0.37234
STK39	0.355968	6.86118e-148	0.372261
NDC1	0.355926	7.47175e-148	0.372213
BCCIP	0.35589	8.03572e-148	0.372172
ZNF165	0.355865	8.44141e-148	0.372144
MARVELD3	0.355851	8.68967e-148	0.372127
PRKCQ	0.355789	9.84695e-148	0.372057
TMEM141	0.355711	1.15269e-147	0.371967
TRIP13	0.355666	1.26261e-147	0.371916
NUDT14	0.355584	1.48951e-147	0.371822
CDC123	0.355572	1.52727e-147	0.371808
IL18	0.355491	1.79627e-147	0.371716
GTF3C5	0.355461	1.90877e-147	0.371681
IPPK	0.355372	2.28682e-147	0.371579
CCNE1	0.355368	2.30437e-147	0.371574
ADIRF	-0.355327	2.50388e-147	-0.371527
KLRC4	0.355182	3.3548e-147	0.371361
LRRC61	0.355168	3.44644e-147	0.371346
MYO5B	0.354982	5.01742e-147	0.371132
AMACR	0.354954	5.30708e-147	0.3711
SP140L	0.354877	6.19378e-147	0.371013
RNF34	0.354828	6.84113e-147	0.370956
NTHL1	0.354624	1.03046e-146	0.370723
CCND1	0.354549	1.19918e-146	0.370637
FXN	0.354534	1.23614e-146	0.37062
NIFK	0.354489	1.35256e-146	0.370568
SMAGP	0.354361	1.74854e-146	0.370422
UBE2T	0.354307	1.95097e-146	0.37036
NDUFA8	0.354209	2.37261e-146	0.370249
SLC25A33	0.354209	2.37504e-146	0.370248
NDUFAF4	0.354079	3.08255e-146	0.3701
CCDC134	0.354049	3.27222e-146	0.370066
COA7	0.353965	3.87699e-146	0.369969
SYNGR2	0.353891	4.49111e-146	0.369885
AIFM2	0.353787	5.53301e-146	0.369766
ANKRD18A	0.353701	6.57537e-146	0.369668
KCTD5	0.353686	6.77938e-146	0.36965
OASL	0.353646	7.34794e-146	0.369604
NUDT5	0.353493	9.96946e-146	0.36943
SPA17	0.353332	1.37753e-145	0.369246
TNFSF4	0.353319	1.41389e-145	0.369231
AQP11	0.35331	1.43955e-145	0.369221
ACE	0.353291	1.4957e-145	0.369199
SNRPG	0.353243	1.64677e-145	0.369144
MCM10	0.353219	1.72496e-145	0.369117
CCNO	0.353123	2.09054e-145	0.369008
FRK	0.353105	2.16714e-145	0.368987
PINX1	0.353066	2.34344e-145	0.368942
AIFM1	0.352921	3.13034e-145	0.368777
PAK6	0.352862	3.52674e-145	0.368709
PTER	0.35267	5.17042e-145	0.36849
CENPI	0.352669	5.17966e-145	0.368489
CASP10	0.352606	5.87596e-145	0.368417
YEATS4	0.352595	6.01209e-145	0.368404
PERP	0.352577	6.22929e-145	0.368384
HNF1A	0.352422	8.49407e-145	0.368206
TBC1D30	0.352374	9.33306e-145	0.368152
BOLA3	0.35234	1.00038e-144	0.368112
FA2H	0.352334	1.01166e-144	0.368106
MAP2K6	0.352278	1.13195e-144	0.368042
CCND2	0.352198	1.32545e-144	0.367951
EIF5A2	0.352124	1.53664e-144	0.367867
SLCO4A1	0.352021	1.88832e-144	0.367749
CCL25	0.35197	2.08924e-144	0.367691
GFI1	0.351804	2.9064e-144	0.367501
GALNT4	0.351703	3.55601e-144	0.367386
AAGAB	0.351679	3.73086e-144	0.367358
PAICS	0.351679	3.73161e-144	0.367358
CASP6	0.351563	4.6977e-144	0.367226
ASPHD2	0.351554	4.78257e-144	0.367216
CD6	0.35155	4.82466e-144	0.367211
CKLF	0.351429	6.12686e-144	0.367074
UHMK1	0.351416	6.29256e-144	0.367058
KIAA1217	0.351243	8.86824e-144	0.366861
LYAR	0.35123	9.11507e-144	0.366846
POC5	0.351187	9.92095e-144	0.366797
FOXA2	0.351127	1.11637e-143	0.366729
TIGD2	0.351059	1.27814e-143	0.366651
COL6A1	-0.350941	1.61782e-143	-0.366516
TAF9	0.350922	1.67983e-143	0.366494
NMI	0.350854	1.92219e-143	0.366417
ARSE	0.35085	1.93476e-143	0.366413
CST7	0.350839	1.98073e-143	0.3664
OCLN	0.350807	2.11055e-143	0.366363
NAPEPLD	0.350804	2.12304e-143	0.36636
HMGN1	0.350669	2.7727e-143	0.366206
PPIH	0.350658	2.83245e-143	0.366194
CFAP157	0.350604	3.15271e-143	0.366132
PSMC6	0.350542	3.5654e-143	0.366062
FIGNL1	0.350517	3.74724e-143	0.366033
COBL	0.350513	3.77543e-143	0.366029
RBP4	0.350459	4.2051e-143	0.365967
CSNK1G3	0.35033	5.42717e-143	0.36582
ERBB3	0.350215	6.81798e-143	0.365688
MEGF9	0.350182	7.27551e-143	0.365651
RABGAP1L	0.350169	7.46353e-143	0.365636
CNOT7	0.350147	7.8016e-143	0.365611
CMC1	0.350122	8.19152e-143	0.365583
PAG1	0.350111	8.36357e-143	0.365571
MCAT	0.350088	8.76919e-143	0.365543
EPCAM	0.350045	9.5299e-143	0.365496
KIF14	0.349914	1.23476e-142	0.365346
B3GNT10	0.349891	1.29307e-142	0.36532
DTYMK	0.349887	1.30314e-142	0.365315
HAS3	0.349862	1.3684e-142	0.365287
HORMAD1	0.34973	1.77759e-142	0.365136
SPOCK2	0.349667	2.01498e-142	0.365064
EPHX4	0.349399	3.41741e-142	0.364759
BRIP1	0.349236	4.71355e-142	0.364573
KIAA1257	0.349233	4.73756e-142	0.36457
PDCD10	0.349226	4.8092e-142	0.364562
SSX2IP	0.34904	6.94085e-142	0.36435
ZNF83	0.348957	8.16547e-142	0.364256
AHNAK	-0.348921	8.77592e-142	-0.364214
RANGAP1	0.348894	9.24864e-142	0.364184
PLEKHG4	0.348676	1.41989e-141	0.363936
JPH1	0.348439	2.26296e-141	0.363666
ABHD10	0.348316	2.88214e-141	0.363526
CAMSAP1	0.348304	2.95478e-141	0.363512
SKP2	0.348247	3.30488e-141	0.363447
ASB9	0.34819	3.69247e-141	0.363383
NME1	0.348171	3.83539e-141	0.363361
MCCC2	0.348155	3.95741e-141	0.363343
SLC35D2	0.34815	3.99634e-141	0.363337
CTLA4	0.348147	4.02394e-141	0.363333
BCL11B	0.34806	4.77037e-141	0.363234
CARMIL1	0.347951	5.9123e-141	0.36311
CDT1	0.347917	6.31001e-141	0.363072
ARHGEF39	0.347845	7.2738e-141	0.36299
ABHD2	0.347758	8.61839e-141	0.362892
PMAIP1	0.347749	8.77681e-141	0.362881
ATP6V0E2	0.347524	1.36597e-140	0.362624
ANAPC1	0.347418	1.67842e-140	0.362505
DLL4	0.347298	2.12692e-140	0.362367
GNGT2	0.347295	2.13789e-140	0.362364
EXOSC8	0.347294	2.14262e-140	0.362363
GEN1	0.347248	2.34327e-140	0.362311
PTRH2	0.347242	2.36955e-140	0.362305
COPS9	0.347233	2.41409e-140	0.362294
NUP50	0.347193	2.61062e-140	0.362248
CD2AP	0.347074	3.29411e-140	0.362113
PKMYT1	0.346921	4.44208e-140	0.361939
FAM117B	0.346868	4.92689e-140	0.361879
TNNI3	0.346701	6.83703e-140	0.361689
TEX30	0.346694	6.9211e-140	0.361682
JAG2	0.346656	7.457e-140	0.361638
NARS	0.346626	7.90276e-140	0.361604
VBP1	0.346585	8.57012e-140	0.361557
MSX2	0.346579	8.66934e-140	0.361551
ECHDC1	0.346531	9.52192e-140	0.361496
FARP2	0.346502	1.00717e-139	0.361463
SP140	0.346494	1.02432e-139	0.361453
HSPA9	0.346459	1.09649e-139	0.361414
FOXP3	0.346456	1.10188e-139	0.361411
SNRPB	0.346356	1.34007e-139	0.361297
TSPAN12	0.346236	1.69306e-139	0.361161
WHRN	0.34613	2.08407e-139	0.36104
TP53	0.346102	2.19758e-139	0.361009
RNF114	0.346073	2.32576e-139	0.360976
SLAMF6	0.34606	2.38613e-139	0.360961
ATP6V1G1	0.346008	2.64317e-139	0.360901
DBF4	0.34596	2.9018e-139	0.360847
ABHD17B	0.34582	3.80951e-139	0.360688
CERS6	0.34575	4.36569e-139	0.360609
SKAP1	0.345687	4.9354e-139	0.360537
TNC	-0.345645	5.36056e-139	-0.360489
PRIM2	0.345607	5.76255e-139	0.360447
TTC39A	0.34552	6.83518e-139	0.360347
GCHFR	0.345421	8.27978e-139	0.360235
TNFRSF21	0.345389	8.80871e-139	0.360199
AMMECR1	0.34533	9.89117e-139	0.360131
ATP5MD	0.345289	1.07015e-138	0.360085
ARAP2	0.345182	1.31884e-138	0.359963
RNF208	0.345122	1.47977e-138	0.359896
CRYBG1	0.345107	1.52338e-138	0.359879
ZNF888	0.345057	1.68182e-138	0.359821
TMED6	0.345007	1.85171e-138	0.359765
RAB27B	0.345007	1.8531e-138	0.359765
RRP1B	0.344981	1.94572e-138	0.359736
SLC2A5	0.344887	2.33627e-138	0.359629
DUSP16	0.344725	3.20161e-138	0.359445
MOCOS	0.34464	3.77746e-138	0.359348
SLC22A18AS	0.344602	4.06352e-138	0.359305
MMP11	0.344576	4.27206e-138	0.359276
SYNJ2	0.344569	4.32929e-138	0.359268
CRB3	0.344525	4.71707e-138	0.359218
LRRC8A	0.344522	4.74766e-138	0.359214
TOR3A	0.344442	5.53704e-138	0.359124
EBNA1BP2	0.344435	5.61292e-138	0.359116
HOXB13	0.344371	6.36171e-138	0.359043
DSG2	0.344311	7.14012e-138	0.358975
FOXRED2	0.344267	7.78207e-138	0.358925
NEBL	0.344263	7.83247e-138	0.358921
PLS1	0.34422	8.52231e-138	0.358872
NDUFAF5	0.344171	9.35924e-138	0.358817
C16orf95	0.344147	9.80164e-138	0.35879
FOXD1	0.343917	1.53022e-137	0.358528
CD8A	0.343865	1.69186e-137	0.35847
PLCH1	0.343776	2.00998e-137	0.358369
HNF1B	0.343776	2.01134e-137	0.358368
CBFB	0.343709	2.28653e-137	0.358293
CCDC88C	0.343704	2.31055e-137	0.358287
SMIM15	0.343625	2.69299e-137	0.358197
TRMO	0.343615	2.74539e-137	0.358186
DECR1	0.343306	4.98593e-137	0.357835
ACAA2	0.343244	5.61304e-137	0.357766
AC091057.6	0.343244	5.61999e-137	0.357765
PLEKHB2	0.343168	6.5028e-137	0.357679
DNAJC12	0.343135	6.92511e-137	0.357642
PTBP1	0.343106	7.33007e-137	0.357609
CLCN3	0.342981	9.31918e-137	0.357468
PDE6D	0.342958	9.7583e-137	0.357441
RAB11FIP4	0.342885	1.1222e-136	0.357358
XYLB	0.342876	1.14167e-136	0.357348
FAM136A	0.342874	1.14742e-136	0.357345
ZGRF1	0.342555	2.1172e-136	0.356985
RPUSD1	0.342542	2.17241e-136	0.35697
JPT2	0.342535	2.20273e-136	0.356961
TPPP3	0.342453	2.57825e-136	0.356869
CHCHD3	0.342411	2.79658e-136	0.356821
PKM	0.342408	2.80882e-136	0.356818
PEMT	0.342333	3.24543e-136	0.356733
KCNJ5	0.34226	3.73858e-136	0.35665
IFI27	0.34223	3.96197e-136	0.356616
DCLRE1A	0.342127	4.82325e-136	0.3565
PAFAH1B3	0.34211	4.98042e-136	0.356481
SPOUT1	0.342046	5.63383e-136	0.356408
KIF15	0.341993	6.23947e-136	0.356348
STARD7	0.34196	6.65412e-136	0.35631
ANKMY2	0.341946	6.82737e-136	0.356295
SFMBT1	0.341906	7.37895e-136	0.356249
P2RY10	0.341884	7.70141e-136	0.356224
DBR1	0.34176	9.7638e-136	0.356084
RNASE7	0.341638	1.233e-135	0.355946
EPHA10	0.341579	1.38257e-135	0.355878
ZNF432	0.341536	1.49978e-135	0.35583
TSGA10	0.341463	1.7238e-135	0.355748
PPM1G	0.341433	1.82596e-135	0.355714
DNAJC9	0.341334	2.21066e-135	0.355601
NUP35	0.341316	2.28797e-135	0.355581
PITX2	0.341305	2.33346e-135	0.355569
LRRC26	0.341305	2.33568e-135	0.355569
PARP4	0.341234	2.67364e-135	0.355489
RTKN	0.341226	2.71709e-135	0.355479
ANOS1	0.341181	2.96388e-135	0.355428
PSMA3	0.341166	3.04712e-135	0.355412
CATSPERB	0.34113	3.26605e-135	0.355371
MYO10	0.341001	4.17535e-135	0.355225
CLIC5	0.340963	4.496e-135	0.355182
PAQR5	0.340958	4.54091e-135	0.355176
TOR1B	0.34094	4.69891e-135	0.355155
VPS29	0.34091	4.97741e-135	0.355121
BYSL	0.340788	6.27524e-135	0.354984
PRELID3B	0.340783	6.33681e-135	0.354979
ZDHHC12	0.340778	6.39898e-135	0.354973
FAAH	0.340699	7.44059e-135	0.354884
POSTN	0.340679	7.73137e-135	0.354861
ACSM3	0.340668	7.90183e-135	0.354848
GSKIP	0.340594	9.10449e-135	0.354764
E2F5	0.340591	9.14933e-135	0.354761
RNF103	0.340572	9.48658e-135	0.35474
MAPK13	0.340566	9.60505e-135	0.354732
HSPB6	-0.340488	1.11379e-134	-0.354645
IQGAP2	0.340452	1.19369e-134	0.354604
PIM2	0.340447	1.20559e-134	0.354598
ITGA11	0.340287	1.63419e-134	0.354418
RAC2	0.340274	1.67731e-134	0.354402
GNG5	0.340259	1.72608e-134	0.354385
VSIG10	0.340219	1.86232e-134	0.35434
MLST8	0.340105	2.31542e-134	0.354211
LILRB4	0.340053	2.55459e-134	0.354153
DCUN1D5	0.339955	3.0808e-134	0.354042
DCLRE1C	0.339948	3.12323e-134	0.354033
ALG1	0.339886	3.51289e-134	0.353964
SSNA1	0.339883	3.5348e-134	0.35396
CCDC112	0.339868	3.6362e-134	0.353943
RPA2	0.339846	3.79299e-134	0.353918
GPRC5C	0.339781	4.29432e-134	0.353845
NOP16	0.339747	4.58248e-134	0.353806
ESPL1	0.339659	5.41246e-134	0.353707
PRR5L	0.339567	6.45272e-134	0.353603
ZMYND19	0.339405	8.77493e-134	0.35342
C3orf52	0.339405	8.78302e-134	0.35342
TMEM60	0.339231	1.22275e-133	0.353223
INTS2	0.33917	1.37218e-133	0.353154
ARL6IP1	0.33901	1.86099e-133	0.352973
REEP6	0.338968	2.01463e-133	0.352926
CMTM8	0.338959	2.04846e-133	0.352916
POLE3	0.338942	2.11449e-133	0.352897
IL22RA1	0.338939	2.12973e-133	0.352893
CTSD	0.338774	2.91367e-133	0.352706
TRAPPC2L	0.338746	3.06805e-133	0.352676
SPATA2	0.338666	3.57005e-133	0.352585
DHX15	0.33864	3.75658e-133	0.352555
ZNF664	0.338575	4.24408e-133	0.352482
ZAP70	0.338548	4.47251e-133	0.352451
TBC1D2	0.338415	5.7528e-133	0.352301
ITK	0.338411	5.79099e-133	0.352297
CENPS	0.338406	5.84841e-133	0.352291
URM1	0.338404	5.87099e-133	0.352289
UBE2N	0.338331	6.74939e-133	0.352206
TINAGL1	0.338293	7.24504e-133	0.352164
IQGAP3	0.338266	7.62864e-133	0.352133
ZC3H12C	0.338234	8.10609e-133	0.352097
PSMD3	0.338171	9.12565e-133	0.352026
SLBP	0.338135	9.76907e-133	0.351986
HAUS6	0.338035	1.18042e-132	0.351873
MAP4K1	0.33801	1.23808e-132	0.351844
GTF2H1	0.338009	1.24144e-132	0.351843
TIMM8B	0.337981	1.30927e-132	0.351811
UBASH3B	0.337855	1.65971e-132	0.351669
FAM160A1	0.337849	1.67975e-132	0.351662
OVOL1	0.337844	1.695e-132	0.351657
COPB2	0.337827	1.74988e-132	0.351638
PKNOX1	0.33782	1.77302e-132	0.35163
CFAP70	0.337725	2.12137e-132	0.351523
TIMELESS	0.337699	2.23157e-132	0.351493
PIGU	0.337674	2.33653e-132	0.351465
BRIX1	0.33767	2.35402e-132	0.351461
GBP1	0.337649	2.44929e-132	0.351437
STK32C	0.337581	2.78755e-132	0.35136
SPINT1	0.337544	2.98893e-132	0.351318
KHK	0.337518	3.13687e-132	0.351289
VRK1	0.337431	3.70222e-132	0.35119
TRIM72	0.337386	4.02667e-132	0.35114
GIPC2	0.337385	4.03789e-132	0.351138
DKC1	0.337322	4.54886e-132	0.351067
UQCRFS1	0.33726	5.11285e-132	0.350997
CAMKMT	0.337243	5.27602e-132	0.350978
ERMP1	0.337219	5.52361e-132	0.350951
LEF1	0.336956	9.05579e-132	0.350655
MMP15	0.336918	9.72842e-132	0.350612
DDX21	0.336916	9.77028e-132	0.35061
MSH2	0.336869	1.06724e-131	0.350557
CDKN2B	0.336791	1.238e-131	0.350468
OCIAD2	0.336742	1.35557e-131	0.350414
BAMBI	0.336702	1.46176e-131	0.350369
GSPT1	0.336567	1.88692e-131	0.350216
SH2D2A	0.336553	1.93684e-131	0.3502
NAA50	0.336531	2.01965e-131	0.350175
DBI	0.336487	2.19352e-131	0.350125
RFC2	0.336452	2.34341e-131	0.350086
CEBPZ	0.336401	2.57865e-131	0.350028
NDUFA6	0.336383	2.66428e-131	0.350009
DDX28	0.336353	2.82017e-131	0.349975
ATAD5	0.336243	3.46685e-131	0.349851
TC2N	0.336117	4.39369e-131	0.349709
TMEM69	0.336109	4.46368e-131	0.349699
MYRF	0.336096	4.57072e-131	0.349685
PKIB	0.336069	4.81134e-131	0.349654
SATB2	0.335996	5.51561e-131	0.349572
PRSS51	0.335873	6.95356e-131	0.349433
USP43	0.335826	7.59838e-131	0.34938
COQ4	0.335802	7.94663e-131	0.349353
TCFL5	0.335772	8.40253e-131	0.34932
HASPIN	0.335726	9.15768e-131	0.349268
HGD	0.335707	9.49251e-131	0.349246
ELOVL6	0.335574	1.2177e-130	0.349097
TNFSF10	0.335556	1.2604e-130	0.349076
SHTN1	0.335474	1.46998e-130	0.348984
LSG1	0.335452	1.53169e-130	0.348959
PFKFB2	0.335419	1.62813e-130	0.348922
CYB5R4	0.335302	2.02674e-130	0.34879
NOC2L	0.335251	2.23332e-130	0.348732
IL15RA	0.335217	2.3803e-130	0.348694
SUB1	0.335202	2.4469e-130	0.348677
HPDL	0.335202	2.44783e-130	0.348677
NDUFV2	0.335186	2.51915e-130	0.34866
MCM5	0.335113	2.88795e-130	0.348577
NPM2	0.33511	2.9056e-130	0.348574
PANK1	0.335079	3.07901e-130	0.348539
C2orf15	0.335066	3.15696e-130	0.348524
ATPAF2	0.335018	3.45447e-130	0.34847
TTF1	0.334968	3.79174e-130	0.348414
RHNO1	0.334961	3.84348e-130	0.348405
HAND1	-0.334937	4.01842e-130	-0.348379
ENTPD2	0.334897	4.3265e-130	0.348334
DCK	0.334864	4.60172e-130	0.348297
GZMH	0.33473	5.91749e-130	0.348145
CCDC198	0.334656	6.79619e-130	0.348062
PDX1	0.334603	7.49645e-130	0.348003
CHAF1A	0.334386	1.1246e-129	0.347758
TSPAN6	0.334344	1.21772e-129	0.34771
SUCNR1	0.334288	1.35053e-129	0.347648
KISS1	0.334264	1.41181e-129	0.347621
ADAM33	-0.334257	1.4308e-129	-0.347613
MPP7	0.334205	1.57547e-129	0.347555
ACBD5	0.334115	1.86567e-129	0.347453
GTPBP8	0.334108	1.88803e-129	0.347446
DHFR	0.334104	1.90545e-129	0.34744
TRAF3IP3	0.334072	2.01949e-129	0.347405
SEPTIN11	0.334071	2.02311e-129	0.347404
REEP4	0.33402	2.2278e-129	0.347346
FAM102A	0.334003	2.29886e-129	0.347327
CEP152	0.333761	3.60464e-129	0.347055
THEM6	0.333718	3.91101e-129	0.347006
MASP1	-0.333652	4.41577e-129	-0.346933
NR1H3	0.333632	4.58495e-129	0.34691
PPP1R12B	-0.333548	5.36691e-129	-0.346815
MFAP4	-0.333547	5.37017e-129	-0.346814
IL17RB	0.333521	5.63904e-129	0.346785
TYW5	0.333469	6.21185e-129	0.346726
XRCC2	0.333364	7.55144e-129	0.346608
MCTP2	0.333321	8.17716e-129	0.34656
AGAP2	0.333307	8.39188e-129	0.346544
FAM174B	0.333294	8.60186e-129	0.346529
CLN6	0.333199	1.0267e-128	0.346422
ATP8A1	0.333183	1.05808e-128	0.346404
ALYREF	0.333162	1.09955e-128	0.346381
SLC39A10	0.333157	1.11066e-128	0.346375
SRBD1	0.333137	1.15282e-128	0.346352
GLCCI1	0.333135	1.15598e-128	0.346351
SHCBP1	0.333061	1.32775e-128	0.346267
GLRX	0.33305	1.35413e-128	0.346255
CARD10	0.33302	1.43158e-128	0.346221
L2HGDH	0.332998	1.49065e-128	0.346197
HSD3B7	0.332954	1.61833e-128	0.346147
ITPKA	0.332908	1.76169e-128	0.346095
CDK5RAP2	0.332876	1.87127e-128	0.346059
SDC1	0.33284	2.00092e-128	0.346018
WDR76	0.332809	2.12009e-128	0.345983
PSD4	0.332746	2.37877e-128	0.345914
FAR2	0.332711	2.53877e-128	0.345874
STK17B	0.332704	2.57571e-128	0.345865
MSI2	0.332619	3.01235e-128	0.34577
CCL15	0.332598	3.13173e-128	0.345747
CLPP	0.332558	3.37356e-128	0.345702
PRR15	0.332363	4.84579e-128	0.345482
SAMD9	0.332334	5.11219e-128	0.34545
ADAT2	0.332326	5.18674e-128	0.345441
PBX4	0.332304	5.40215e-128	0.345416
NPC2	0.332298	5.45924e-128	0.34541
ENOPH1	0.332284	5.60298e-128	0.345394
GRPEL1	0.332135	7.38476e-128	0.345226
FMNL2	0.332125	7.52335e-128	0.345215
ATP5MC1	0.332066	8.39868e-128	0.345148
IL18R1	0.332042	8.77204e-128	0.345122
TBC1D31	0.33198	9.84279e-128	0.345052
F2RL1	0.331948	1.04348e-127	0.345016
KIFC1	0.331932	1.075e-127	0.344998
MTFMT	0.331804	1.36229e-127	0.344854
PNO1	0.331788	1.40332e-127	0.344836
SOCS3	-0.331738	1.53976e-127	-0.34478
SGPL1	0.331547	2.19006e-127	0.344566
HMGB2	0.331466	2.54615e-127	0.344474
WDR36	0.331458	2.58194e-127	0.344466
TRIM24	0.331436	2.69285e-127	0.34444
MFAP5	0.331415	2.79899e-127	0.344417
SCO1	0.331358	3.10659e-127	0.344353
IFI16	0.331357	3.11023e-127	0.344352
OVOL2	0.331275	3.62214e-127	0.34426
PRSS12	0.331265	3.68777e-127	0.344249
NCOR1	0.331222	3.99539e-127	0.3442
EIF1AX	0.331136	4.67665e-127	0.344104
SETX	0.331104	4.96134e-127	0.344068
ABHD17C	0.330974	6.31424e-127	0.343921
ME2	0.330926	6.88655e-127	0.343868
KRT23	0.330823	8.33401e-127	0.343752
PTRH1	0.330778	9.05571e-127	0.343701
GAS2L3	0.330687	1.0708e-126	0.343599
FGFR1OP	0.330672	1.10015e-126	0.343583
NIBAN2	0.330568	1.3325e-126	0.343466
PRDM1	0.330532	1.42474e-126	0.343425
DIAPH3	0.330514	1.47173e-126	0.343405
PUS1	0.330476	1.57832e-126	0.343363
CIAO2A	0.330468	1.60202e-126	0.343354
CLYBL	0.330439	1.68927e-126	0.343321
EED	0.33037	1.91892e-126	0.343243
FAM122A	0.330351	1.98514e-126	0.343223
EIF4E	0.33035	1.99144e-126	0.343221
MMS22L	0.330303	2.16872e-126	0.343169
TMEM9B	0.330236	2.45215e-126	0.343094
GUCD1	0.330228	2.4902e-126	0.343084
SDHA	0.330101	3.14413e-126	0.342942
PTGER3	-0.330094	3.18597e-126	-0.342934
MTFR2	0.330013	3.6953e-126	0.342843
DOP1B	0.329908	4.48045e-126	0.342725
MPHOSPH6	0.329867	4.83775e-126	0.342679
COQ2	0.329857	4.92385e-126	0.342668
RRS1	0.329852	4.96996e-126	0.342662
PLA2G10	0.329795	5.52015e-126	0.342598
MCM8	0.329693	6.65389e-126	0.342484
DTWD2	0.329642	7.30783e-126	0.342426
DTL	0.329534	8.89946e-126	0.342306
FANCF	0.329444	1.05006e-125	0.342204
TEFM	0.329438	1.06166e-125	0.342198
BCO1	0.329388	1.16279e-125	0.342142
ASRGL1	0.329347	1.25428e-125	0.342096
CCL20	0.329298	1.3727e-125	0.34204
FXYD6	-0.329269	1.44837e-125	-0.342008
TMC6	0.32919	1.67149e-125	0.34192
FAM53B	0.329189	1.6762e-125	0.341918
MRTO4	0.329169	1.73886e-125	0.341896
SLC35F2	0.329137	1.84388e-125	0.34186
NLRC3	0.329098	1.97797e-125	0.341817
WRAP53	0.329081	2.04103e-125	0.341797
FTL	0.329053	2.14932e-125	0.341766
ANKRD10	0.329025	2.26344e-125	0.341734
TSC1	0.32896	2.54766e-125	0.341662
RAD54B	0.328907	2.80942e-125	0.341602
ARHGAP44	0.328863	3.04161e-125	0.341553
NIPA2	0.328827	3.24869e-125	0.341513
RP9	0.328819	3.2987e-125	0.341503
NIPAL2	0.328735	3.84237e-125	0.34141
CYFIP2	0.32868	4.24755e-125	0.341348
ARMT1	0.328627	4.68048e-125	0.341289
GALNT7	0.328586	5.04825e-125	0.341242
TPM2	-0.328582	5.08542e-125	-0.341238
CAPNS1	0.328512	5.77253e-125	0.34116
PYROXD1	0.328497	5.93289e-125	0.341143
GNB1L	0.328453	6.43765e-125	0.341093
GTPBP10	0.328436	6.64302e-125	0.341074
PPP6C	0.328387	7.26299e-125	0.341019
NAA25	0.328354	7.71e-125	0.340982
GLS2	0.3283	8.50413e-125	0.340922
TTF2	0.328299	8.52602e-125	0.34092
UTP3	0.328226	9.7306e-125	0.340839
COA3	0.328222	9.80602e-125	0.340834
PSMD9	0.328189	1.04168e-124	0.340797
FAM210A	0.328126	1.16844e-124	0.340727
SYNE2	0.328046	1.35311e-124	0.340637
SPC24	0.328039	1.36995e-124	0.340629
PAWR	0.327972	1.54653e-124	0.340554
TGDS	0.327954	1.59868e-124	0.340534
CYCS	0.327936	1.6527e-124	0.340514
GOT1	0.327931	1.66787e-124	0.340508
HDHD3	0.327838	1.97519e-124	0.340404
AFG1L	0.327837	1.98028e-124	0.340402
OXSM	0.327814	2.06331e-124	0.340377
HTATIP2	0.32773	2.40561e-124	0.340283
RNF125	0.327708	2.5043e-124	0.340258
GJD3	0.327664	2.71412e-124	0.340209
CHAF1B	0.32764	2.8305e-124	0.340183
GRHL2	0.327606	3.01403e-124	0.340144
SBNO1	0.327598	3.05772e-124	0.340135
NOC4L	0.32758	3.15806e-124	0.340115
GRIN2D	0.327551	3.33181e-124	0.340082
KREMEN1	0.327517	3.54504e-124	0.340044
TGIF1	0.327496	3.68311e-124	0.340021
RASGRP3	0.32746	3.92726e-124	0.339981
CEACAM5	0.327441	4.06609e-124	0.33996
SRGAP3	0.327424	4.19606e-124	0.33994
DEPDC1	0.327415	4.26303e-124	0.339931
MPHOSPH9	0.327349	4.81108e-124	0.339856
WFDC2	-0.32726	5.65021e-124	-0.339757
SLF1	0.327186	6.47001e-124	0.339674
TOPBP1	0.327144	6.98745e-124	0.339626
CLIC2	0.327131	7.1453e-124	0.339612
DOP1A	0.327072	7.95414e-124	0.339546
C19orf48	0.327061	8.11778e-124	0.339534
CASP2	0.327017	8.79244e-124	0.339484
PPP1R1B	0.326998	9.10547e-124	0.339463
BLOC1S2	0.326798	1.3077e-123	0.33924
FBXO5	0.326797	1.31207e-123	0.339238
C15orf48	0.326758	1.40832e-123	0.339194
AACS	0.326602	1.86713e-123	0.33902
C12orf45	0.326593	1.89633e-123	0.33901
MUC13	0.326516	2.18144e-123	0.338924
MARCKSL1	0.326501	2.24295e-123	0.338907
PPFIBP2	0.326474	2.35686e-123	0.338876
CLU	-0.326378	2.80106e-123	-0.338769
VPS33A	0.326365	2.87122e-123	0.338754
ADAM32	0.326362	2.88474e-123	0.338751
TNFRSF18	0.326358	2.9074e-123	0.338746
ITPR3	0.326297	3.24268e-123	0.338679
MAIP1	0.32626	3.46733e-123	0.338637
SULT2B1	0.326236	3.62372e-123	0.33861
BMP4	0.326141	4.30389e-123	0.338504
COX10	0.326107	4.57828e-123	0.338466
F12	0.326085	4.76068e-123	0.338441
SLC35A1	0.325994	5.61759e-123	0.338339
SGO1	0.325821	7.67364e-123	0.338146
CYB561	0.325785	8.18841e-123	0.338106
C19orf54	0.325756	8.63606e-123	0.338073
MXRA7	-0.32572	9.22426e-123	-0.338032
NR5A2	0.32564	1.06578e-122	0.337943
TREM2	0.325601	1.14172e-122	0.3379
C15orf61	0.325578	1.19086e-122	0.337874
ANKRD13A	0.325534	1.29046e-122	0.337824
SDAD1	0.325494	1.38641e-122	0.33778
FDX1	0.325479	1.42536e-122	0.337763
EXOSC5	0.325417	1.59427e-122	0.337693
VWA2	0.325396	1.65452e-122	0.33767
C17orf58	0.325389	1.67488e-122	0.337663
PRDX5	0.325314	1.91851e-122	0.337579
SFN	0.325289	2.00534e-122	0.337551
GPR171	0.32526	2.11478e-122	0.337518
ACVRL1	0.325247	2.16372e-122	0.337504
TTL	0.325224	2.25494e-122	0.337478
PRIM1	0.32517	2.48859e-122	0.337417
TUBA4A	0.325111	2.76858e-122	0.337351
NABP1	0.325074	2.95962e-122	0.33731
PKP3	0.324956	3.6593e-122	0.337178
WDR77	0.324942	3.75478e-122	0.337162
IFI27L1	0.324931	3.82987e-122	0.33715
SLC51B	0.324895	4.08272e-122	0.33711
PSMD14	0.32489	4.117e-122	0.337105
POP1	0.324858	4.36112e-122	0.337069
COL6A2	-0.32485	4.42926e-122	-0.33706
MAT2B	0.324752	5.28213e-122	0.33695
FAM110C	0.32475	5.30528e-122	0.336948
SRPRB	0.324692	5.88889e-122	0.336883
CCL4	0.324505	8.24147e-122	0.336674
EML5	0.324476	8.67718e-122	0.336642
HOXB8	0.324473	8.72128e-122	0.336639
GTF3C6	0.324438	9.29366e-122	0.336599
SEPTIN1	0.324413	9.71954e-122	0.336572
MGST2	0.324396	1.00177e-121	0.336553
TDP1	0.324341	1.10583e-121	0.336491
PCK2	0.324309	1.1716e-121	0.336455
TM4SF19	0.324217	1.38237e-121	0.336353
HDDC2	0.32409	1.73795e-121	0.33621
NUP88	0.324063	1.82269e-121	0.33618
ABCA7	0.323961	2.18915e-121	0.336066
ORC5	0.323918	2.3677e-121	0.336018
CCDC125	0.32386	2.62417e-121	0.335954
CAMSAP3	0.323773	3.06655e-121	0.335857
KIF20A	0.323773	3.06852e-121	0.335856
MCUB	0.323676	3.65305e-121	0.335748
CASK	0.323653	3.80823e-121	0.335722
COX7B	0.323604	4.15428e-121	0.335668
EPHA1	0.323554	4.54051e-121	0.335612
NUDT15	0.323542	4.64473e-121	0.335598
TP53I11	0.323491	5.08796e-121	0.335541
LIN54	0.323478	5.20728e-121	0.335527
DDX55	0.323476	5.22877e-121	0.335524
UCHL3	0.323456	5.41347e-121	0.335503
ANKMY1	0.323453	5.44927e-121	0.335498
AGMAT	0.3234	5.98408e-121	0.33544
OAF	0.323361	6.42027e-121	0.335396
CDH3	0.323322	6.8818e-121	0.335353
CLUH	0.323319	6.92454e-121	0.335349
ZNF101	0.323249	7.85362e-121	0.335271
C11orf52	0.323238	8.00718e-121	0.335258
SLC18B1	0.323223	8.22609e-121	0.335242
CDKN2A	0.323125	9.80665e-121	0.335132
SDSL	0.323108	1.0095e-120	0.335114
AP3M2	0.323083	1.05691e-120	0.335085
TSEN54	0.323078	1.06531e-120	0.33508
HSH2D	0.323031	1.15828e-120	0.335028
TPPP	0.323016	1.19086e-120	0.335011
GRTP1	0.323011	1.20152e-120	0.335005
NIPA1	0.322962	1.31228e-120	0.33495
RCBTB1	0.322914	1.43007e-120	0.334896
CEMIP	0.322875	1.5311e-120	0.334854
CLTA	0.322759	1.88432e-120	0.334724
RGS1	0.322751	1.91084e-120	0.334715
QRSL1	0.322683	2.15997e-120	0.334639
ENTPD6	0.32267	2.21127e-120	0.334624
SELENOI	0.322661	2.24706e-120	0.334614
SUV39H1	0.32266	2.25126e-120	0.334613
ATP6V0D1	0.322582	2.58534e-120	0.334527
PRSS22	0.322541	2.78437e-120	0.33448
SLC7A1	0.322457	3.23468e-120	0.334386
C19orf38	0.322413	3.49523e-120	0.334338
FAM83G	0.322361	3.83666e-120	0.33428
SRD5A1	0.32232	4.13159e-120	0.334233
THNSL1	0.322312	4.18512e-120	0.334225
RPF1	0.322265	4.5514e-120	0.334173
FOXRED1	0.322226	4.88255e-120	0.334129
GJB1	0.322165	5.44314e-120	0.334061
LIG1	0.322079	6.33941e-120	0.333966
THG1L	0.322072	6.42525e-120	0.333957
PRDX2	0.322005	7.23941e-120	0.333882
EXOC3L4	0.321979	7.58853e-120	0.333853
TOMM34	0.321975	7.6424e-120	0.333848
GCNT3	0.321902	8.69609e-120	0.333768
MSX1	0.321871	9.18338e-120	0.333733
PDHA1	0.321776	1.08851e-119	0.333627
TNFRSF9	0.321773	1.09406e-119	0.333624
IGHG1	0.321737	1.16572e-119	0.333584
CTSW	0.321711	1.22272e-119	0.333554
KDM1A	0.321698	1.25093e-119	0.33354
NOX1	0.321675	1.30222e-119	0.333515
SSBP1	0.321657	1.34499e-119	0.333494
GJB2	0.321638	1.39239e-119	0.333473
FAM118B	0.321618	1.44258e-119	0.33345
AGK	0.32153	1.68561e-119	0.333353
INCENP	0.32151	1.74699e-119	0.33333
DPP3	0.321492	1.80326e-119	0.33331
PHF19	0.321431	2.00893e-119	0.333243
BRCA1	0.32143	2.01449e-119	0.333241
DAZAP1	0.321387	2.17501e-119	0.333193
HPS3	0.321365	2.2594e-119	0.333169
MTHFD2L	0.321275	2.65434e-119	0.333068
RPIA	0.321255	2.74742e-119	0.333046
APOL1	0.321222	2.91617e-119	0.333009
LRRCC1	0.321205	3.00447e-119	0.33299
ZBTB43	0.321189	3.09046e-119	0.332972
G2E3	0.321126	3.45462e-119	0.332903
PCLAF	0.321091	3.67581e-119	0.332864
NSUN3	0.32108	3.74907e-119	0.332851
OXCT1	0.321043	4.00794e-119	0.332809
MDN1	0.321036	4.05667e-119	0.332802
TOR4A	0.321017	4.19165e-119	0.332781
SDHB	0.32099	4.39737e-119	0.332751
TLDC2	0.320925	4.9429e-119	0.332678
PAFAH2	0.320914	5.03642e-119	0.332666
TRIM68	0.32091	5.07215e-119	0.332661
C4orf33	0.320901	5.1542e-119	0.332651
PSMA7	0.320887	5.28112e-119	0.332636
MAPKAPK3	0.320875	5.39271e-119	0.332623
PRRG4	0.320813	6.02697e-119	0.332553
SERINC2	0.320789	6.2835e-119	0.332527
ATP5PB	0.320767	6.5356e-119	0.332502
HAUS1	0.320593	8.89569e-119	0.332308
ZFP36L1	-0.320592	8.91901e-119	-0.332306
TRMT10C	0.320455	1.13556e-118	0.332155
SPTLC1	0.320346	1.37921e-118	0.332032
ZNF215	0.320234	1.68023e-118	0.331908
OXNAD1	0.320126	2.03613e-118	0.331787
LGALS3BP	0.320109	2.09785e-118	0.331768
MSRB1	0.320057	2.29711e-118	0.331711
DSN1	0.320027	2.42342e-118	0.331677
CLDN7	0.320013	2.48284e-118	0.331662
CLDN3	0.319983	2.61841e-118	0.331629
UBA6	0.319862	3.24698e-118	0.331493
GLOD4	0.319807	3.57816e-118	0.331432
PAM	-0.319749	3.9618e-118	-0.331367
TEC	0.319709	4.25303e-118	0.331323
PEX3	0.319674	4.52535e-118	0.331284
POLE2	0.319667	4.57691e-118	0.331276
CTR9	0.319663	4.61085e-118	0.331272
CCDC68	0.319634	4.84986e-118	0.33124
LYSMD2	0.319627	4.91493e-118	0.331232
PI4K2B	0.319532	5.81586e-118	0.331125
TP73	0.319486	6.30385e-118	0.331074
SLC7A11	0.319477	6.40203e-118	0.331065
AMD1	0.319467	6.51279e-118	0.331054
TMPRSS4	0.319444	6.78932e-118	0.331028
KYAT1	0.319321	8.43541e-118	0.330891
ITGAL	0.319158	1.12467e-117	0.330709
CENPJ	0.319007	1.4664e-117	0.330541
RSPH1	0.319006	1.46886e-117	0.33054
ZBTB6	0.318991	1.50964e-117	0.330523
FBXL16	0.318989	1.51455e-117	0.330521
ADCY5	-0.318968	1.57091e-117	-0.330498
NAA40	0.31893	1.67975e-117	0.330455
PPID	0.318842	1.95951e-117	0.330358
TMEM126A	0.318807	2.08445e-117	0.330319
AFG3L2	0.31879	2.14883e-117	0.3303
TFAM	0.318728	2.39607e-117	0.330231
ACOT4	0.318689	2.5668e-117	0.330187
SLC2A8	0.318655	2.72757e-117	0.330149
POLE	0.318617	2.91196e-117	0.330107
BATF	0.318573	3.14667e-117	0.330058
UPF3B	0.318484	3.67833e-117	0.32996
RFWD3	0.318402	4.2496e-117	0.329868
RMI2	0.318368	4.51413e-117	0.32983
SLC52A3	0.318331	4.81956e-117	0.329788
SMPD2	0.318329	4.8361e-117	0.329786
TNS4	0.318329	4.83647e-117	0.329786
HELB	0.318285	5.22234e-117	0.329738
ELP1	0.318208	5.97524e-117	0.329652
SLAMF8	0.318137	6.77309e-117	0.329573
PITX1	0.317948	9.43371e-117	0.329363
NEO1	0.317901	1.02553e-116	0.32931
CD52	0.317838	1.14398e-116	0.329241
IL7	0.317799	1.22551e-116	0.329197
FASTKD3	0.317757	1.32025e-116	0.32915
TNFRSF10A	0.317725	1.3956e-116	0.329114
GPR35	0.317658	1.56908e-116	0.32904
RPF2	0.317634	1.63699e-116	0.329013
ELF3	0.317591	1.76486e-116	0.328965
PDE7A	0.31747	2.17954e-116	0.328831
SGPP1	0.317404	2.44712e-116	0.328758
ERI1	0.317324	2.81423e-116	0.328669
SHQ1	0.317309	2.89001e-116	0.328652
TARS	0.317213	3.41762e-116	0.328546
NLN	0.317139	3.89066e-116	0.328463
POLR1C	0.317128	3.96827e-116	0.328451
UBQLN1	0.317127	3.9741e-116	0.32845
TTC19	0.31711	4.09322e-116	0.328431
ERCC6L	0.317078	4.32945e-116	0.328395
DYNLT1	0.316972	5.21522e-116	0.328277
SYTL3	0.316947	5.44297e-116	0.32825
LLPH	0.316882	6.09718e-116	0.328178
PRMT9	0.316767	7.46301e-116	0.328049
TECR	0.316756	7.6031e-116	0.328037
PARP11	0.316665	8.91159e-116	0.327936
ZNF169	0.316659	8.99724e-116	0.32793
GRAMD1C	0.316649	9.15588e-116	0.327919
TRNT1	0.316617	9.69393e-116	0.327882
WARS2	0.316566	1.05875e-115	0.327826
CCP110	0.316558	1.0732e-115	0.327818
SPATA33	0.316538	1.11206e-115	0.327795
MMAA	0.316535	1.11782e-115	0.327792
SHLD3	0.31645	1.29686e-115	0.327697
BIRC3	0.316377	1.47222e-115	0.327616
ITGB7	0.31633	1.59786e-115	0.327564
IFT80	0.316314	1.64336e-115	0.327546
PLPP2	0.316202	1.99714e-115	0.327422
DOLK	0.316128	2.27504e-115	0.327339
WDR4	0.316113	2.33507e-115	0.327322
OIP5	0.316069	2.51967e-115	0.327274
PIK3R2	0.316051	2.6004e-115	0.327253
MFSD14B	0.315971	2.98938e-115	0.327165
TRMT11	0.31597	2.99156e-115	0.327164
CCNH	0.315915	3.29221e-115	0.327103
STK26	0.315856	3.64765e-115	0.327038
HAT1	0.315807	3.97629e-115	0.326982
RECQL4	0.315773	4.22e-115	0.326944
SLC16A13	0.315748	4.4023e-115	0.326917
BOP1	0.315698	4.80104e-115	0.326862
BTBD1	0.315692	4.85601e-115	0.326855
SHMT2	0.315691	4.85952e-115	0.326854
PIK3R3	0.31566	5.13202e-115	0.32682
SS18L2	0.315651	5.20996e-115	0.32681
FANCB	0.315649	5.23478e-115	0.326807
ARL14	0.315638	5.32877e-115	0.326796
CD80	0.315462	7.23931e-115	0.3266
ORC4	0.315363	8.60144e-115	0.32649
NDFIP1	0.315353	8.75485e-115	0.326478
OBI1	0.315208	1.1254e-114	0.326318
ADAMTS14	0.315126	1.2974e-114	0.326227
LANCL2	0.31511	1.33532e-114	0.326208
MCTS1	0.315104	1.34943e-114	0.326202
TXNL4B	0.315103	1.35048e-114	0.326201
ABHD11	0.315066	1.43968e-114	0.32616
SSRP1	0.315053	1.47378e-114	0.326145
SOX9	0.314993	1.63546e-114	0.326079
TMEM154	0.314975	1.6865e-114	0.326059
TACO1	0.314969	1.70396e-114	0.326052
CALML4	0.314969	1.70524e-114	0.326052
PRKCH	0.314931	1.82117e-114	0.32601
HAGHL	0.314921	1.85197e-114	0.325999
RAB20	0.314898	1.92787e-114	0.325973
PIGA	0.314891	1.95147e-114	0.325965
PPP3R1	0.31488	1.98886e-114	0.325953
SRSF10	0.314801	2.27961e-114	0.325866
AGAP1	0.314791	2.31953e-114	0.325855
PATL2	0.314791	2.3205e-114	0.325855
ZNF195	0.31472	2.626e-114	0.325775
CEP70	0.31464	3.01441e-114	0.325687
APOL2	0.314577	3.35922e-114	0.325618
THEMIS	0.314547	3.54304e-114	0.325583
SAR1A	0.314542	3.5689e-114	0.325579
IFIH1	0.314494	3.88317e-114	0.325525
EHBP1L1	-0.314492	3.89141e-114	-0.325523
EMC8	0.314438	4.27268e-114	0.325463
TNIP3	0.314431	4.3274e-114	0.325455
TMEM126B	0.314429	4.34219e-114	0.325453
HSPBAP1	0.314407	4.51145e-114	0.325428
GRIN2B	0.314396	4.59575e-114	0.325417
TIGAR	0.314379	4.73949e-114	0.325397
PON2	0.314358	4.9111e-114	0.325374
CDX2	0.314329	5.16606e-114	0.325342
IMPA1	0.314235	6.07967e-114	0.325237
IFIT5	0.314204	6.41397e-114	0.325203
PRELP	-0.314203	6.42422e-114	-0.325202
ANXA9	0.314182	6.66462e-114	0.325178
NSUN7	0.314181	6.67333e-114	0.325177
MED30	0.314074	8.03134e-114	0.325058
STOX1	0.31406	8.21971e-114	0.325044
SCARB1	0.314058	8.25697e-114	0.325041
TNFSF13	0.314013	8.91706e-114	0.324991
CAND1	0.313969	9.63001e-114	0.324942
COX14	0.31396	9.77331e-114	0.324932
WDR3	0.313894	1.09469e-113	0.32486
LPP	-0.31388	1.12174e-113	-0.324844
ZNF808	0.313814	1.25681e-113	0.324771
PFAS	0.313789	1.3138e-113	0.324742
ODF2	0.313648	1.67417e-113	0.324587
GTDC1	0.313617	1.76681e-113	0.324552
SH2D3A	0.313563	1.94064e-113	0.324492
DDAH2	-0.313487	2.20987e-113	-0.324408
C1orf112	0.313478	2.24733e-113	0.324397
RNF128	0.313477	2.24836e-113	0.324397
MFSD5	0.313467	2.29018e-113	0.324385
CGN	0.313427	2.45378e-113	0.324341
RCL1	0.313385	2.63543e-113	0.324295
SLFN5	0.313334	2.87841e-113	0.324238
SRSF3	0.313325	2.92567e-113	0.324228
IL2RA	0.313296	3.07071e-113	0.324196
TNS1	-0.313174	3.79257e-113	-0.324061
SMARCA5	0.313167	3.83482e-113	0.324053
AFAP1L2	0.313085	4.42357e-113	0.323961
PLCH2	0.31306	4.61666e-113	0.323934
PRXL2B	0.313039	4.78506e-113	0.323911
EPB41L5	0.313009	5.04044e-113	0.323877
FUT1	0.31299	5.20715e-113	0.323856
UNC119B	0.31298	5.29535e-113	0.323846
MTFP1	0.312944	5.63735e-113	0.323805
FASTKD1	0.312902	6.05362e-113	0.323759
IQCB1	0.312898	6.10079e-113	0.323754
CENPO	0.31283	6.85351e-113	0.323679
DNAH7	0.312824	6.91995e-113	0.323673
CNNM4	0.312799	7.23205e-113	0.323645
CABLES1	0.312791	7.32853e-113	0.323636
POLR3B	0.312762	7.70683e-113	0.323604
TESMIN	0.312583	1.04732e-112	0.323406
CEP120	0.312539	1.13054e-112	0.323357
ERH	0.312507	1.19371e-112	0.323322
H1F0	0.312495	1.21838e-112	0.323308
VPS50	0.312491	1.22676e-112	0.323304
LRATD1	0.312486	1.238e-112	0.323298
GTF3C4	0.312437	1.34592e-112	0.323244
NDUFAF6	0.31242	1.38797e-112	0.323224
PCBD1	0.312321	1.64275e-112	0.323116
LASP1	0.31231	1.67417e-112	0.323103
STK17A	0.312301	1.70014e-112	0.323093
ZNF708	0.312252	1.85067e-112	0.323039
ZWILCH	0.312219	1.95924e-112	0.323002
RIDA	0.312201	2.02051e-112	0.322982
MIS18BP1	0.312173	2.12076e-112	0.322951
RNGTT	0.312161	2.16305e-112	0.322938
WBP11	0.312103	2.3883e-112	0.322874
KCTD12	-0.312039	2.6657e-112	-0.322803
PRMT5	0.312021	2.74971e-112	0.322783
AL160269.1	0.312004	2.83374e-112	0.322763
CCL21	0.311891	3.43554e-112	0.322639
STAP2	0.31189	3.44173e-112	0.322638
CCNI2	0.311887	3.46254e-112	0.322634
SP5	0.311868	3.57345e-112	0.322614
CELSR1	0.311857	3.64144e-112	0.322601
MFHAS1	0.311857	3.64557e-112	0.322601
ZNF69	0.311827	3.83384e-112	0.322568
PSMB5	0.311822	3.86784e-112	0.322562
FOXN2	0.311796	4.04361e-112	0.322534
GRB7	0.311772	4.21745e-112	0.322506
FRRS1	0.31175	4.37609e-112	0.322483
BLOC1S1	0.311687	4.87474e-112	0.322413
MAB21L4	0.311663	5.07909e-112	0.322386
COPS3	0.311567	5.98721e-112	0.32228
SAMD3	0.311492	6.80814e-112	0.322197
FKBP3	0.311462	7.16852e-112	0.322163
SCLT1	0.311447	7.35645e-112	0.322147
RAE1	0.311397	8.00852e-112	0.322092
CCNE2	0.31139	8.10647e-112	0.322084
GNPDA1	0.311355	8.60232e-112	0.322045
PDXP	0.31135	8.67042e-112	0.32204
CBR3	0.311272	9.91819e-112	0.321953
DHX32	0.311249	1.0309e-111	0.321928
NOP56	0.3112	1.12188e-111	0.321873
NUCB1	-0.311185	1.15111e-111	-0.321857
DUSP2	0.311059	1.42691e-111	0.321717
NDOR1	0.310997	1.58587e-111	0.321649
UBXN10	0.310996	1.58781e-111	0.321648
THSD1	0.31098	1.63425e-111	0.321629
FAAH2	0.310913	1.83031e-111	0.321556
AMH	0.310874	1.95832e-111	0.321512
PSMD12	0.310848	2.04492e-111	0.321484
ACAP1	0.310846	2.05426e-111	0.321481
MDH2	0.310746	2.4365e-111	0.32137
RAET1E	0.310737	2.47369e-111	0.321361
CDC40	0.310719	2.54929e-111	0.321341
MOB1A	0.310639	2.9228e-111	0.321252
KIAA1958	0.310583	3.2144e-111	0.321191
SCIN	0.310576	3.2557e-111	0.321182
TMEM184C	0.310558	3.35727e-111	0.321162
TMEM128	0.310557	3.35804e-111	0.321162
ZNF841	0.310504	3.67792e-111	0.321103
ECPAS	0.310478	3.84256e-111	0.321075
ZNF518A	0.310439	4.11061e-111	0.321031
GGT6	0.310437	4.12445e-111	0.321029
ZNF57	0.310411	4.31382e-111	0.321
GMPS	0.310396	4.4211e-111	0.320984
UTP4	0.310363	4.67677e-111	0.320947
YARS2	0.310357	4.72437e-111	0.320941
MMD	0.310328	4.96472e-111	0.320908
B4GALT6	0.310309	5.12881e-111	0.320887
DIAPH1	0.310211	6.06391e-111	0.320778
DDX20	0.310129	6.96488e-111	0.320688
RRM1	0.310104	7.26739e-111	0.320661
LRGUK	0.31008	7.57799e-111	0.320634
FGFR4	0.310045	8.03721e-111	0.320595
RPA3	0.310042	8.07729e-111	0.320592
SPTLC2	0.310016	8.43854e-111	0.320564
DOCK10	0.309934	9.7136e-111	0.320472
SMIM4	0.309823	1.17344e-110	0.320349
NFATC2	0.309673	1.51428e-110	0.320183
SERAC1	0.30966	1.5472e-110	0.320169
POP5	0.309568	1.80906e-110	0.320067
HAUS8	0.309555	1.85014e-110	0.320053
GZMK	0.309543	1.88676e-110	0.32004
MCM6	0.309484	2.08526e-110	0.319975
B3GNT3	0.309409	2.37089e-110	0.319891
SHLD2	0.309405	2.38466e-110	0.319887
CEP128	0.309393	2.43564e-110	0.319874
PRR7	0.309379	2.49251e-110	0.319859
BID	0.309376	2.50587e-110	0.319855
PRPF38B	0.309331	2.70556e-110	0.319805
PDP2	0.309253	3.08821e-110	0.319719
MARS2	0.309223	3.25021e-110	0.319686
C9orf85	0.309191	3.42697e-110	0.319651
MAGOH	0.309168	3.56522e-110	0.319625
NAPG	0.30912	3.87029e-110	0.319572
PTDSS1	0.30909	4.06794e-110	0.319539
XK	0.309042	4.4126e-110	0.319486
THOP1	0.309018	4.60018e-110	0.319459
YRDC	0.309007	4.68166e-110	0.319448
CIAPIN1	0.308995	4.78042e-110	0.319434
XRCC3	0.308977	4.93199e-110	0.319414
UMPS	0.308947	5.18414e-110	0.319381
MCRIP2	0.308944	5.21266e-110	0.319377
FAM171A1	0.308925	5.38312e-110	0.319356
C1GALT1	0.308806	6.58426e-110	0.319225
RAB10	0.308767	7.0306e-110	0.319182
RELL2	0.308759	7.12886e-110	0.319173
RUVBL2	0.308754	7.18924e-110	0.319168
SUSD3	0.308751	7.228e-110	0.319164
TBC1D10C	0.308707	7.79193e-110	0.319115
EID2	0.308673	8.25338e-110	0.319077
GLRX3	0.308651	8.55401e-110	0.319054
CD38	0.308572	9.77719e-110	0.318967
TMA7	0.308432	1.23949e-109	0.318812
SLC25A39	0.308376	1.36331e-109	0.31875
SPG21	0.308321	1.49612e-109	0.318689
ADSS	0.308318	1.5041e-109	0.318685
CSE1L	0.308298	1.55607e-109	0.318663
NDUFB4	0.308253	1.67737e-109	0.318614
GTF2H3	0.308204	1.824e-109	0.318559
P2RY11	0.308136	2.04384e-109	0.318485
TONSL	0.308125	2.08184e-109	0.318473
BAG4	0.30811	2.13792e-109	0.318455
ADGRG5	0.308106	2.1521e-109	0.318451
BNIP1	0.308068	2.29326e-109	0.318409
HSD17B10	0.308029	2.44951e-109	0.318366
METTL1	0.30802	2.48856e-109	0.318356
FERMT1	0.308002	2.5646e-109	0.318336
CYP2J2	0.307962	2.74334e-109	0.318292
LSM12	0.307911	2.98849e-109	0.318236
HES6	0.307833	3.40674e-109	0.31815
RBM47	0.307802	3.59047e-109	0.318116
SIGLEC10	0.307801	3.5969e-109	0.318115
ATP5MC3	0.307787	3.68544e-109	0.318099
IFITM2	-0.307712	4.18068e-109	-0.318016
SNRNP40	0.307692	4.32192e-109	0.317994
PIGR	0.307659	4.56957e-109	0.317958
EOMES	0.307644	4.68771e-109	0.317941
NCL	0.307593	5.1131e-109	0.317884
MAD1L1	0.307572	5.29348e-109	0.317862
URB2	0.307536	5.6215e-109	0.317822
C5orf30	0.307506	5.92036e-109	0.317788
TWISTNB	0.307497	6.0053e-109	0.317779
RANBP17	0.307468	6.31209e-109	0.317746
BCL2L12	0.307408	6.97636e-109	0.317681
APRT	0.307397	7.1123e-109	0.317668
LMO3	-0.307333	7.91492e-109	-0.317598
EEPD1	0.307294	8.46215e-109	0.317554
TDRD3	0.307269	8.82028e-109	0.317527
CTBP2	0.307184	1.01703e-108	0.317433
CGAS	0.307177	1.02918e-108	0.317426
PUSL1	0.307176	1.03144e-108	0.317424
LARGE2	0.30717	1.04091e-108	0.317418
GSTCD	0.307169	1.04293e-108	0.317417
ABCE1	0.307129	1.11536e-108	0.317373
PHF6	0.30708	1.21237e-108	0.317318
KRT80	0.307058	1.25859e-108	0.317293
ERI2	0.307	1.3862e-108	0.31723
UBASH3A	0.306988	1.41371e-108	0.317217
UQCRQ	0.306975	1.4449e-108	0.317203
LARS2	0.30697	1.45883e-108	0.317196
TARS2	0.306927	1.56635e-108	0.31715
DAPP1	0.306911	1.61145e-108	0.317131
ENPP3	0.306867	1.73489e-108	0.317083
PPP1R26	0.306856	1.76608e-108	0.317071
LRP12	0.306799	1.9437e-108	0.317008
MYBL2	0.306765	2.05908e-108	0.31697
ADAM22	0.306761	2.07201e-108	0.316966
CCDC59	0.306533	3.04019e-108	0.316714
PPARGC1A	0.306516	3.12398e-108	0.316696
PPP1R16B	0.3065	3.21262e-108	0.316678
GALNT9	0.306482	3.31161e-108	0.316658
ATP23	0.306479	3.32413e-108	0.316655
NOC3L	0.306457	3.45139e-108	0.31663
ALDH18A1	0.306425	3.6419e-108	0.316595
C16orf91	0.306395	3.83029e-108	0.316562
KIAA1671	0.306362	4.05054e-108	0.316525
C20orf27	0.306361	4.05307e-108	0.316525
MXD3	0.306355	4.09308e-108	0.316518
ESRP2	0.306323	4.31812e-108	0.316483
SUV39H2	0.30628	4.64126e-108	0.316436
KHDRBS3	0.30626	4.8017e-108	0.316413
DCAF13	0.306178	5.51108e-108	0.316323
ATP7A	0.306167	5.6117e-108	0.316311
EHD2	-0.306108	6.19988e-108	-0.316245
ISG15	0.306095	6.3311e-108	0.316231
TMEM138	0.306076	6.53553e-108	0.31621
F8A1	0.306032	7.03787e-108	0.316161
PIGW	0.305995	7.48526e-108	0.316121
SH2D1A	0.30599	7.55355e-108	0.316115
GPR39	0.305985	7.60933e-108	0.31611
CABLES2	0.305862	9.3564e-108	0.315974
GATC	0.305814	1.0136e-107	0.315921
CARMIL2	0.30579	1.05599e-107	0.315894
PGAP1	0.305772	1.08776e-107	0.315875
DONSON	0.305767	1.09696e-107	0.315869
SNX10	0.305657	1.31834e-107	0.315748
R3HDM1	0.305656	1.32087e-107	0.315747
METTL4	0.30557	1.5253e-107	0.315652
SMPD1	0.305563	1.54279e-107	0.315644
DPT	-0.30547	1.80241e-107	-0.315541
PIGF	0.305429	1.92966e-107	0.315496
CPSF3	0.305397	2.03668e-107	0.315461
ESRP1	0.305349	2.20634e-107	0.315408
C12orf43	0.305299	2.39662e-107	0.315353
ASB6	0.305262	2.55097e-107	0.315312
PAXIP1	0.305239	2.65003e-107	0.315287
SH3BGRL2	0.30521	2.78411e-107	0.315254
DCAF4	0.305141	3.12044e-107	0.315179
INTS14	0.305099	3.34753e-107	0.315133
CCN1	-0.305095	3.36847e-107	-0.315129
YWHAE	0.305082	3.44524e-107	0.315114
GRAMD2A	0.305081	3.45304e-107	0.315112
NCEH1	0.305076	3.47937e-107	0.315107
ZNF189	0.305	3.95188e-107	0.315023
TXN2	0.304954	4.26247e-107	0.314973
TBPL1	0.304937	4.38652e-107	0.314954
APOBEC1	0.304922	4.49788e-107	0.314937
TMEM216	0.304886	4.77868e-107	0.314897
C18orf21	0.304871	4.89567e-107	0.314881
FBXO32	-0.304829	5.25338e-107	-0.314835
AGTPBP1	0.304805	5.47193e-107	0.314808
PSD	-0.3048	5.51232e-107	-0.314803
C4orf46	0.304746	6.02991e-107	0.314744
MTF2	0.304726	6.23884e-107	0.314721
NAA15	0.304708	6.43289e-107	0.314701
CDKN2AIPNL	0.304702	6.49087e-107	0.314695
CNEP1R1	0.304642	7.1778e-107	0.314628
MIGA2	0.304634	7.2651e-107	0.31462
CHCHD4	0.304577	7.993e-107	0.314557
PARG	0.304471	9.53857e-107	0.31444
SDR16C5	0.304424	1.03177e-106	0.314388
ARHGEF35	0.304413	1.05006e-106	0.314376
CCDC13	0.304344	1.17858e-106	0.3143
PRDX1	0.304335	1.19597e-106	0.31429
HSP90AB1	0.304268	1.33792e-106	0.314216
PHLPP2	0.30423	1.42447e-106	0.314174
PIWIL4	0.304185	1.53544e-106	0.314125
RIPK3	0.304127	1.69081e-106	0.314061
XRN1	0.304004	2.07345e-106	0.313926
KIF3A	0.304002	2.08081e-106	0.313923
PAX9	0.303913	2.41229e-106	0.313825
PLA2G4F	0.303903	2.45167e-106	0.313814
DAZAP2	0.303896	2.48179e-106	0.313806
RRAS	-0.30389	2.50538e-106	-0.3138
INTS7	0.303883	2.53735e-106	0.313792
SH2D4A	0.303871	2.58659e-106	0.313779
BCAS2	0.30386	2.63355e-106	0.313767
ARPC1A	0.30381	2.86483e-106	0.313711
RTN4R	0.303766	3.07735e-106	0.313664
CEP97	0.303759	3.11698e-106	0.313655
SHLD1	0.303749	3.16714e-106	0.313645
OSR2	0.303745	3.1884e-106	0.31364
MCOLN3	0.303738	3.22795e-106	0.313632
[truncated: 16,061 more rows]

## Sheet: K
	r	p	z
QSOX1	-0.590091	0	-0.677806
S100A10	-0.589378	0	-0.676712
SERPINA1	-0.579888	0	-0.662293
DDIT4	-0.570781	0	-0.648681
SLPI	-0.568058	0	-0.644651
GPRC5A	-0.565346	0	-0.640656
PLAUR	-0.561063	0	-0.634383
C3	0.55993	0	0.632732
KRT19	-0.558224	0	-0.63025
ANXA2	-0.55375	0	-0.623773
C19orf33	-0.54986	0	-0.618181
LAMC2	-0.549108	0	-0.617103
PI3	-0.546423	0	-0.613267
S100A6	-0.542146	0	-0.60719
CXCL8	-0.540317	0	-0.604603
AGR2	-0.540244	0	-0.6045
C1R	0.539061	0	0.60283
FXYD3	-0.538947	0	-0.602671
FXYD5	-0.538395	0	-0.601893
DMBT1	-0.537761	0	-0.601001
CA12	-0.536824	0	-0.599683
S100A14	-0.531147	0	-0.591741
IL1RN	-0.528875	0	-0.588582
ITGA6	-0.525656	0	-0.584123
S100A11	-0.523768	0	-0.581518
DES	0.520387	0	0.57687
ERO1A	-0.520268	0	-0.576707
MALL	-0.520187	0	-0.576597
CD24	-0.50995	0	-0.562662
MBNL1	0.507589	0	0.559477
RNASET2	-0.505778	0	-0.55704
MLPH	-0.504598	0	-0.555456
PDZK1IP1	-0.504072	0	-0.554751
CEACAM6	-0.503282	0	-0.553691
SFN	-0.502302	0	-0.552381
CD55	-0.502122	0	-0.552139
SLC11A1	-0.501542	0	-0.551364
IFI6	-0.497644	2.72319e-308	-0.54617
TNNT1	-0.497179	1.24885e-307	-0.545552
SERPING1	0.496516	1.09214e-306	0.544671
CHPF	-0.496461	1.30561e-306	-0.544599
MGP	0.496124	3.91568e-306	0.544152
CYSTM1	-0.496044	5.08668e-306	-0.544045
HK2	-0.49603	5.33358e-306	-0.544026
SERPINB5	-0.495168	8.79588e-305	-0.542884
SYNM	0.49509	1.13506e-304	0.542781
SPP1	-0.492403	6.75308e-301	-0.539227
SYNPO2	0.492311	9.0746e-301	0.539106
MAL2	-0.491201	3.21311e-299	-0.537642
PHLDA1	-0.491043	5.33865e-299	-0.537434
ZG16B	-0.490235	7.08891e-298	-0.53637
TSPAN1	-0.489423	9.45733e-297	-0.535302
LRIG1	0.487079	1.62231e-293	0.532223
REG4	-0.486933	2.568e-293	-0.532033
PTGIS	0.486889	2.95808e-293	0.531974
SLC2A1	-0.486659	6.11826e-293	-0.531673
CDKN1A	-0.485199	6.08098e-291	-0.529762
ACTG2	0.484587	4.16583e-290	0.528961
TMSB10	-0.484494	5.57475e-290	-0.52884
EREG	-0.483936	3.20382e-289	-0.528111
ST14	-0.483904	3.53623e-289	-0.52807
F3	-0.483516	1.18968e-288	-0.527564
STXBP2	-0.482171	7.91501e-287	-0.525809
CA2	-0.479911	8.72862e-284	-0.522869
KCNMA1	0.47972	1.57886e-283	0.52262
MUC13	-0.478196	1.71936e-281	-0.520643
SPINT2	-0.476553	2.6426e-279	-0.518514
MARCO	-0.476552	2.64518e-279	-0.518514
C1S	0.47521	1.58478e-277	0.516778
HSPB8	0.47486	4.58597e-277	0.516327
LAMB3	-0.474278	2.68372e-276	-0.515575
PLN	0.473803	1.12961e-275	0.514963
GOLM1	-0.472956	1.46133e-274	-0.513872
SLC16A3	-0.468358	1.40225e-268	-0.507965
ASPH	-0.466464	3.83348e-266	-0.505542
COL17A1	-0.465742	3.22799e-265	-0.504619
TFF3	-0.465203	1.57942e-264	-0.503931
CREB3L1	-0.465026	2.66105e-264	-0.503704
CDH17	-0.464692	7.09061e-264	-0.503279
SEZ6L2	-0.464494	1.26818e-263	-0.503026
SERINC2	-0.464345	1.9627e-263	-0.502837
MYH11	0.464209	2.92465e-263	0.502663
TSPAN8	-0.463915	6.92123e-263	-0.502289
LIPH	-0.463516	2.22781e-262	-0.50178
BACE2	-0.462747	2.10485e-261	-0.500801
TRIM29	-0.46117	2.07005e-259	-0.498796
PPP1R14A	0.460019	5.79885e-258	0.497336
MUC5B	-0.459576	2.08735e-257	-0.496774
CLDN4	-0.459275	4.97297e-257	-0.496392
BAIAP2L1	-0.459078	8.79168e-257	-0.496142
CEACAM1	-0.458476	4.96901e-256	-0.49538
RGS5	0.457399	1.0947e-254	0.494017
S100A16	-0.457048	2.99068e-254	-0.493573
GALNT3	-0.457035	3.10634e-254	-0.493557
SH3BGRL3	-0.457033	3.12057e-254	-0.493555
FNBP1	0.456436	1.7196e-253	0.4928
LGALS4	-0.454223	9.3544e-251	-0.490008
SLC44A4	-0.453324	1.19157e-249	-0.488877
S100P	-0.45253	1.12425e-248	-0.487877
CEACAM5	-0.449837	2.15668e-245	-0.484495
MELTF	-0.4489	2.94102e-244	-0.483322
LGALS3	-0.447506	1.416e-242	-0.481577
GDF15	-0.446167	5.74936e-241	-0.479905
SORBS1	0.446067	7.57634e-241	0.47978
BOC	0.445113	1.04949e-239	0.478589
IGFBP7	0.445088	1.12483e-239	0.478558
PRSS3	-0.444936	1.70757e-239	-0.478368
KLF5	-0.444619	4.08182e-239	-0.477973
SPARCL1	0.444287	1.01403e-238	0.47756
AGRN	-0.443489	9.02996e-238	-0.476566
ATP1B1	-0.443288	1.56435e-237	-0.476316
RBPMS	0.442991	3.51835e-237	0.475946
LSR	-0.442598	1.02814e-236	-0.475458
GLRX	-0.442543	1.1946e-236	-0.475389
GALNT5	-0.442265	2.5545e-236	-0.475043
TAGLN2	-0.442035	4.77668e-236	-0.474757
SPEG	0.441897	6.95046e-236	0.474586
LMOD1	0.441294	3.57505e-235	0.473837
ADM	-0.441025	7.42526e-235	-0.473503
CALD1	0.440832	1.2538e-234	0.473263
PRUNE2	0.440644	2.08831e-234	0.473029
MYH14	-0.440465	3.38798e-234	-0.472808
TSPAN3	-0.439558	3.93258e-233	-0.471683
DPYSL3	0.439326	7.35873e-233	0.471396
EZR	-0.439261	8.77376e-233	-0.471315
HAND1	0.438704	3.93249e-232	0.470625
ACTA2	0.438136	1.81239e-231	0.469922
LMO3	0.437713	5.64247e-231	0.469398
TMED9	-0.436821	6.16057e-230	-0.468295
KLK10	-0.436805	6.42176e-230	-0.468276
GMDS	-0.436738	7.68771e-230	-0.468193
SPINT1	-0.436548	1.27699e-229	-0.467958
TMPRSS2	-0.436242	2.89308e-229	-0.46758
KCNMB1	0.435971	5.96773e-229	0.467245
PALLD	0.4359	7.21021e-229	0.467158
MET	-0.435741	1.10178e-228	-0.466961
PRELP	0.435606	1.57779e-228	0.466795
MYEOV	-0.435315	3.42818e-228	-0.466435
LIMS2	0.433579	3.42823e-226	0.464296
ACTB	0.433519	4.02521e-226	0.464221
MXD1	-0.433132	1.11725e-225	-0.463746
PGM5	0.432753	3.04286e-225	0.463279
TNS4	-0.432095	1.72297e-224	-0.46247
MYLK	0.431355	1.2052e-223	0.461561
CNN1	0.430781	5.43748e-223	0.460855
PTP4A3	0.430703	6.66445e-223	0.46076
P4HB	-0.430374	1.57813e-222	-0.460356
GUCY1A1	0.429888	5.63552e-222	0.459759
KCTD12	0.428958	6.36691e-221	0.458619
ATP2B4	0.428909	7.24595e-221	0.458558
ZBTB16	0.428486	2.17872e-220	0.45804
ALDH1B1	0.428146	5.26767e-220	0.457624
MUC1	-0.427963	8.46572e-220	-0.457401
PPP1R12B	0.427768	1.4052e-219	0.457162
PRSS8	-0.427676	1.78426e-219	-0.457049
CYP3A5	-0.427459	3.13114e-219	-0.456784
DSG2	-0.427261	5.23217e-219	-0.456541
TMEM45B	-0.426205	8.025e-218	-0.45525
ELF3	-0.42455	5.68276e-216	-0.453229
LRPAP1	-0.424486	6.69339e-216	-0.453151
CDA	-0.423799	3.89558e-215	-0.452313
CXCL1	-0.423566	7.06217e-215	-0.45203
SDCBP2	-0.423394	1.09577e-214	-0.451821
FRZB	0.423153	2.02997e-214	0.451527
PIGR	-0.422887	4.00476e-214	-0.451203
MYL9	0.421511	1.32988e-212	0.449528
PIK3R1	0.42148	1.44021e-212	0.44949
PPL	-0.421374	1.88386e-212	-0.449362
ISG15	-0.421372	1.89165e-212	-0.44936
SMTN	0.420508	1.69117e-211	0.44831
LPP	0.42002	5.81347e-211	0.447717
TMPRSS4	-0.419869	8.53043e-211	-0.447532
PKM	-0.41963	1.55622e-210	-0.447243
HSPB7	0.419013	7.38802e-210	0.446494
AREG	-0.418454	3.01022e-209	-0.445817
F13A1	0.418351	3.90783e-209	0.445691
AQP1	0.417981	9.88752e-209	0.445243
CFL2	0.417854	1.35892e-208	0.44509
CA9	-0.417285	5.66051e-208	-0.4444
AMN	-0.416835	1.74501e-207	-0.443855
RAB25	-0.416726	2.29344e-207	-0.443723
WFDC2	0.415933	1.65799e-206	0.442764
TREM1	-0.4148	2.77788e-205	-0.441395
HMCN2	0.414783	2.89663e-205	0.441375
PDZRN3	0.414753	3.12017e-205	0.441338
SH3KBP1	-0.413744	3.80954e-204	-0.44012
TNS1	0.413491	7.10855e-204	0.439815
P4HA1	-0.413393	9.06954e-204	-0.439696
CIRBP	0.413195	1.47874e-203	0.439458
FLNA	0.412658	5.55401e-203	0.438811
BCL2L1	-0.412147	1.95673e-202	-0.438195
TFRC	-0.412038	2.56171e-202	-0.438063
ERRFI1	-0.411853	4.03035e-202	-0.437841
EPCAM	-0.411833	4.23677e-202	-0.437816
GJC1	0.411759	5.08525e-202	0.437727
FBXO32	0.411223	1.89551e-201	0.437082
INAVA	-0.410898	4.20073e-201	-0.436691
AZGP1	-0.409837	5.62419e-200	-0.435416
CXCL16	-0.409804	6.10291e-200	-0.435375
TGFBR2	0.409652	8.84319e-200	0.435193
EMP1	-0.409226	2.49396e-199	-0.434682
CRYAB	0.40885	6.23787e-199	0.434229
CLIC4	0.408659	9.93021e-199	0.434
COL14A1	0.408488	1.50313e-198	0.433795
AKAP12	0.40821	2.95252e-198	0.433462
KDELR3	-0.408142	3.48805e-198	-0.433379
HSPB6	0.408102	3.84273e-198	0.433331
PPARG	-0.407874	6.67069e-198	-0.433059
MASP1	0.407849	7.08713e-198	0.433029
LGALS3BP	-0.406131	4.51822e-196	-0.430969
KANK2	0.405781	1.04883e-195	0.43055
SLC8A1	0.404754	1.23648e-194	0.429322
MAB21L2	0.404286	3.8024e-194	0.428761
TSPAN13	-0.404009	7.38162e-194	-0.42843
LTBP3	0.403597	1.97629e-193	0.427938
MYDGF	-0.403166	5.52952e-193	-0.427424
PHLDA2	-0.402506	2.66375e-192	-0.426636
FXYD1	0.402499	2.7079e-192	0.426628
ANXA6	0.402349	3.86886e-192	0.426449
ALDH1L1	-0.400822	1.45212e-190	-0.424628
DSTN	0.400403	3.90681e-190	0.424129
TAGLN	0.398291	5.6535e-188	0.421616
ENAH	0.39819	7.16594e-188	0.421496
PLIN4	0.39814	8.05254e-188	0.421436
FBLN5	0.397407	4.47955e-187	0.420566
ITGA2	-0.397388	4.68865e-187	-0.420543
ITGB4	-0.397276	6.08162e-187	-0.420411
B3GNT3	-0.397118	8.80275e-187	-0.420223
C1orf116	-0.396954	1.29284e-186	-0.420028
F11R	-0.396773	1.96927e-186	-0.419814
DOCK5	-0.396605	2.91829e-186	-0.419614
PRR15L	-0.396244	6.76028e-186	-0.419186
MAP3K20	0.396207	7.38023e-186	0.419141
CTSD	-0.395988	1.22913e-185	-0.418881
MSRB3	0.395821	1.81109e-185	0.418684
TFF1	-0.395634	2.79708e-185	-0.418462
COL4A2	0.393572	3.32473e-183	0.416019
CDHR5	-0.392903	1.55268e-182	-0.415229
ERN2	-0.392856	1.7302e-182	-0.415173
FUT3	-0.392327	5.84869e-182	-0.414547
HS3ST1	-0.392209	7.66971e-182	-0.414408
CDCP1	-0.391966	1.33931e-181	-0.414121
ADCY5	0.39179	2.00419e-181	0.413913
TENT5A	-0.391712	2.39798e-181	-0.413821
C15orf48	-0.391685	2.55354e-181	-0.413789
TLN1	0.391207	7.62533e-181	0.413225
CNN3	0.391136	8.97846e-181	0.41314
COX7A1	0.390596	3.08915e-180	0.412503
CCL20	-0.390581	3.19299e-180	-0.412486
IFI27	-0.390402	4.81019e-180	-0.412274
ANGPTL1	0.390143	8.67398e-180	0.411969
ZCCHC24	0.389721	2.27349e-179	0.411471
TRAF4	-0.38965	2.67155e-179	-0.411387
ABCC3	-0.389458	4.13671e-179	-0.411161
LAMA3	-0.389234	6.87218e-179	-0.410898
ADGRG6	-0.389231	6.92711e-179	-0.410893
CLDN7	-0.388993	1.1904e-178	-0.410613
TCEAL4	0.388481	3.8015e-178	0.41001
PLEKHO1	0.388378	4.79932e-178	0.409889
RBM47	-0.388137	8.30005e-178	-0.409604
DSC2	-0.387984	1.17314e-177	-0.409424
SLC22A18	-0.387765	1.92739e-177	-0.409166
FGFR1	0.387451	3.91437e-177	0.408797
TMC4	-0.38743	4.10706e-177	-0.408772
PDLIM3	0.387162	7.52426e-177	0.408457
NEXN	0.387047	9.7407e-177	0.408323
TMEM238	-0.386985	1.12188e-176	-0.408249
MXRA7	0.386967	1.16852e-176	0.408228
CANT1	-0.386733	1.9807e-176	-0.407952
FKBP10	-0.386694	2.16228e-176	-0.407907
MUC3A	-0.386347	4.72571e-176	-0.407499
RHOB	0.385965	1.1153e-175	0.40705
SDC3	0.385702	2.01549e-175	0.406741
PBX1	0.38536	4.33482e-175	0.40634
NNMT	0.385324	4.70253e-175	0.406297
FERMT2	0.385153	6.89707e-175	0.406097
TMSB4X	-0.385145	7.02779e-175	-0.406087
TPM2	0.384396	3.75503e-174	0.405208
DHRS7	-0.384205	5.75709e-174	-0.404984
MFAP4	0.384197	5.86912e-174	0.404974
VAMP8	-0.383563	2.41553e-173	-0.40423
INMT	0.383283	4.50134e-173	0.403903
SDC1	-0.383006	8.34542e-173	-0.403578
NRP2	0.382399	3.21798e-172	0.402866
SLC9A3R1	-0.382347	3.6056e-172	-0.402806
CAPN8	-0.382232	4.65804e-172	-0.402671
ACHE	-0.382129	5.85555e-172	-0.40255
PODN	0.381922	9.25596e-172	0.402308
PHLDB2	0.381893	9.88251e-172	0.402274
CACNA1C	0.381598	1.89869e-171	0.401929
CAPN5	-0.381411	2.87359e-171	-0.401709
ITIH5	0.381044	6.46801e-171	0.40128
DPT	0.380773	1.17585e-170	0.400964
RBPMS2	0.379976	6.81387e-170	0.400032
KLK1	-0.379958	7.0928e-170	-0.40001
ZYX	0.37925	3.36145e-169	0.399184
GREM1	0.379222	3.57592e-169	0.399151
TSPAN2	0.378785	9.3349e-169	0.39864
FLNC	0.378491	1.77626e-168	0.398297
ELN	0.378439	1.98914e-168	0.398237
PTGER3	0.37795	5.7959e-168	0.397666
EFNB1	-0.377858	7.09022e-168	-0.397559
ZEB1	0.377167	3.20757e-167	0.396752
PLS1	-0.377063	4.0197e-167	-0.396631
MEIS1	0.375805	6.19896e-166	0.395165
PLEK2	-0.375778	6.56941e-166	-0.395134
TNFRSF12A	-0.37516	2.50517e-165	-0.394415
PSD	0.374937	4.06166e-165	0.394155
BCL2A1	-0.374671	7.21077e-165	-0.393846
SGCA	0.374669	7.24374e-165	0.393844
TMEM92	-0.374311	1.57056e-164	-0.393427
MRVI1	0.374223	1.89817e-164	0.393325
CLIP1	0.373086	2.19288e-163	0.392004
MUC6	-0.373022	2.51923e-163	-0.391929
FXYD6	0.372088	1.86643e-162	0.390844
RHPN2	-0.371705	4.23178e-162	-0.3904
EMILIN1	0.371409	7.96884e-162	0.390057
EFEMP1	0.371374	8.59015e-162	0.390016
ATN1	0.37117	1.32646e-161	0.38978
DEPTOR	0.370898	2.37271e-161	0.389464
FAM83H	-0.370801	2.91852e-161	-0.389351
CACNA1H	0.370222	9.99488e-161	0.388681
CALB2	-0.370104	1.28663e-160	-0.388543
AHR	-0.37008	1.35249e-160	-0.388516
TOMM7	0.369982	1.66575e-160	0.388402
IVNS1ABP	-0.369964	1.73266e-160	-0.388381
BST2	-0.369753	2.71161e-160	-0.388137
NFIX	0.369641	3.43768e-160	0.388007
ISLR	0.368848	1.84437e-159	0.387089
CXCL12	0.368805	2.02319e-159	0.387039
TNFSF9	-0.368691	2.57462e-159	-0.386907
PLK2	-0.368641	2.85833e-159	-0.38685
CEBPD	0.367681	2.16891e-158	0.385739
RASSF7	-0.367632	2.40496e-158	-0.385683
ITGA3	-0.36746	3.45443e-158	-0.385484
PCDH1	-0.367204	5.92284e-158	-0.385188
KRT80	-0.366968	9.7347e-158	-0.384915
GCNT3	-0.36693	1.05366e-157	-0.384871
MCAM	0.366661	1.85718e-157	0.38456
SCD	-0.366482	2.70293e-157	-0.384353
UPP1	-0.366449	2.89536e-157	-0.384315
DDR2	0.366304	3.92937e-157	0.384147
VEGFA	-0.366249	4.40634e-157	-0.384084
C1QA	0.365873	9.68607e-157	0.38365
ADAM33	0.365756	1.23823e-156	0.383515
PARVA	0.36501	5.88642e-156	0.382654
LAD1	-0.364775	9.61902e-156	-0.382382
SAT1	-0.364639	1.27704e-155	-0.382226
SYNPO	0.364481	1.77276e-155	0.382044
RAB23	0.36406	4.26624e-155	0.381558
DIXDC1	0.363657	9.84521e-155	0.381094
EPS8L1	-0.363223	2.42838e-154	-0.380593
HEXB	-0.362979	4.02686e-154	-0.380312
RASEF	-0.36239	1.36306e-153	-0.379634
IFI44	-0.362267	1.7565e-153	-0.379493
MOXD1	0.362243	1.84635e-153	0.379465
KCNK1	-0.36216	2.18998e-153	-0.37937
LDB3	0.36204	2.80595e-153	0.379232
PNRC1	0.362013	2.97051e-153	0.3792
COL6A1	0.361981	3.16918e-153	0.379164
C12orf75	-0.361658	6.17301e-153	-0.378793
FAM83E	-0.361564	7.49942e-153	-0.378684
RERE	0.361037	2.22102e-152	0.378078
CES1	0.360663	4.79028e-152	0.377648
EGLN3	-0.360523	6.39561e-152	-0.377487
CPED1	0.360384	8.49691e-152	0.377328
VCL	0.359946	2.0883e-151	0.376824
SIPA1L2	-0.359686	3.55789e-151	-0.376525
S100A2	-0.359316	7.5829e-151	-0.376101
KRT8	-0.359229	9.06357e-151	-0.376001
AKT3	0.359212	9.39447e-151	0.37598
CRTAP	0.359073	1.24801e-150	0.375821
SVIL	0.358436	4.57844e-150	0.37509
JUP	-0.358351	5.44187e-150	-0.374993
PKIG	0.357803	1.66247e-149	0.374364
BAG2	0.357655	2.24749e-149	0.374194
COL6A2	0.357514	2.98772e-149	0.374033
C1QB	0.35678	1.32599e-148	0.373192
FOXF1	0.356614	1.85605e-148	0.373001
TPM1	0.356168	4.57548e-148	0.372491
PDE3B	0.356116	5.08895e-148	0.372431
POF1B	-0.355879	8.21197e-148	-0.372159
HSPB1	0.355726	1.11786e-147	0.371985
PRKG1	0.3555	1.76687e-147	0.371725
KRT23	-0.354525	1.25656e-146	-0.37061
DTNA	0.354508	1.30108e-146	0.370591
SERPINB1	-0.35443	1.52292e-146	-0.370501
FHL1	0.354341	1.81943e-146	0.3704
GDA	-0.354226	2.29253e-146	-0.370268
METTL7A	0.353999	3.6162e-146	0.370009
LMNA	-0.353006	2.6451e-145	-0.368873
SORBS2	0.352996	2.69544e-145	0.368862
CLMP	0.352774	4.20126e-145	0.368609
GYPC	0.352395	8.96396e-145	0.368175
EPHA2	-0.352118	1.55732e-144	-0.367859
TES	0.352053	1.77185e-144	0.367785
ATP6V0B	-0.351867	2.56806e-144	-0.367572
IL1R2	-0.351687	3.6688e-144	-0.367368
EPS8L2	-0.351521	5.10346e-144	-0.367179
RAB27B	-0.351237	8.98565e-144	-0.366854
SELENOM	0.351155	1.05634e-143	0.366761
ST5	0.351108	1.16069e-143	0.366707
LMO7	-0.351014	1.39958e-143	-0.366599
AMOTL1	0.350674	2.74374e-143	0.366212
DNM2	-0.350182	7.27272e-143	-0.365651
PCDH7	0.35018	7.30081e-143	0.365649
CSTB	-0.349584	2.37235e-142	-0.36497
ARHGEF25	0.349334	3.88354e-142	0.364685
EPS8L3	-0.348739	1.25516e-141	-0.364007
AP1S3	-0.347835	7.41299e-141	-0.362979
CGN	-0.347695	9.76738e-141	-0.362819
CASQ2	0.347619	1.13213e-140	0.362733
ISCU	0.347553	1.29009e-140	0.362658
CXCL3	-0.347357	1.89171e-140	-0.362435
WWC1	-0.347005	3.77283e-140	-0.362034
ATP2C2	-0.346579	8.67835e-140	-0.36155
PLIN3	-0.346429	1.16285e-139	-0.36138
INF2	-0.346266	1.59825e-139	-0.361194
RRBP1	-0.346155	1.98314e-139	-0.361069
GAS6	0.345548	6.4736e-139	0.360379
CAPG	-0.345442	7.9551e-139	-0.360259
PLAC8	-0.345439	7.99233e-139	-0.360256
RHOF	-0.34534	9.69606e-139	-0.360143
MUC5AC	-0.344704	3.33455e-138	-0.359421
RHOC	-0.344445	5.50557e-138	-0.359127
AXL	0.344388	6.14893e-138	0.359063
SPRR1B	-0.344371	6.35474e-138	-0.359043
WWTR1	0.343837	1.78626e-137	0.358438
SH3RF2	-0.343311	4.93198e-137	-0.357842
IGFBP4	0.343224	5.83834e-137	0.357742
JAM3	0.34319	6.23574e-137	0.357704
SDR16C5	-0.343137	6.90622e-137	-0.357644
PERP	-0.343052	8.13488e-137	-0.357547
BAX	-0.342559	2.10343e-136	-0.356989
USH1C	-0.342369	3.02943e-136	-0.356774
CRIM1	0.342269	3.67527e-136	0.35666
NCF2	-0.342187	4.2994e-136	-0.356567
MMP12	-0.342096	5.12134e-136	-0.356464
ADAM15	-0.342079	5.28887e-136	-0.356445
SLC1A1	-0.341933	6.99711e-136	-0.35628
BCL10	-0.34188	7.75393e-136	-0.35622
GALE	-0.341852	8.18403e-136	-0.356188
SLC44A3	-0.341826	8.60178e-136	-0.356159
ABHD17C	-0.341703	1.08856e-135	-0.35602
PLPP1	0.341166	3.04825e-135	0.355411
NQO1	-0.340739	6.89928e-135	-0.354928
TSPO	-0.34059	9.17548e-135	-0.354759
EID1	0.340353	1.44272e-134	0.354491
HOXD10	0.340247	1.76556e-134	0.354372
PKP3	-0.340191	1.96399e-134	-0.354309
AEBP1	0.339787	4.23918e-134	0.353852
PDE5A	0.33941	8.69051e-134	0.353426
THY1	0.339377	9.26396e-134	0.353388
GSKIP	-0.339339	9.94561e-134	-0.353346
DMD	0.339164	1.38825e-133	0.353147
SPATS2L	-0.339087	1.60704e-133	-0.35306
CYBA	-0.339064	1.67954e-133	-0.353034
SOX9	-0.338951	2.07885e-133	-0.352907
MIF	-0.338873	2.41193e-133	-0.352819
PPP1R12A	0.338597	4.07399e-133	0.352507
SKI	0.338584	4.17828e-133	0.352492
APOBR	-0.338574	4.25162e-133	-0.352481
DMPK	0.338539	4.54581e-133	0.352442
PDZRN4	0.338421	5.68253e-133	0.352309
SPNS2	-0.338378	6.17051e-133	-0.352259
IL18BP	0.338082	1.08097e-132	0.351925
RAP1GAP	-0.338029	1.1937e-132	-0.351866
TMEM176A	-0.337917	1.47521e-132	-0.35174
ACTN1	0.337823	1.76538e-132	0.351632
PLEKHA6	-0.337541	3.00325e-132	-0.351315
S100A8	-0.337294	4.79505e-132	-0.351036
TGFB1I1	0.336762	1.30679e-131	0.350436
TTC39A	-0.336624	1.69275e-131	-0.350281
CD82	-0.336399	2.58657e-131	-0.350027
CTDSP2	0.336287	3.19136e-131	0.349901
GUCY1B1	0.336262	3.34944e-131	0.349872
FSTL1	0.336077	4.73972e-131	0.349663
XDH	-0.335975	5.73677e-131	-0.349549
BICDL2	-0.335899	6.62089e-131	-0.349463
CHRM2	0.335626	1.10508e-130	0.349155
TP53I3	-0.335212	2.40127e-130	-0.348688
ESRP1	-0.335021	3.43557e-130	-0.348473
DUSP4	-0.334872	4.53818e-130	-0.348305
CLU	0.334667	6.6554e-130	0.348075
CAPN2	-0.334305	1.30816e-129	-0.347667
OLR1	-0.334126	1.82569e-129	-0.347466
MARCKSL1	-0.333852	3.04356e-129	-0.347158
C3orf52	-0.333659	4.36609e-129	-0.34694
PRSS22	-0.333449	6.4489e-129	-0.346704
CD276	-0.33318	1.06403e-128	-0.346401
TNS2	0.332803	2.14163e-128	0.345977
COL16A1	0.332584	3.21606e-128	0.345731
CDC42EP5	-0.331681	1.71167e-127	-0.344716
IGF2BP2	-0.331096	5.0398e-127	-0.344059
PLK3	-0.330407	1.79361e-126	-0.343285
PODXL2	-0.330276	2.28228e-126	-0.343138
KRT17	-0.330271	2.30337e-126	-0.343132
AOC1	-0.330163	2.80847e-126	-0.343011
C1QC	0.330069	3.3362e-126	0.342906
WFDC1	0.329611	7.72624e-126	0.342392
ARHGAP1	0.329575	8.25955e-126	0.342351
CBX6	0.329549	8.66981e-126	0.342322
GUK1	-0.328996	2.38418e-125	-0.341702
HIF3A	0.328903	2.8254e-125	0.341598
KCNH2	0.328881	2.94136e-125	0.341573
DHRS9	-0.32883	3.23188e-125	-0.341516
A2M	0.328807	3.36812e-125	0.34149
TESC	-0.328728	3.89208e-125	-0.341402
SRF	0.328629	4.66416e-125	0.341291
RYR2	0.328525	5.64063e-125	0.341174
TMEM125	-0.328318	8.23675e-125	-0.340942
PACS1	0.328161	1.09692e-124	0.340766
FFAR4	-0.328048	1.34623e-124	-0.34064
CD2AP	-0.327965	1.5686e-124	-0.340546
ST3GAL4	-0.327964	1.56967e-124	-0.340545
FILIP1L	0.327858	1.9059e-124	0.340426
SIAE	-0.327742	2.3532e-124	-0.340296
OSMR	0.327659	2.73855e-124	0.340203
NPDC1	-0.327271	5.54669e-124	-0.339768
FOXP2	0.327165	6.72265e-124	0.33965
MAP2K3	-0.327101	7.54469e-124	-0.339579
AQP9	-0.327019	8.75922e-124	-0.339487
SPOCK1	0.32699	9.23277e-124	0.339454
NOP53	0.32699	9.23467e-124	0.339454
PPP1R1B	-0.326973	9.52824e-124	-0.339435
KCND3	0.326792	1.32326e-123	0.339232
RNF128	-0.32665	1.71224e-123	-0.339073
CAVIN1	0.326619	1.81023e-123	0.339039
RSAD2	-0.326118	4.48466e-123	-0.338478
ALDH1A1	0.32605	5.07523e-123	0.338402
MUC17	-0.32591	6.53747e-123	-0.338245
KLF4	-0.325621	1.10173e-122	-0.337922
IL1RAP	-0.325618	1.1087e-122	-0.337918
HIPK3	0.325427	1.56435e-122	0.337705
RAP1A	0.325344	1.81631e-122	0.337613
HES1	-0.325031	3.19402e-122	-0.337263
EHBP1L1	0.324889	4.12858e-122	0.337103
ALOX5	-0.324778	5.03685e-122	-0.33698
TCN1	-0.324566	7.38559e-122	-0.336742
CNTNAP1	0.323983	2.10481e-121	0.336091
PLPP2	-0.323853	2.65909e-121	-0.335945
ARHGEF26	0.323694	3.53574e-121	0.335768
PROM2	-0.323691	3.55709e-121	-0.335764
EHF	-0.323405	5.93088e-121	-0.335446
TNFRSF21	-0.323333	6.75151e-121	-0.335365
GBP2	0.323112	1.00272e-120	0.335118
DEGS2	-0.323083	1.05582e-120	-0.335086
LY6E	-0.322899	1.4667e-120	-0.334881
PFKFB3	-0.322636	2.34784e-120	-0.334587
MYO7B	-0.322588	2.56074e-120	-0.334533
TXNDC17	-0.321957	7.88978e-120	-0.333829
MCEMP1	-0.321548	1.63182e-119	-0.333373
CLDN2	-0.321287	2.59579e-119	-0.333082
OAS3	-0.321264	2.70371e-119	-0.333056
THBS4	0.320776	6.43033e-119	0.332512
HMGCS1	-0.320667	7.80769e-119	-0.33239
PON2	-0.32062	8.47924e-119	-0.332338
ITGAX	-0.320542	9.73838e-119	-0.332251
CDH1	-0.320517	1.01834e-118	-0.332223
CDC42EP3	0.320431	1.1862e-118	0.332127
PLEKHB2	-0.320402	1.24797e-118	-0.332095
TM4SF1	-0.320085	2.18662e-118	-0.331742
ENO1	-0.319911	2.97296e-118	-0.331549
TOB1	-0.319779	3.75463e-118	-0.331401
LRG1	-0.319703	4.29863e-118	-0.331316
GEM	0.3196	5.15153e-118	0.331202
HNF4A	-0.31928	9.06886e-118	-0.330845
AGR3	-0.319268	9.25972e-118	-0.330832
APOL1	-0.319119	1.20296e-117	-0.330666
SPDEF	-0.319077	1.2976e-117	-0.330619
MST1R	-0.319046	1.3694e-117	-0.330585
FYCO1	0.318897	1.78102e-117	0.330418
SMIM22	-0.318666	2.6716e-117	-0.330162
MX1	-0.318576	3.13073e-117	-0.330062
FLRT3	-0.318242	5.62977e-117	-0.32969
LAYN	0.318119	6.99523e-117	0.329552
STON1	0.318051	7.88077e-117	0.329477
ZFP36L1	0.317991	8.74905e-117	0.329411
PNCK	0.317674	1.52491e-116	0.329058
THBS1	0.31763	1.6486e-116	0.329009
SHB	-0.317489	2.10958e-116	-0.328852
CHP1	-0.31743	2.34054e-116	-0.328786
ITPR1	0.317417	2.39204e-116	0.328772
TMEM200B	0.317328	2.79605e-116	0.328673
MAPK13	-0.317004	4.92957e-116	-0.328313
RASL12	0.316775	7.35467e-116	0.328058
BAIAP2L2	-0.31641	1.39042e-115	-0.327653
SERF2	-0.316097	2.40041e-115	-0.327305
OLFML2A	0.316052	2.59602e-115	0.327255
GBA	-0.315921	3.25938e-115	-0.327109
GSDMB	-0.315719	4.63621e-115	-0.326884
CSPG4	0.315673	5.01983e-115	0.326834
SLMAP	0.315602	5.67501e-115	0.326755
TM9SF3	-0.315249	1.04749e-114	-0.326364
CBX7	0.315218	1.10598e-114	0.326329
TMEM167A	-0.315071	1.42832e-114	-0.326165
KIAA1522	-0.315047	1.48746e-114	-0.326139
SUN2	0.314959	1.73417e-114	0.326041
SMOX	-0.314928	1.82962e-114	-0.326007
EVL	0.314608	3.1843e-114	0.325652
PLCXD1	-0.314288	5.54388e-114	-0.325296
SELENOW	0.314266	5.7628e-114	0.325271
FSCN1	-0.314129	7.2971e-114	-0.32512
ENTPD1	0.313723	1.4707e-113	0.32467
RERG	0.313403	2.55566e-113	0.324315
GRN	-0.313024	4.91282e-113	-0.323894
CLDN1	-0.312927	5.80306e-113	-0.323787
NUMA1	0.312899	6.084e-113	0.323756
SPRR3	-0.312473	1.26639e-112	-0.323284
SLC5A1	-0.31205	2.61478e-112	-0.322815
GSR	-0.311793	4.06366e-112	-0.32253
CGREF1	-0.311772	4.21289e-112	-0.322507
PDLIM4	0.311565	6.01147e-112	0.322277
TMC5	-0.311511	6.58485e-112	-0.322218
FIBCD1	-0.311215	1.0922e-111	-0.321891
DDX60L	-0.311136	1.25001e-111	-0.321803
KLHL5	0.311039	1.47613e-111	0.321695
PLOD3	-0.310915	1.82579e-111	-0.321558
ITGA1	0.310808	2.18927e-111	0.32144
LIF	-0.310779	2.30176e-111	-0.321407
F2RL1	-0.310757	2.39056e-111	-0.321383
NECTIN2	-0.310595	3.14764e-111	-0.321204
LCN2	-0.310517	3.59717e-111	-0.321118
RGS2	0.310348	4.79861e-111	0.32093
DCN	0.310279	5.39352e-111	0.320855
OAS1	-0.310118	7.09426e-111	-0.320676
FDXR	-0.310098	7.33875e-111	-0.320654
PAPSS2	-0.309921	9.92465e-111	-0.320458
ALS2CL	-0.309608	1.69078e-110	-0.320111
PPIB	-0.309558	1.83901e-110	-0.320057
MMP7	-0.309473	2.12423e-110	-0.319963
CLEC5A	-0.309401	2.4031e-110	-0.319882
CDC42BPG	-0.309213	3.30152e-110	-0.319675
CLDN3	-0.309179	3.5024e-110	-0.319637
SLC39A11	-0.308809	6.55281e-110	-0.319228
PARM1	-0.308737	7.39528e-110	-0.319149
VIL1	-0.308555	1.0061e-109	-0.318948
HSD17B2	-0.30852	1.06906e-109	-0.318908
CCDC69	0.308458	1.18732e-109	0.31884
ITGA7	0.30844	1.22414e-109	0.31882
HDAC9	0.308349	1.42597e-109	0.31872
FBXL22	0.308309	1.52536e-109	0.318676
FRY	0.308309	1.52541e-109	0.318676
CAV1	0.308217	1.78415e-109	0.318574
FOXQ1	-0.307921	2.93733e-109	-0.318247
FERMT1	-0.307792	3.65427e-109	-0.318104
SLC7A11	-0.307617	4.90725e-109	-0.317911
NCS1	0.307427	6.75414e-109	0.317702
CD44	-0.307398	7.10113e-109	-0.317669
LTBP1	0.307055	1.2637e-108	0.317291
MSN	0.306968	1.46307e-108	0.317195
CYP51A1	-0.306594	2.74319e-108	-0.316782
TMEM141	-0.306573	2.84001e-108	-0.316759
FBP1	-0.306361	4.0571e-108	-0.316524
ATP6AP1	-0.306288	4.58006e-108	-0.316444
P4HA2	-0.305804	1.0307e-107	-0.31591
RGMA	0.305771	1.08982e-107	0.315873
APP	-0.305696	1.23435e-107	-0.315791
MRGPRF	0.305569	1.52803e-107	0.31565
CTPS1	0.305525	1.6441e-107	0.315602
CSRP1	0.305337	2.25191e-107	0.315394
PROM1	-0.304995	3.98067e-107	-0.315018
IRF6	-0.304955	4.25477e-107	-0.314974
SCRN1	0.304911	4.58347e-107	0.314925
TMEM176B	-0.304856	5.02521e-107	-0.314864
IFIT1	-0.304565	8.16082e-107	-0.314543
FRK	-0.304416	1.04514e-106	-0.31438
KCNK3	0.303969	2.19638e-106	0.313887
CCL15	-0.303939	2.30926e-106	-0.313854
CORO2A	-0.303939	2.30931e-106	-0.313854
FILIP1	0.303922	2.37804e-106	0.313835
PRRG1	-0.303899	2.46728e-106	-0.31381
TOX3	-0.30388	2.5463e-106	-0.313789
ARF1	-0.303871	2.5866e-106	-0.313779
MDM2	-0.303581	4.18658e-106	-0.313459
HOXB9	-0.303463	5.09247e-106	-0.313329
MYOCD	0.303336	6.2874e-106	0.313189
TPD52	-0.303263	7.09596e-106	-0.313109
ADAM11	0.303108	9.17145e-106	0.312938
CEMIP	-0.302871	1.35789e-105	-0.312677
PLXNB2	-0.302866	1.36739e-105	-0.312673
FGF7	0.302374	3.08566e-105	0.31213
LMAN2	-0.302206	4.06971e-105	-0.311946
EOGT	0.301891	6.84439e-105	0.311599
GNAO1	0.301673	9.80365e-105	0.311359
FNDC3B	-0.301585	1.13276e-104	-0.311262
MYO5B	-0.3013	1.81058e-104	-0.310949
ADGRA2	0.301297	1.81845e-104	0.310946
DHCR24	-0.300923	3.36287e-104	-0.310534
DSP	-0.300851	3.78767e-104	-0.310455
FUT6	-0.300755	4.4302e-104	-0.31035
EFNB2	-0.300721	4.68654e-104	-0.310312
GPR35	-0.300582	5.88216e-104	-0.310159
TNFRSF10B	-0.300377	8.23323e-104	-0.309934
TMED3	-0.300304	9.28089e-104	-0.309854
LASP1	-0.299825	2.03188e-103	-0.309327
CCKAR	0.299533	3.27055e-103	0.309007
GJB3	-0.299341	4.47812e-103	-0.308795
ANK2	0.299266	5.05995e-103	0.308713
STK24	-0.298794	1.0918e-102	-0.308195
NIBAN1	0.298635	1.41443e-102	0.30802
SGK1	-0.298542	1.64562e-102	-0.307918
S100A9	-0.298408	2.04374e-102	-0.307772
LDB1	0.298163	3.04291e-102	0.307503
LRATD1	-0.298034	3.75307e-102	-0.307361
TFF2	-0.297833	5.20507e-102	-0.30714
PEA15	0.297827	5.24984e-102	0.307134
SLC37A1	-0.29777	5.7583e-102	-0.307071
COL7A1	-0.29744	9.83775e-102	-0.306708
MX2	-0.297395	1.05756e-101	-0.306659
CMBL	-0.297254	1.32843e-101	-0.306505
G0S2	-0.296988	2.04159e-101	-0.306213
C4orf48	-0.29679	2.81419e-101	-0.305995
MYL6	0.296151	7.87787e-101	0.305296
ACSL5	-0.295955	1.08041e-100	-0.30508
CAVIN2	0.295735	1.53963e-100	0.304839
PTPRH	-0.295591	1.94145e-100	-0.304681
FTH1	-0.295542	2.0989e-100	-0.304628
MYEF2	0.295351	2.85376e-100	0.304418
EFNA3	-0.295003	4.98818e-100	-0.304037
ZBTB20	0.294976	5.20934e-100	0.304007
PRDX4	-0.294851	6.36046e-100	-0.303871
TCEAL1	0.294799	6.91755e-100	0.303814
C6orf223	-0.294604	9.45172e-100	-0.3036
LLGL2	-0.294406	1.29766e-99	-0.303383
DPP4	-0.294245	1.67775e-99	-0.303207
MYO1B	-0.294223	1.73693e-99	-0.303183
CRACR2B	-0.294025	2.38469e-99	-0.302966
MAP1B	0.293876	3.02336e-99	0.302804
OCIAD2	-0.293789	3.47359e-99	-0.302708
TM9SF2	-0.29369	4.06724e-99	-0.3026
RIOK3	-0.293581	4.84079e-99	-0.302481
RGL3	-0.293162	9.42821e-99	-0.302023
CKB	0.292516	2.6333e-98	0.301316
ITPKB	0.292507	2.67336e-98	0.301305
ANXA5	-0.29239	3.21501e-98	-0.301178
ANXA1	-0.292369	3.32443e-98	-0.301155
MYRF	-0.292341	3.47895e-98	-0.301124
TBC1D2	-0.291917	6.806e-98	-0.300661
ASS1	-0.291361	1.63924e-97	-0.300053
CAMK2N1	-0.291268	1.89945e-97	-0.299951
LIX1L	0.291265	1.90837e-97	0.299948
MISP	-0.291091	2.51076e-97	-0.299758
FLNB	-0.290972	3.02962e-97	-0.299628
NFIA	0.290922	3.27931e-97	0.299573
ICA1	-0.29042	7.23339e-97	-0.299025
ACY1	-0.29041	7.34944e-97	-0.299014
TJP3	-0.290286	8.92324e-97	-0.298879
FGF2	0.29012	1.15907e-96	0.298697
HAND2	0.290007	1.38465e-96	0.298574
GCHFR	-0.289715	2.19156e-96	-0.298255
KCTD10	0.289657	2.39766e-96	0.298192
PDLIM7	0.289622	2.53361e-96	0.298154
ABL1	0.289555	2.81373e-96	0.298081
CALML4	-0.289468	3.22521e-96	-0.297986
CD81	0.289439	3.3779e-96	0.297954
ASAH1	-0.289382	3.69147e-96	-0.297892
LEMD1	-0.2893	4.19456e-96	-0.297803
COL4A1	0.289273	4.37849e-96	0.297773
AQP5	-0.289253	4.51549e-96	-0.297751
SYNGR2	-0.289021	6.49819e-96	-0.297498
SOD3	0.289012	6.5937e-96	0.297487
EEF2	0.288813	8.9922e-96	0.297271
ATP8B2	0.288751	9.9098e-96	0.297203
SAMD4A	0.288548	1.36153e-95	0.296981
SH3RF1	-0.288539	1.37973e-95	-0.296972
LUM	0.288499	1.46905e-95	0.296928
IFIT2	-0.288293	2.02752e-95	-0.296703
CRB3	-0.28827	2.10104e-95	-0.296678
SMAGP	-0.287817	4.25265e-95	-0.296185
SEL1L3	-0.287816	4.2592e-95	-0.296184
SYTL1	-0.287797	4.38855e-95	-0.296163
ANGPTL2	0.287521	6.74212e-95	0.295862
TNC	0.287407	8.04768e-95	0.295738
JSRP1	-0.287397	8.1777e-95	-0.295727
REG1A	-0.287331	9.06572e-95	-0.295654
HOXB6	-0.287324	9.15581e-95	-0.295648
NPAS2	-0.287228	1.06355e-94	-0.295542
IFITM3	0.287165	1.17343e-94	0.295473
CFB	-0.287016	1.47845e-94	-0.295311
LGR4	-0.286768	2.17116e-94	-0.295041
CCDC68	-0.286691	2.44892e-94	-0.294957
CASP7	-0.286549	3.05182e-94	-0.294802
BBC3	-0.286296	4.51316e-94	-0.294527
ATF3	-0.286204	5.20399e-94	-0.294426
MLLT6	0.286203	5.2107e-94	0.294425
LAMP1	-0.28619	5.31809e-94	-0.294411
STAB1	0.286141	5.73465e-94	0.294358
CRABP2	-0.286105	6.06227e-94	-0.294319
MYD88	-0.285902	8.30008e-94	-0.294098
AC008397.1	-0.285877	8.61793e-94	-0.294071
PNP	-0.285762	1.03081e-93	-0.293945
PLAU	-0.285652	1.22004e-93	-0.293826
CD47	-0.285629	1.26432e-93	-0.293801
LAMA4	0.285373	1.87796e-93	0.293521
STARD10	-0.28524	2.30488e-93	-0.293377
TMEM30B	-0.285096	2.87789e-93	-0.29322
C14orf132	0.285018	3.24353e-93	0.293135
FUT8	-0.285003	3.31691e-93	-0.293119
CHRNA3	0.284361	8.9039e-93	0.29242
MMP15	-0.284093	1.34354e-92	-0.292129
FCGBP	-0.283641	2.68639e-92	-0.291637
CIB1	-0.283635	2.70804e-92	-0.291631
AHNAK	0.283371	4.06028e-92	0.291343
AP1S1	-0.283328	4.3343e-92	-0.291297
FA2H	-0.283036	6.77514e-92	-0.290979
TRIB3	-0.28293	7.95911e-92	-0.290864
OASL	-0.282777	1.00571e-91	-0.290698
INSIG1	-0.282716	1.10303e-91	-0.290632
SPSB1	0.282702	1.12744e-91	0.290616
YAP1	0.282672	1.18069e-91	0.290583
ABHD11	-0.282481	1.57774e-91	-0.290377
MYO6	-0.282015	3.20664e-91	-0.28987
RAB5IF	-0.281868	4.01218e-91	-0.28971
ITGB6	-0.281718	5.03673e-91	-0.289547
TMEM45A	-0.281694	5.22549e-91	-0.289521
GALR2	0.281683	5.3105e-91	0.28951
NDRG1	-0.281566	6.3469e-91	-0.289382
HM13	-0.281534	6.66415e-91	-0.289347
OGN	0.281464	7.40793e-91	0.289271
AFAP1L2	-0.281436	7.72839e-91	-0.289241
PPP2R2B	0.281389	8.30259e-91	0.28919
DAP	-0.281226	1.06253e-90	-0.289013
ELMO3	-0.281115	1.25675e-90	-0.288893
MYADM	0.281025	1.44008e-90	0.288795
PALM2-AKAP2	0.280961	1.58844e-90	0.288725
MTSS2	0.280898	1.74701e-90	0.288656
TGFA	-0.280891	1.76452e-90	-0.288649
NID1	0.280786	2.06958e-90	0.288535
PRDX5	-0.280694	2.37936e-90	-0.288435
VCAM1	0.280583	2.81101e-90	0.288315
GPM6A	0.280556	2.92847e-90	0.288286
ADGRG1	-0.280529	3.05119e-90	-0.288256
SMOC2	0.280464	3.36805e-90	0.288185
TOR1B	-0.280199	5.0188e-90	-0.287899
IFIT3	-0.280178	5.18652e-90	-0.287875
ARID5B	0.280151	5.40138e-90	0.287846
TNFRSF10A	-0.280138	5.50979e-90	-0.287831
LEFTY2	0.280111	5.73466e-90	0.287803
PLAAT2	-0.280098	5.84962e-90	-0.287788
VILL	-0.280001	6.76539e-90	-0.287684
CSDE1	0.279907	7.79622e-90	0.287582
CTSA	-0.27986	8.36897e-90	-0.287531
OCLN	-0.279834	8.70392e-90	-0.287502
MUC12	-0.279489	1.46447e-89	-0.287127
CCDC80	0.279229	2.1635e-89	0.286846
EHD2	0.279227	2.17118e-89	0.286843
MAF1	0.279139	2.47757e-89	0.286748
UGT8	-0.279115	2.57004e-89	-0.286722
RNF149	-0.27869	4.8632e-89	-0.286261
KRT20	-0.278565	5.85866e-89	-0.286126
PNISR	0.278479	6.67015e-89	0.286032
GRINA	-0.277939	1.49672e-88	-0.285447
PDIA3	-0.277629	2.37758e-88	-0.285111
KIAA1217	-0.277556	2.65192e-88	-0.285032
SELENOF	-0.277403	3.32965e-88	-0.284867
ARHGAP27	-0.277381	3.44075e-88	-0.284843
SH2D3A	-0.277317	3.78517e-88	-0.284774
TGFBR1	0.277315	3.79924e-88	0.284771
ATP10B	-0.277264	4.09908e-88	-0.284716
PDXK	-0.276784	8.37818e-88	-0.284196
TPD52L1	-0.276411	1.45809e-87	-0.283792
RASSF6	-0.276377	1.53323e-87	-0.283756
SYK	-0.276361	1.57159e-87	-0.283737
SHROOM3	-0.276308	1.69881e-87	-0.283681
BTNL8	-0.276067	2.43074e-87	-0.283419
VGLL3	0.275638	4.59177e-87	0.282955
MECOM	-0.275312	7.43831e-87	-0.282602
SETBP1	0.27528	7.79553e-87	0.282568
C8G	-0.275225	8.45176e-87	-0.282508
SVEP1	0.275168	9.19732e-87	0.282447
SERPINF1	0.27495	1.26937e-86	0.282211
EXPH5	-0.274879	1.40979e-86	-0.282134
MUC2	-0.274786	1.61517e-86	-0.282034
GNS	-0.27461	2.09445e-86	-0.281843
PAEP	-0.274608	2.10026e-86	-0.281841
ARHGAP8	-0.274274	3.43526e-86	-0.28148
JCAD	0.274108	4.39135e-86	0.2813
ARHGAP23	0.273542	1.00732e-85	0.280689
COL15A1	0.273052	2.06831e-85	0.280158
KLK8	-0.272977	2.30654e-85	-0.280078
MTR	0.272791	3.02908e-85	0.279877
MCU	-0.272646	3.74513e-85	-0.27972
SDF4	-0.272393	5.42131e-85	-0.279447
ESYT1	0.272384	5.49498e-85	0.279437
CLRN3	-0.271987	9.80141e-85	-0.279008
CYP4F11	-0.271937	1.05481e-84	-0.278954
PYGB	-0.271662	1.57422e-84	-0.278657
ARHGEF16	-0.271512	1.95624e-84	-0.278496
SMAD9	0.271299	2.66899e-84	0.278265
IFITM10	-0.271206	3.05262e-84	-0.278165
EFHD2	-0.271187	3.14054e-84	-0.278144
CTSE	-0.271127	3.42637e-84	-0.27808
DGAT1	-0.271061	3.7676e-84	-0.278009
VWA1	0.271035	3.91592e-84	0.27798
SLC1A5	-0.270932	4.54321e-84	-0.27787
IFI30	-0.270899	4.77124e-84	-0.277834
PLOD1	-0.270849	5.13163e-84	-0.277779
NOX1	-0.270744	5.97171e-84	-0.277667
TGFBI	-0.270716	6.2167e-84	-0.277637
FOXN3	0.270378	1.01546e-83	0.277271
OSTF1	-0.269915	1.98348e-83	-0.276772
NFIC	0.269914	1.9872e-83	0.276771
EPB41L4B	-0.269327	4.6332e-83	-0.276138
CDX1	-0.269003	7.39117e-83	-0.275788
SPINK1	-0.268265	2.13313e-82	-0.274994
CALR	-0.268261	2.1449e-82	-0.274989
RAB34	0.268222	2.27084e-82	0.274947
GRIN2D	-0.268105	2.68381e-82	-0.274821
MYO1E	-0.268035	2.96878e-82	-0.274745
GIPR	-0.268012	3.06549e-82	-0.274721
KLF6	-0.267993	3.14969e-82	-0.274701
SYT13	-0.267941	3.39538e-82	-0.274644
VMP1	-0.267812	4.08233e-82	-0.274506
MACC1	-0.267808	4.10723e-82	-0.274501
RHOQ	0.267712	4.71606e-82	0.274397
TSPAN18	0.267578	5.7116e-82	0.274253
SEMA4G	-0.26732	8.25476e-82	-0.273976
MAOB	0.267301	8.48535e-82	0.273955
GPX3	0.26727	8.86339e-82	0.273922
BARX2	-0.267169	1.02403e-81	-0.273813
PRKACB	0.266609	2.27608e-81	0.27321
YBX3	0.266594	2.32766e-81	0.273193
ASB2	0.266344	3.32231e-81	0.272924
TTC9	-0.265759	7.6239e-81	-0.272295
DBNDD1	-0.265685	8.46781e-81	-0.272216
ISG20	-0.265275	1.51517e-80	-0.271774
CRIP1	-0.265001	2.23376e-80	-0.271479
ANKRD37	-0.26488	2.65054e-80	-0.271349
KLF9	0.26468	3.51851e-80	0.271134
RASGRP2	0.26461	3.88425e-80	0.271059
NIBAN2	-0.264577	4.06673e-80	-0.271024
C1QTNF7	0.264521	4.39915e-80	0.270964
PRSS12	-0.264425	5.03899e-80	-0.27086
MACF1	0.264289	6.10454e-80	0.270714
ANGPTL4	-0.264155	7.37838e-80	-0.27057
MAN1C1	0.263978	9.46776e-80	0.270379
SGPP2	-0.263859	1.11974e-79	-0.270251
CCNI	0.263778	1.25374e-79	0.270165
MFSD6	-0.263778	1.25419e-79	-0.270165
CAST	-0.263597	1.61777e-79	-0.26997
CLIC5	-0.263159	2.99512e-79	-0.269499
CEMIP2	-0.262943	4.05675e-79	-0.269267
MANF	-0.262793	5.00218e-79	-0.269106
CCBE1	0.262527	7.25857e-79	0.268821
SMOC1	-0.262521	7.32306e-79	-0.268814
ELOVL7	-0.262505	7.48438e-79	-0.268797
PLIN2	-0.262445	8.1429e-79	-0.268733
PTPRU	-0.262356	9.22115e-79	-0.268637
C12orf57	0.262278	1.0287e-78	0.268553
FGFR2	0.262251	1.06834e-78	0.268524
RBFOX2	0.26211	1.30056e-78	0.268373
TIMP1	-0.262015	1.48646e-78	-0.26827
CXADR	-0.261874	1.80918e-78	-0.268119
SH3BGRL2	-0.261774	2.07876e-78	-0.268012
OSCAR	-0.261744	2.16884e-78	-0.26798
USP18	-0.261714	2.26055e-78	-0.267948
GBP3	-0.261702	2.29894e-78	-0.267935
NOSTRIN	-0.261589	2.69092e-78	-0.267814
GPX2	-0.261556	2.81829e-78	-0.267778
ARHGEF38	-0.261459	3.22515e-78	-0.267674
MYH10	0.261412	3.44381e-78	0.267624
CEACAM7	-0.261354	3.73617e-78	-0.267561
GJB4	-0.261215	4.53061e-78	-0.267412
HPSE	-0.261199	4.63688e-78	-0.267394
A4GALT	0.261052	5.68465e-78	0.267237
TMEM59	-0.260989	6.20711e-78	-0.267169
PRRC2B	0.260977	6.31097e-78	0.267157
LITAF	-0.260913	6.90061e-78	-0.267088
FLT1	-0.260895	7.06969e-78	-0.267069
OSR1	0.260713	9.1034e-78	0.266874
JPH2	0.260592	1.07699e-77	0.266744
EFNA5	0.260468	1.27941e-77	0.266611
BZW1	-0.26042	1.36696e-77	-0.266559
CMPK2	-0.2603	1.61637e-77	-0.26643
PDIA4	-0.26028	1.66123e-77	-0.266409
ATP1A2	0.260278	1.66443e-77	0.266407
CLIP3	0.260104	2.11987e-77	0.26622
PSD3	-0.260075	2.2053e-77	-0.266189
RORA	0.260046	2.29639e-77	0.266158
HOXB7	-0.259582	4.3625e-77	-0.26566
NACC2	0.259362	5.91337e-77	0.265424
VPS37B	-0.259343	6.07003e-77	-0.265404
CCL28	-0.259254	6.86138e-77	-0.265309
ATRNL1	0.259248	6.92152e-77	0.265302
DACT3	0.259238	7.01298e-77	0.265292
HTR1D	-0.259197	7.4287e-77	-0.265247
FAM83D	0.25911	8.37455e-77	0.265154
FAM3D	-0.259096	8.54038e-77	-0.265139
TNIK	-0.259002	9.72104e-77	-0.265038
INPP1	-0.258714	1.4447e-76	-0.26473
FGFBP1	-0.258696	1.48049e-76	-0.264711
YWHAZ	-0.258629	1.62429e-76	-0.264639
PRAG1	-0.258618	1.64783e-76	-0.264627
KCNAB1	0.25858	1.73769e-76	0.264586
DPYSL2	0.258468	2.02595e-76	0.264466
TMED7	-0.258436	2.11748e-76	-0.264432
KIF12	-0.258263	2.68494e-76	-0.264247
ERGIC3	-0.258247	2.7463e-76	-0.264229
ADIPOR1	-0.258198	2.93614e-76	-0.264177
TNFSF13	-0.257702	5.79983e-76	-0.263646
CKLF	-0.257638	6.33056e-76	-0.263577
ANPEP	-0.257598	6.68616e-76	-0.263534
GATM	0.257549	7.15652e-76	0.263481
BLVRB	-0.257489	7.76736e-76	-0.263417
TMEM184A	-0.257292	1.01745e-75	-0.263206
ANG	-0.257198	1.15605e-75	-0.263106
MPZL3	-0.257163	1.21243e-75	-0.263069
BEX4	0.257146	1.24111e-75	0.26305
LPCAT4	-0.257094	1.33275e-75	-0.262995
RTN3	-0.256754	2.12203e-75	-0.26263
CDH3	-0.25673	2.1927e-75	-0.262604
BSPRY	-0.256525	2.89906e-75	-0.262385
AGPAT2	-0.256419	3.34959e-75	-0.262272
IL1B	-0.256327	3.79511e-75	-0.262173
ENTPD6	-0.255933	6.49538e-75	-0.261751
SERPINB2	-0.255866	7.10933e-75	-0.26168
PARD6B	-0.255834	7.42307e-75	-0.261646
REEP1	0.255829	7.47593e-75	0.26164
SOD2	0.255682	9.12727e-75	0.261483
TMCO1	-0.255678	9.17547e-75	-0.261479
RAB17	-0.255649	9.55461e-75	-0.261447
MARVELD3	-0.255629	9.8158e-75	-0.261426
SLC35C1	-0.255617	9.9693e-75	-0.261414
SH3BGRL	0.255482	1.19784e-74	0.261269
FNIP2	-0.255393	1.35099e-74	-0.261174
DUSP22	0.255244	1.65353e-74	0.261015
C6orf132	-0.255061	2.11953e-74	-0.260819
ARHGEF17	0.254932	2.52442e-74	0.260681
DDX5	0.254777	3.11433e-74	0.260515
RCAN2	0.254711	3.40514e-74	0.260444
GALNT12	-0.254696	3.4734e-74	-0.260428
KRTCAP3	-0.25469	3.50334e-74	-0.260422
ADRB3	0.254461	4.77195e-74	0.260177
ERBB3	-0.253995	8.95261e-74	-0.259679
CCL7	-0.253752	1.24216e-73	-0.259419
OR51E2	0.253703	1.32722e-73	0.259366
SMIM5	-0.253532	1.66905e-73	-0.259184
STS	-0.253429	1.9175e-73	-0.259074
RBMS3	0.253214	2.56171e-73	0.258844
ADAM8	-0.253146	2.80751e-73	-0.258771
NT5DC3	0.25314	2.82927e-73	0.258765
PEBP1	0.252861	4.11242e-73	0.258467
RAPGEFL1	-0.25285	4.17394e-73	-0.258455
CLSTN1	-0.252773	4.62588e-73	-0.258373
LRP1	0.252606	5.79326e-73	0.258194
PLXNA3	-0.252578	6.01324e-73	-0.258164
CHMP1B	-0.252401	7.62372e-73	-0.257975
DAAM2	0.252382	7.81197e-73	0.257956
B3GNT5	-0.252335	8.32473e-73	-0.257905
ADH1B	0.25231	8.60034e-73	0.257879
TMEM9B	-0.252172	1.0354e-72	-0.257731
IFI44L	-0.252116	1.11568e-72	-0.257671
STAP2	-0.251949	1.39451e-72	-0.257493
ZMYND11	0.251764	1.78433e-72	0.257296
HDGFL3	0.251588	2.25699e-72	0.257108
PLEKHG6	-0.251528	2.44477e-72	-0.257044
CSF3R	-0.251256	3.51214e-72	-0.256753
PLLP	-0.251168	3.94978e-72	-0.256659
C2orf72	-0.250905	5.60758e-72	-0.256378
SAMD9	-0.25087	5.87489e-72	-0.256341
SMPDL3A	-0.250852	6.01246e-72	-0.256322
SLIT2	0.250842	6.09697e-72	0.256311
PGAM1	-0.250829	6.2021e-72	-0.256297
AKAP6	0.250713	7.23136e-72	0.256174
SPIRE2	-0.250418	1.07025e-71	-0.255859
ADARB1	0.250353	1.16655e-71	0.25579
GABRE	-0.25029	1.26811e-71	-0.255722
ETV4	-0.250265	1.31094e-71	-0.255696
MGST3	-0.250249	1.33976e-71	-0.255678
TNNT2	-0.250233	1.36742e-71	-0.255662
GGT6	-0.249914	2.08866e-71	-0.255321
TRIM7	-0.249889	2.15906e-71	-0.255294
MMP1	-0.249479	3.71253e-71	-0.254857
PTCHD1	0.249287	4.78107e-71	0.254653
ZDHHC20	-0.249002	6.96887e-71	-0.254348
GJB5	-0.248728	9.99752e-71	-0.254056
PCMTD1	0.248548	1.26561e-70	0.253865
TRAK1	-0.248468	1.40649e-70	-0.25378
CD68	-0.248327	1.69291e-70	-0.253629
CALCOCO1	0.248127	2.20337e-70	0.253416
ABCC4	0.248009	2.57159e-70	0.25329
IRF2BPL	0.247792	3.41801e-70	0.253059
AFF1	0.247525	4.84891e-70	0.252775
SH2D4A	-0.247518	4.89312e-70	-0.252767
RBM38	0.247449	5.35782e-70	0.252693
LRCH2	0.247381	5.85166e-70	0.252622
PPP1R12C	0.247352	6.07831e-70	0.252591
ST3GAL1	-0.247328	6.27521e-70	-0.252565
PHYHIP	0.247309	6.43348e-70	0.252545
TNFRSF11A	-0.247262	6.84499e-70	-0.252494
ABCC9	0.247249	6.96019e-70	0.25248
GRHL2	-0.247245	6.99345e-70	-0.252477
EBP	-0.247125	8.18225e-70	-0.252349
RETSAT	-0.246876	1.13296e-69	-0.252083
CCL8	-0.246775	1.29278e-69	-0.251976
TUBB6	0.246664	1.49342e-69	0.251858
PIWIL1	-0.246545	1.74538e-69	-0.251731
RNF150	0.246407	2.08755e-69	0.251584
MAMDC2	0.246325	2.32483e-69	0.251496
FAT4	0.246223	2.65343e-69	0.251388
MSMO1	-0.24609	3.15564e-69	-0.251247
LGI2	0.245874	4.17789e-69	0.251017
HSPA5	-0.245845	4.33706e-69	-0.250986
SOBP	0.245756	4.87173e-69	0.250891
IER5	-0.245752	4.89617e-69	-0.250887
ANXA4	-0.245683	5.35663e-69	-0.250813
CRISPLD2	0.245679	5.38149e-69	0.250809
CLDN12	-0.245377	7.96779e-69	-0.250488
BRI3BP	-0.245124	1.10531e-68	-0.250219
SLC25A37	-0.245028	1.2523e-68	-0.250116
NXN	0.244946	1.39227e-68	0.250029
KLK7	-0.244907	1.46494e-68	-0.249987
TEX9	-0.244576	2.24639e-68	-0.249636
LHFPL6	0.244525	2.39884e-68	0.249582
IGSF9	-0.244374	2.91704e-68	-0.249421
NDFIP2	-0.244369	2.93541e-68	-0.249415
CCN1	0.244363	2.95915e-68	0.249409
CTSZ	-0.244269	3.34114e-68	-0.249309
SYTL4	-0.244149	3.89856e-68	-0.249181
VWA2	-0.244056	4.3934e-68	-0.249083
BNC2	0.243983	4.8317e-68	0.249004
SBSPON	-0.243833	5.8622e-68	-0.248845
CDX2	-0.243185	1.3478e-67	-0.248157
SCG5	-0.24313	1.44718e-67	-0.248098
MAP4	0.243082	1.53757e-67	0.248047
ARF4	-0.242829	2.12657e-67	-0.247779
NETO2	-0.24219	4.81907e-67	-0.2471
CA13	-0.24218	4.88293e-67	-0.247089
ARRDC1	-0.242133	5.18761e-67	-0.247038
FBLN1	0.242112	5.32759e-67	0.247016
HMGCR	-0.242041	5.82806e-67	-0.246941
UAP1	-0.242027	5.93979e-67	-0.246926
EAF1	-0.241758	8.37038e-67	-0.24664
PTGFRN	0.241723	8.74882e-67	0.246603
NOS2	-0.241722	8.765e-67	-0.246602
KRT15	-0.241547	1.09569e-66	-0.246416
PLA2G10	-0.241475	1.20005e-66	-0.24634
FUT4	-0.241468	1.21041e-66	-0.246333
RAC2	-0.241464	1.21693e-66	-0.246328
LRRC1	-0.241447	1.24345e-66	-0.24631
ALAS1	-0.241386	1.34336e-66	-0.246246
GJB2	-0.241385	1.34518e-66	-0.246245
CTSV	-0.24126	1.5779e-66	-0.246112
OR51E1	0.241254	1.59022e-66	0.246105
SERPINB8	-0.241172	1.76454e-66	-0.246018
RAMP1	0.241162	1.78747e-66	0.246008
SYAP1	-0.241107	1.91617e-66	-0.245949
TNFSF12	0.241047	2.0684e-66	0.245886
SYT8	-0.241027	2.12304e-66	-0.245864
FOLR2	0.24102	2.14136e-66	0.245857
PBX3	0.240985	2.23863e-66	0.24582
RIC3	0.240939	2.37224e-66	0.245771
TMPRSS3	-0.240937	2.38031e-66	-0.245768
TIMP4	-0.240895	2.50845e-66	-0.245724
DPCD	-0.240694	3.23831e-66	-0.245511
JPT1	-0.240665	3.35986e-66	-0.24548
PKP2	-0.240163	6.35054e-66	-0.244947
MAP7D1	0.23999	7.90218e-66	0.244764
FAXC	0.239963	8.17982e-66	0.244735
COL8A1	0.23987	9.19647e-66	0.244636
ASL	-0.239442	1.58002e-65	-0.244182
ASXL1	0.239338	1.80113e-65	0.244072
FSTL3	0.239279	1.94016e-65	0.244009
COMMD6	0.239277	1.94506e-65	0.244007
CDS1	-0.239249	2.01357e-65	-0.243978
ZBTB4	0.239192	2.16559e-65	0.243917
MDK	-0.239169	2.22728e-65	-0.243893
MOB3B	-0.238855	3.31074e-65	-0.243559
DDR1	-0.23878	3.63771e-65	-0.24348
TSTA3	-0.238622	4.43838e-65	-0.243312
UBXN10	-0.238545	4.88729e-65	-0.243231
ESRP2	-0.238456	5.46436e-65	-0.243136
CTSH	-0.238172	7.806e-65	-0.242835
ZBTB7C	-0.237971	1.00372e-64	-0.242623
IGFBP5	0.237888	1.11414e-64	0.242534
CD164	-0.23786	1.15347e-64	-0.242505
HTR2B	0.237805	1.23646e-64	0.242446
FABP4	0.237742	1.33797e-64	0.242379
MYO5C	-0.237667	1.46992e-64	-0.2423
PYGM	0.237655	1.49085e-64	0.242288
CCSER2	0.237654	1.49403e-64	0.242286
CMTM6	-0.23745	1.92711e-64	-0.24207
GALNT1	-0.237381	2.10158e-64	-0.241997
SYDE2	0.237362	2.15215e-64	0.241977
CPE	0.23726	2.44474e-64	0.241868
CATSPERB	-0.237221	2.56657e-64	-0.241827
ZNF106	0.237217	2.58006e-64	0.241823
ZBTB38	0.237186	2.68068e-64	0.24179
MAP7	-0.237184	2.68726e-64	-0.241788
ECHS1	-0.237031	3.25118e-64	-0.241626
SH3BP2	-0.236935	3.66657e-64	-0.241524
ABHD2	-0.236912	3.77089e-64	-0.2415
PRDX2	-0.236893	3.86418e-64	-0.24148
NBL1	-0.236836	4.14856e-64	-0.241419
TM4SF5	-0.236833	4.16503e-64	-0.241416
CHST6	-0.2368	4.33858e-64	-0.241381
SH3YL1	-0.236777	4.46261e-64	-0.241357
AOC3	0.236716	4.81482e-64	0.241293
GPD2	-0.236668	5.11547e-64	-0.241241
HSD11B2	-0.236635	5.32914e-64	-0.241206
TOP1	-0.236592	5.62025e-64	-0.241161
COL6A3	0.236498	6.32284e-64	0.241061
PLEKHH2	0.236451	6.69891e-64	0.241012
TAX1BP3	-0.236442	6.77485e-64	-0.241002
GFRA1	0.236377	7.34402e-64	0.240933
APH1A	-0.23636	7.50121e-64	-0.240915
NAMPT	-0.236346	7.63789e-64	-0.2409
TIMP2	0.236244	8.66335e-64	0.240793
VDR	-0.236226	8.86478e-64	-0.240773
CAMK2G	0.236218	8.957e-64	0.240764
PBXIP1	0.236179	9.39289e-64	0.240724
ALDH3B1	-0.236161	9.60597e-64	-0.240705
PITX1	-0.236092	1.04636e-63	-0.240632
EPB41L3	0.236039	1.11842e-63	0.240575
PM20D2	0.236016	1.15012e-63	0.240551
ARPC5	-0.235835	1.43956e-63	-0.24036
BMPR2	0.235815	1.47689e-63	0.240338
EIF4B	0.235717	1.66655e-63	0.240235
ATP9A	0.235522	2.12334e-63	0.240028
MS4A6A	0.23544	2.35006e-63	0.239941
RPN1	-0.235418	2.41534e-63	-0.239918
DCHS1	0.23539	2.50095e-63	0.239888
EFNA1	-0.235365	2.57921e-63	-0.239861
ANTXR1	0.235352	2.62003e-63	0.239848
PRNP	0.235297	2.80508e-63	0.23979
ARMCX1	0.235261	2.93369e-63	0.239751
SSR2	-0.235087	3.63918e-63	-0.239567
CD63	-0.235016	3.97031e-63	-0.239492
PTMS	0.234928	4.42844e-63	0.239399
SCUBE2	0.234849	4.8828e-63	0.239315
TBC1D8	-0.234846	4.90101e-63	-0.239312
COPG1	-0.234775	5.34775e-63	-0.239237
TNFSF15	-0.234681	6.00752e-63	-0.239137
TWSG1	0.234586	6.75308e-63	0.239037
STRIP2	-0.234489	7.61051e-63	-0.238934
ETFB	-0.234331	9.24208e-63	-0.238768
ABCG1	-0.234229	1.04826e-62	-0.238659
FUCA1	-0.234218	1.06239e-62	-0.238648
ILK	0.23408	1.25964e-62	0.238501
CACNB2	0.234019	1.3576e-62	0.238437
RER1	-0.233957	1.46413e-62	-0.238372
TNFSF10	-0.233945	1.48701e-62	-0.238359
RPN2	-0.233744	1.90361e-62	-0.238146
TMEM63B	-0.233579	2.33096e-62	-0.237972
PDIA6	-0.233514	2.52534e-62	-0.237903
MITF	0.233483	2.6233e-62	0.23787
CLIC3	-0.233482	2.62682e-62	-0.237869
DDOST	-0.233446	2.74285e-62	-0.237831
IFNGR2	-0.233437	2.77514e-62	-0.237821
SCMH1	0.233348	3.09431e-62	0.237727
ITFG1	-0.233345	3.10743e-62	-0.237724
PRSS23	0.233186	3.77388e-62	0.237556
COCH	0.233046	4.48086e-62	0.237408
MS4A8	-0.233032	4.55694e-62	-0.237393
GLIPR1	0.232916	5.25126e-62	0.237271
ITPR3	-0.232894	5.39813e-62	-0.237247
TCIM	0.232812	5.9642e-62	0.237161
FZD7	0.232662	7.16218e-62	0.237002
AGPAT4	-0.232588	7.8455e-62	-0.236924
MPDZ	0.23238	1.01148e-61	0.236704
PRICKLE2	0.232067	1.48038e-61	0.236373
SCNN1A	-0.232006	1.5959e-61	-0.236308
PRSS1	-0.231974	1.65895e-61	-0.236275
CD320	-0.231929	1.75281e-61	-0.236227
DBNDD2	0.231919	1.77333e-61	0.236217
PITPNB	0.231771	2.12404e-61	0.23606
P2RX4	-0.231629	2.52328e-61	-0.235911
WNT9A	0.231575	2.69744e-61	0.235853
CHMP4C	-0.231485	3.00621e-61	-0.235758
C7	0.231414	3.27737e-61	0.235683
PPP3CA	-0.231248	4.01174e-61	-0.235507
EML2	-0.231181	4.35015e-61	-0.235437
WSCD2	0.230906	6.07255e-61	0.235146
GALNT6	-0.230842	6.56393e-61	-0.235078
HOXC10	0.230811	6.81577e-61	0.235046
VEGFB	0.23078	7.07724e-61	0.235013
TMOD1	0.230776	7.10991e-61	0.235009
ADD1	0.230669	8.09145e-61	0.234896
CCL3	-0.230634	8.43774e-61	-0.234859
RGS10	0.230353	1.18548e-60	0.234563
TAFA4	0.230265	1.31895e-60	0.234469
PHLDA3	0.230217	1.39698e-60	0.234419
SLC22A23	-0.230207	1.41435e-60	-0.234408
B3GALT5	-0.230064	1.68164e-60	-0.234257
EFEMP2	0.229806	2.29467e-60	0.233985
ZBTB47	0.229688	2.64461e-60	0.23386
ADAMTSL3	0.229659	2.73973e-60	0.23383
ITPRID2	-0.229657	2.74561e-60	-0.233828
FAS	-0.229616	2.88639e-60	-0.233784
ZBP1	-0.229535	3.17946e-60	-0.233699
ZFHX3	0.229485	3.3791e-60	0.233646
SLC17A5	-0.228889	6.91262e-60	-0.233017
STAT5B	0.2288	7.69542e-60	0.232923
KIRREL1	0.228715	8.51793e-60	0.232833
IRF7	-0.22867	8.98932e-60	-0.232786
DNAJC12	-0.228638	9.34004e-60	-0.232752
NCEH1	-0.228409	1.22895e-59	-0.232511
GFPT1	-0.228392	1.25452e-59	-0.232493
CDIPT	0.228368	1.29213e-59	0.232467
KRT6B	-0.228344	1.3294e-59	-0.232441
SLC39A8	-0.228293	1.41336e-59	-0.232387
EPHB3	-0.228206	1.56859e-59	-0.232296
PTGES	-0.228124	1.72856e-59	-0.23221
PSENEN	-0.2281	1.78055e-59	-0.232184
SRXN1	-0.228033	1.92727e-59	-0.232114
ATP6V1D	-0.228025	1.94635e-59	-0.232105
TRIM16	-0.228019	1.96022e-59	-0.232099
CITED4	0.22797	2.07923e-59	0.232047
DNAJB1	-0.227952	2.12308e-59	-0.232029
HOXB8	-0.227627	3.12916e-59	-0.231686
NEGR1	0.227621	3.15175e-59	0.231679
FBXW4	0.227528	3.5216e-59	0.231581
AGTRAP	-0.227505	3.62292e-59	-0.231556
ALOX5AP	-0.227484	3.71466e-59	-0.231534
STX3	-0.227409	4.06199e-59	-0.231455
TMEM54	-0.227115	5.7637e-59	-0.231145
SLC17A9	-0.227096	5.89374e-59	-0.231125
LDLRAD4	0.226931	7.17589e-59	0.230951
GNE	-0.226903	7.41612e-59	-0.230922
TMEM106C	-0.226897	7.46849e-59	-0.230916
GSTO2	-0.226888	7.5447e-59	-0.230907
CLIC1	-0.226658	9.92318e-59	-0.230663
PTPN3	-0.226653	9.97575e-59	-0.230659
HIST2H2BE	-0.226305	1.507e-58	-0.230292
OLFML3	0.226287	1.54017e-58	0.230273
SUCO	-0.22627	1.57101e-58	-0.230255
PJA2	0.226208	1.6913e-58	0.230189
ATP13A2	-0.226149	1.81408e-58	-0.230127
MSI2	-0.226095	1.93296e-58	-0.230071
ADAM9	-0.226076	1.97866e-58	-0.23005
C4orf19	-0.226073	1.98595e-58	-0.230047
NTSR1	0.22591	2.40652e-58	0.229876
WNK1	0.225598	3.48087e-58	0.229547
MMP3	0.225546	3.70061e-58	0.229492
TC2N	-0.225309	4.89494e-58	-0.229242
SMPD3	-0.225273	5.10936e-58	-0.229204
CXCL5	-0.225213	5.48586e-58	-0.22914
TMC7	-0.225043	6.69858e-58	-0.228962
VPS4B	-0.224947	7.50268e-58	-0.228861
ATG16L2	-0.224946	7.5113e-58	-0.228859
PTPRN2	-0.224845	8.46143e-58	-0.228753
WIPF3	0.224675	1.03348e-57	0.228574
TNXB	0.224668	1.0417e-57	0.228567
SQLE	-0.2246	1.12768e-57	-0.228496
CMPK1	-0.224477	1.30323e-57	-0.228366
MARVELD2	-0.22441	1.41044e-57	-0.228295
MDFI	-0.224371	1.47657e-57	-0.228254
TUBA4A	-0.224365	1.48653e-57	-0.228248
SOX4	-0.224263	1.67575e-57	-0.228141
DDX17	0.223984	2.32367e-57	0.227847
PTPRN	-0.223947	2.428e-57	-0.227808
CHMP2B	-0.223853	2.70978e-57	-0.227709
SMARCA2	0.223833	2.77621e-57	0.227687
IER3	-0.223818	2.82407e-57	-0.227672
LDLR	-0.223797	2.89591e-57	-0.227649
MIA2	-0.22374	3.09246e-57	-0.22759
HOXA11	0.223685	3.29848e-57	0.227532
OPN3	-0.223678	3.32611e-57	-0.227525
TRIM15	-0.223667	3.36919e-57	-0.227513
RIPK3	-0.223563	3.80428e-57	-0.227404
SLC15A1	-0.223394	4.63592e-57	-0.227226
N4BP2L2	0.223326	5.02026e-57	0.227154
COMTD1	-0.223162	6.08251e-57	-0.226981
RAI2	0.223114	6.42786e-57	0.226931
MPZL2	-0.223045	6.97069e-57	-0.226858
ORMDL2	-0.222901	8.24026e-57	-0.226707
RIPK4	-0.22288	8.45318e-57	-0.226684
PGC	-0.222849	8.76285e-57	-0.226652
GPRC5C	-0.222571	1.21133e-56	-0.226359
NEU1	-0.222557	1.23035e-56	-0.226345
SEC61G	-0.222377	1.51816e-56	-0.226155
ACBD3	-0.222344	1.57631e-56	-0.226121
CNKSR1	-0.222273	1.71271e-56	-0.226046
FAM169A	-0.222266	1.72671e-56	-0.226038
LBR	0.222242	1.77426e-56	0.226014
SEC23B	-0.22218	1.90748e-56	-0.225948
CHMP5	-0.221892	2.66589e-56	-0.225645
PDCD4	0.221848	2.8039e-56	0.225599
PRMT2	0.221637	3.58141e-56	0.225377
BCAP31	-0.221611	3.69343e-56	-0.225349
BHMT2	0.221403	4.69627e-56	0.225131
STYK1	-0.22135	4.99383e-56	-0.225075
GNA14	0.221289	5.35918e-56	0.225011
CYBRD1	0.221285	5.3825e-56	0.225007
TMEM173	-0.221271	5.47145e-56	-0.224992
BSG	-0.22104	7.1427e-56	-0.22475
TALDO1	-0.220868	8.71312e-56	-0.224569
SNCG	-0.220839	9.01223e-56	-0.224538
NCOR2	0.220799	9.4346e-56	0.224496
DKK3	0.220666	1.10065e-55	0.224356
ARL4C	-0.220664	1.10239e-55	-0.224354
UGT1A1	-0.220427	1.44936e-55	-0.224105
ENTPD2	-0.220179	1.92851e-55	-0.223844
PRR15	-0.220134	2.03075e-55	-0.223797
COX8A	-0.220093	2.12892e-55	-0.223753
PIK3CB	-0.220091	2.13373e-55	-0.223751
ATP5MC2	0.22005	2.23626e-55	0.223708
HTATIP2	-0.219799	2.98201e-55	-0.223445
XKR9	-0.219763	3.10802e-55	-0.223407
INO80C	-0.219736	3.20717e-55	-0.223379
SMIM24	-0.219465	4.37666e-55	-0.223094
ZNF117	-0.219235	5.69734e-55	-0.222852
SEMA4C	0.219175	6.10207e-55	0.222789
CYB561	-0.219114	6.5364e-55	-0.222726
RAET1L	-0.218991	7.5317e-55	-0.222596
COL13A1	-0.218934	8.03534e-55	-0.222536
TUBA1A	0.218862	8.7191e-55	0.222461
SORBS3	0.218778	9.59848e-55	0.222373
MST1	-0.218635	1.13021e-54	-0.222222
TUBB4B	-0.218562	1.2285e-54	-0.222146
ADGRF1	-0.218552	1.24254e-54	-0.222135
TMCO3	-0.218536	1.26618e-54	-0.222118
DAPK3	0.218511	1.30273e-54	0.222092
TMEM44	-0.218475	1.35667e-54	-0.222054
HMX3	-0.21844	1.41244e-54	-0.222017
MEF2C	0.218383	1.5077e-54	0.221957
PCSK6	-0.218343	1.57709e-54	-0.221916
MYH9	0.218281	1.69231e-54	0.221851
MXRA8	0.217978	2.38896e-54	0.221533
CRYBG2	-0.217955	2.45277e-54	-0.221508
TCF4	0.217779	2.99782e-54	0.221323
SULT1C2	-0.217632	3.54007e-54	-0.221169
SEMA4B	-0.217553	3.87613e-54	-0.221086
TCEAL2	0.217441	4.39963e-54	0.220968
OSBPL2	-0.217378	4.72756e-54	-0.220902
KLHL21	0.217333	4.97032e-54	0.220856
CAP2	0.217181	5.90633e-54	0.220696
NFE2L1	0.217181	5.90955e-54	0.220695
PNMA1	0.217163	6.03037e-54	0.220677
PTK6	-0.217021	7.08227e-54	-0.220528
STAG2	0.216993	7.30951e-54	0.220498
ST6GALNAC6	0.216909	8.03829e-54	0.22041
PPP3CB	0.21677	9.41042e-54	0.220264
RABAC1	-0.216757	9.54405e-54	-0.220251
PRR7	-0.216691	1.02863e-53	-0.220181
MMP9	-0.216616	1.11909e-53	-0.220103
TM4SF4	-0.216554	1.20137e-53	-0.220037
CORO1C	0.216501	1.27459e-53	0.219982
CBLC	-0.216168	1.85578e-53	-0.219633
FAM83B	-0.216065	2.08369e-53	-0.219525
TRIM25	-0.216033	2.15999e-53	-0.219492
ATP1A1	-0.215799	2.81305e-53	-0.219246
ME1	-0.215716	3.08818e-53	-0.219159
CTSB	-0.215676	3.22963e-53	-0.219117
SLCO4A1	-0.215673	3.24234e-53	-0.219113
GPA33	-0.215603	3.50499e-53	-0.21904
GPX4	0.215585	3.57824e-53	0.219021
RAB12	0.215552	3.71127e-53	0.218987
CAVIN3	0.215484	4.00556e-53	0.218916
SHISA5	-0.215474	4.05478e-53	-0.218904
APOE	-0.215449	4.16701e-53	-0.218879
CLCN3	-0.215406	4.37525e-53	-0.218833
CELSR1	-0.215374	4.53562e-53	-0.2188
ALDOB	-0.21536	4.60436e-53	-0.218786
DNAJA4	-0.215313	4.85807e-53	-0.218736
ERLEC1	-0.215246	5.23623e-53	-0.218666
TBC1D1	0.215137	5.91759e-53	0.218551
SPART	0.215104	6.13764e-53	0.218517
POPDC2	0.215065	6.41497e-53	0.218476
HNF1B	-0.215005	6.86127e-53	-0.218413
TOR4A	-0.214867	8.00603e-53	-0.218268
TENT5B	0.214847	8.18955e-53	0.218247
OS9	-0.214799	8.63974e-53	-0.218197
GABBR1	0.214623	1.05222e-52	0.218012
POLD4	-0.214622	1.05303e-52	-0.218012
SRPK3	0.214269	1.56292e-52	0.217641
HKDC1	-0.214222	1.64622e-52	-0.217593
OAS2	-0.21414	1.80465e-52	-0.217506
P2RY2	-0.214115	1.85528e-52	-0.21748
MCTP2	-0.214105	1.87578e-52	-0.21747
SPATA18	-0.213887	2.39316e-52	-0.217241
EGR1	0.213878	2.41677e-52	0.217232
STARD13	0.213807	2.6174e-52	0.217157
C11orf96	0.213796	2.64916e-52	0.217145
PLTP	0.213789	2.66837e-52	0.217139
PAK4	-0.213774	2.71324e-52	-0.217123
MAF	0.213705	2.92985e-52	0.217051
IQGAP2	-0.213674	3.03382e-52	-0.217018
RALGPS2	-0.213612	3.249e-52	-0.216953
ECE1	-0.213605	3.27512e-52	-0.216946
RHOD	-0.213516	3.61519e-52	-0.216853
NRBF2	-0.213479	3.76834e-52	-0.216814
RHPN1	-0.213472	3.79613e-52	-0.216807
IL18	-0.213304	4.57945e-52	-0.21663
THRA	0.213259	4.8124e-52	0.216583
MEIS2	0.21324	4.91297e-52	0.216564
GPR155	0.213147	5.45068e-52	0.216466
SLC22A18AS	-0.213107	5.69819e-52	-0.216424
SLC35F5	-0.212701	8.93999e-52	-0.215998
LUC7L3	0.212552	1.05409e-51	0.215842
CCRL2	-0.212551	1.05468e-51	-0.215842
RAC1	-0.212449	1.18115e-51	-0.215735
PKIB	-0.212434	1.20065e-51	-0.215719
TCF25	0.212334	1.3408e-51	0.215615
RAPGEF3	-0.212296	1.39962e-51	-0.215574
ARHGAP32	-0.212294	1.40141e-51	-0.215573
PRSS16	-0.212241	1.4864e-51	-0.215517
ARRDC4	-0.212119	1.70093e-51	-0.215389
ABCA7	-0.212014	1.90973e-51	-0.215279
CC2D2A	0.211832	2.33541e-51	0.215088
NXPH3	0.211799	2.42095e-51	0.215054
BPNT1	-0.211769	2.50396e-51	-0.215022
HS6ST2	-0.211722	2.63607e-51	-0.214973
CYP2S1	-0.211714	2.66034e-51	-0.214965
FOXD1	-0.211567	3.12607e-51	-0.214811
SERP1	-0.211562	3.14514e-51	-0.214806
INPP4B	-0.211483	3.42937e-51	-0.214723
MED13L	0.211264	4.36475e-51	0.214494
LMAN1	-0.211007	5.78842e-51	-0.214225
ITGB3	0.210768	7.52477e-51	0.213975
SNX10	-0.210732	7.82273e-51	-0.213938
PON3	-0.210555	9.50303e-51	-0.213752
PYCR1	-0.210495	1.01476e-50	-0.213689
PPP1R18	0.210461	1.0531e-50	0.213654
MINK1	-0.21035	1.18878e-50	-0.213538
IL32	-0.21026	1.31293e-50	-0.213443
ARL2	0.210248	1.32973e-50	0.213431
SEC61A1	-0.210101	1.56215e-50	-0.213277
TCIRG1	-0.210099	1.56587e-50	-0.213274
KLK6	-0.210035	1.67852e-50	-0.213208
GLI3	0.209964	1.81369e-50	0.213134
ATL3	0.209911	1.92203e-50	0.213078
PLSCR1	-0.209887	1.97285e-50	-0.213053
TINAGL1	-0.209851	2.05124e-50	-0.213016
ATP5IF1	-0.209744	2.30501e-50	-0.212904
NIPSNAP1	-0.209718	2.37271e-50	-0.212876
PTGFR	0.209695	2.43277e-50	0.212852
ANXA13	-0.209594	2.71625e-50	-0.212747
TRAF5	0.20929	3.78118e-50	0.212429
S1PR3	0.209163	4.34463e-50	0.212295
KCTD14	-0.20896	5.41789e-50	-0.212083
TSPAN33	0.208881	5.89963e-50	0.212001
C1orf210	-0.208873	5.9492e-50	-0.211993
PPP4C	-0.208803	6.42393e-50	-0.211919
TMEM132A	-0.208796	6.46948e-50	-0.211912
ABI3BP	0.208776	6.60939e-50	0.211892
CPXM2	0.208626	7.77892e-50	0.211735
SLC25A39	-0.208539	8.556e-50	-0.211643
PPBP	-0.208468	9.23676e-50	-0.211569
CTNNA3	0.208372	1.02514e-49	0.211469
TNFRSF11B	-0.208352	1.04754e-49	-0.211448
FST	0.208329	1.07345e-49	0.211424
ZDHHC9	-0.208292	1.11768e-49	-0.211385
CARD10	-0.208274	1.14006e-49	-0.211366
SYT12	-0.208255	1.16265e-49	-0.211347
GPRASP1	0.208235	1.18844e-49	0.211326
GIMAP7	0.208103	1.37149e-49	0.211187
SLC2A3	-0.208102	1.37218e-49	-0.211187
H2AFY	-0.207958	1.60329e-49	-0.211036
CASP4	-0.207925	1.66203e-49	-0.211002
ECM1	-0.207915	1.67958e-49	-0.210992
CNPY3	-0.207828	1.84561e-49	-0.2109
PMAIP1	-0.20781	1.88115e-49	-0.210882
PROCR	-0.207697	2.12648e-49	-0.210763
TMEM74B	-0.207657	2.21929e-49	-0.210722
DDX24	0.207556	2.47645e-49	0.210616
TRIB1	-0.207532	2.53956e-49	-0.210591
FOXP1	0.207431	2.8318e-49	0.210486
TMEM179B	-0.207426	2.8477e-49	-0.21048
NUCB2	-0.207411	2.89452e-49	-0.210465
ASF1B	-0.207344	3.11266e-49	-0.210394
CAMSAP3	-0.207334	3.14633e-49	-0.210384
SMPDL3B	-0.207311	3.22258e-49	-0.21036
DTX3	0.207224	3.54105e-49	0.210269
VSNL1	-0.207155	3.81324e-49	-0.210197
DUSP6	-0.207139	3.87957e-49	-0.21018
SPRR2D	-0.207043	4.30207e-49	-0.21008
ARHGDIA	-0.206962	4.69249e-49	-0.209996
SLC2A4	0.206703	6.20142e-49	0.209725
RNF43	-0.206368	8.88597e-49	-0.209374
CLDN23	-0.206355	9.00258e-49	-0.209362
NDUFB8	0.206182	1.08394e-48	0.209181
OSGIN2	0.206154	1.11674e-48	0.209152
PBX2	0.205995	1.32375e-48	0.208986
COBL	-0.20587	1.51451e-48	-0.208854
KALRN	0.205738	1.74221e-48	0.208717
KLF3	-0.205672	1.87013e-48	-0.208648
ADAM10	-0.205633	1.94955e-48	-0.208607
RARRES2	0.205437	2.40384e-48	0.208403
HDAC7	0.205428	2.42606e-48	0.208394
ATP6V0D1	-0.205401	2.49772e-48	-0.208365
FMOD	0.205354	2.62738e-48	0.208315
PKD1	0.205281	2.83771e-48	0.20824
LRFN4	-0.205138	3.30546e-48	-0.208091
SPECC1	0.205076	3.53219e-48	0.208026
FUCA2	-0.205066	3.56834e-48	-0.208016
LSP1	-0.204921	4.16497e-48	-0.207864
DNAJB11	-0.204879	4.35564e-48	-0.20782
PREP	-0.20472	5.15696e-48	-0.207654
BSCL2	-0.204598	5.87125e-48	-0.207527
RAB10	-0.204384	7.36913e-48	-0.207303
GLMP	-0.204253	8.46834e-48	-0.207167
HMGA1	-0.204247	8.51972e-48	-0.207161
ARSJ	-0.204236	8.61724e-48	-0.207149
CCDC136	0.20404	1.06134e-47	0.206944
KLF2	0.203997	1.11036e-47	0.2069
KANK1	0.203936	1.18469e-47	0.206836
PCSK9	-0.203569	1.74563e-47	-0.206453
TEAD3	0.203545	1.79101e-47	0.206428
FARP1	0.203474	1.92939e-47	0.206354
ATRX	0.203405	2.07593e-47	0.206282
PDK4	0.203394	2.10023e-47	0.206271
PRKCZ	-0.203378	2.13642e-47	-0.206254
ITM2C	-0.203376	2.14124e-47	-0.206251
SPRED1	-0.203239	2.4734e-47	-0.206109
MGAM2	-0.203212	2.54448e-47	-0.206081
GALNT10	-0.203205	2.56469e-47	-0.206073
LYN	-0.203066	2.96764e-47	-0.205929
HERC6	-0.20297	3.28537e-47	-0.205828
RDH10	-0.202863	3.67724e-47	-0.205716
FOS	-0.202854	3.71185e-47	-0.205707
TMED10	-0.202853	3.71626e-47	-0.205706
SYNC	0.202584	4.92851e-47	0.205426
KIFC2	-0.20248	5.49694e-47	-0.205317
FAM83F	-0.202334	6.40939e-47	-0.205165
GSTO1	-0.202303	6.61823e-47	-0.205133
SATB1	0.202182	7.51705e-47	0.205006
CLTB	-0.202176	7.56093e-47	-0.205001
CRTC3	0.202099	8.19645e-47	0.20492
PER1	0.202042	8.70672e-47	0.20486
GNAL	0.201904	1.00603e-46	0.204716
SIRT7	-0.201827	1.09041e-46	-0.204636
METRNL	-0.201812	1.10697e-46	-0.204621
TXNDC12	-0.201797	1.12514e-46	-0.204605
TUBA1C	-0.201765	1.16377e-46	-0.204571
MAPK10	0.201762	1.16698e-46	0.204569
CASC3	0.201698	1.24771e-46	0.204502
GPT2	-0.201685	1.26528e-46	-0.204488
NR4A2	-0.201629	1.34057e-46	-0.20443
PTPRJ	-0.201605	1.37563e-46	-0.204405
RUNX1T1	0.201409	1.68744e-46	0.204201
BTBD19	-0.201358	1.77914e-46	-0.204148
ELOVL1	-0.201243	2.00679e-46	-0.204028
COL11A1	-0.20124	2.01348e-46	-0.204024
RNF11	0.201104	2.31973e-46	0.203883
DDX60	-0.201066	2.41327e-46	-0.203843
MYC	-0.20088	2.93148e-46	-0.203649
CYB5B	-0.200856	3.00375e-46	-0.203625
DNASE1L1	-0.200783	3.24181e-46	-0.203548
PDGFRB	0.200734	3.41221e-46	0.203497
LDHD	-0.200607	3.8915e-46	-0.203365
EMC7	-0.200572	4.03595e-46	-0.203329
SLC25A4	0.200525	4.23977e-46	0.203279
TSPYL2	0.200381	4.92328e-46	0.203129
PAQR6	-0.200372	4.9668e-46	-0.203121
PRSS51	-0.200281	5.46401e-46	-0.203025
DCBLD1	-0.200242	5.68786e-46	-0.202985
SORL1	-0.200205	5.90993e-46	-0.202946
UBE2L6	-0.20019	6.00244e-46	-0.20293
FER1L6	-0.200068	6.81041e-46	-0.202804
TPRG1	-0.199869	8.36974e-46	-0.202596
DDAH2	0.199861	8.44278e-46	0.202588
TLDC2	-0.199751	9.46358e-46	-0.202473
ENTPD7	-0.199736	9.60649e-46	-0.202458
NEK7	0.199712	9.84882e-46	0.202433
HNRNPUL1	0.199652	1.04756e-45	0.202371
TK1	-0.199642	1.05848e-45	-0.20236
ZDHHC3	-0.199319	1.47884e-45	-0.202023
XAF1	-0.199318	1.48029e-45	-0.202022
SESN2	-0.199316	1.48319e-45	-0.20202
ALPK3	0.199247	1.59253e-45	0.201948
UGCG	0.199133	1.79145e-45	0.20183
DCLK2	0.19904	1.97202e-45	0.201733
MAPK3	-0.198958	2.14623e-45	-0.201647
IFI27L2	-0.19895	2.16382e-45	-0.201639
CAPN1	-0.198876	2.33578e-45	-0.201562
RIMKLA	-0.198864	2.36426e-45	-0.201549
ARRDC3	-0.19885	2.39954e-45	-0.201534
CHRDL2	0.198786	2.5626e-45	0.201468
PPIF	-0.198719	2.74547e-45	-0.201398
SAMD9L	-0.19862	3.03853e-45	-0.201296
DCAF8	0.198465	3.56505e-45	0.201134
ATP6V0C	-0.198315	4.15935e-45	-0.200978
NEBL	-0.198298	4.23305e-45	-0.20096
NRAS	-0.198242	4.48019e-45	-0.200902
GTPBP2	-0.198204	4.66028e-45	-0.200862
TMEM246	-0.198201	4.67326e-45	-0.20086
DLG3	-0.198193	4.71346e-45	-0.200851
PRRT2	0.19814	4.97682e-45	0.200796
SFXN1	-0.198071	5.34326e-45	-0.200724
SLC6A14	-0.198021	5.62377e-45	-0.200672
EIF4EBP1	-0.197901	6.35696e-45	-0.200547
TOR1AIP1	0.197767	7.29546e-45	0.200407
RAB5C	-0.197638	8.3237e-45	-0.200273
B4GALT1	-0.197594	8.70441e-45	-0.200228
AKR1B1	0.197578	8.85077e-45	0.200211
TCF7L2	-0.197527	9.32877e-45	-0.200157
SCIN	-0.197471	9.87045e-45	-0.2001
GRIN2B	-0.197231	1.26232e-44	-0.199849
ARHGAP26	-0.197111	1.42625e-44	-0.199725
RNF115	0.1971	1.44217e-44	0.199714
EDEM1	-0.196947	1.68641e-44	-0.199554
REEP2	0.196946	1.68809e-44	0.199553
GALNT4	-0.196864	1.83432e-44	-0.199468
CTTN	-0.196862	1.83925e-44	-0.199465
WASF2	0.196773	2.01261e-44	0.199374
FOXA3	-0.196766	2.02726e-44	-0.199366
PLD1	-0.196745	2.07131e-44	-0.199344
MVD	-0.196727	2.10843e-44	-0.199326
NLGN2	0.196587	2.43252e-44	0.19918
MEF2A	0.196585	2.43683e-44	0.199178
SLC25A1	-0.196498	2.66399e-44	-0.199087
SRSF4	0.196468	2.74457e-44	0.199056
MFN2	0.196448	2.80122e-44	0.199036
DOCK11	0.196396	2.95433e-44	0.198981
MROH1	-0.196267	3.36863e-44	-0.198847
CTSF	0.196139	3.83549e-44	0.198714
FREM1	0.196047	4.21155e-44	0.198618
IQGAP1	-0.195953	4.6337e-44	-0.19852
HEXA	-0.195939	4.69548e-44	-0.198506
CHST15	-0.195853	5.12656e-44	-0.198416
CRELD2	-0.195834	5.22613e-44	-0.198397
BLOC1S2	-0.195576	6.78222e-44	-0.198129
FADS2	0.195539	7.04634e-44	0.19809
HOXB5	-0.195515	7.2141e-44	-0.198065
HCAR3	-0.195511	7.24846e-44	-0.198061
COL9A2	-0.195494	7.37323e-44	-0.198043
PMM2	-0.195291	9.05121e-44	-0.197832
SHISA3	0.195256	9.37585e-44	0.197796
SELENOP	0.195254	9.39399e-44	0.197794
HOOK1	-0.195247	9.46067e-44	-0.197787
ZFP36L2	0.195218	9.74528e-44	0.197756
RAB20	-0.195195	9.97354e-44	-0.197732
IDI1	-0.195094	1.10451e-43	-0.197627
DOK4	-0.195051	1.15279e-43	-0.197583
KDELR2	-0.195024	1.18528e-43	-0.197554
CREB5	-0.195006	1.20688e-43	-0.197536
EFNA2	-0.194977	1.24229e-43	-0.197506
ZNF362	0.194925	1.30908e-43	0.197452
SQOR	-0.194842	1.42384e-43	-0.197365
ARPC3	-0.194788	1.50394e-43	-0.197309
FGD4	-0.194676	1.6834e-43	-0.197193
TRIM31	-0.194672	1.69042e-43	-0.197188
SLC35B1	-0.194645	1.73729e-43	-0.19716
HABP4	0.194625	1.77098e-43	0.19714
CHCHD2	-0.194518	1.97415e-43	-0.197028
AP1M2	-0.194515	1.97942e-43	-0.197025
CFL1	-0.194502	2.0049e-43	-0.197012
GPI	-0.194494	2.02085e-43	-0.197004
COMP	0.194422	2.1742e-43	0.196928
PCM1	0.19437	2.28938e-43	0.196875
TNIP1	-0.194339	2.36157e-43	-0.196843
TPBG	-0.194219	2.66554e-43	-0.196718
CKAP4	-0.194118	2.9498e-43	-0.196613
PSMC4	-0.194032	3.21549e-43	-0.196523
NAPRT	-0.194028	3.22957e-43	-0.196519
CD99	0.19401	3.28561e-43	0.196501
PKD2	0.193995	3.33662e-43	0.196485
ITGB8	-0.193963	3.44477e-43	-0.196452
IFI35	-0.193901	3.66586e-43	-0.196388
AHCYL2	-0.193874	3.76557e-43	-0.19636
PRELID2	-0.193647	4.73015e-43	-0.196123
SLC35A3	-0.193554	5.19323e-43	-0.196026
SLC29A1	0.193479	5.59562e-43	0.195949
ANO9	-0.193304	6.66535e-43	-0.195767
LBH	0.193264	6.9372e-43	0.195726
DTX2	-0.193216	7.27998e-43	-0.195675
BMP2	-0.193214	7.29568e-43	-0.195673
REEP6	-0.193201	7.3877e-43	-0.19566
UFC1	-0.193188	7.48285e-43	-0.195647
SLC26A6	-0.193177	7.56832e-43	-0.195635
PLEKHN1	-0.193163	7.67115e-43	-0.195621
TMEM35A	0.193132	7.9179e-43	0.195588
VWF	0.193011	8.93233e-43	0.195463
KDELR1	-0.192997	9.05656e-43	-0.195448
ERGIC1	-0.192941	9.57897e-43	-0.19539
PSCA	-0.192878	1.02007e-42	-0.195324
HSPG2	0.192712	1.20367e-42	0.195152
TMEM47	0.192487	1.50571e-42	0.194918
FRAS1	0.192484	1.50994e-42	0.194915
GPR160	-0.192475	1.52361e-42	-0.194906
TMEM33	-0.192468	1.5341e-42	-0.194899
AK1	-0.192463	1.54116e-42	-0.194894
CEP68	0.192255	1.89522e-42	0.194678
ACAA1	-0.192083	2.24951e-42	-0.194499
SNTB1	-0.191999	2.44474e-42	-0.194412
AP1G2	-0.191958	2.54503e-42	-0.19437
OLFM4	-0.191878	2.75672e-42	-0.194286
SMIM3	-0.191827	2.89951e-42	-0.194233
LAMB2	0.191574	3.72295e-42	0.193971
GARS	-0.191448	4.2174e-42	-0.19384
CNTD2	-0.19138	4.51416e-42	-0.193769
HAS2	-0.191352	4.63778e-42	-0.19374
TMEM62	-0.191336	4.7109e-42	-0.193724
TTYH3	-0.191328	4.75098e-42	-0.193715
GADD45A	-0.191161	5.60304e-42	-0.193542
HDAC1	-0.191099	5.95589e-42	-0.193478
BIK	-0.191095	5.97663e-42	-0.193474
OVOL1	-0.191074	6.10486e-42	-0.193452
CCN2	0.191064	6.16609e-42	0.193441
QKI	0.190902	7.23452e-42	0.193273
ABCA12	-0.190862	7.52281e-42	-0.193232
ANAPC16	0.190808	7.93679e-42	0.193175
RRAD	0.190699	8.83657e-42	0.193062
PIP5K1C	0.19068	9.00117e-42	0.193043
NCAM1	0.190643	9.34113e-42	0.193004
RNF24	-0.190506	1.06828e-41	-0.192862
TMEM238L	-0.190462	1.11584e-41	-0.192816
TRIO	0.190444	1.13585e-41	0.192798
CCL19	0.190383	1.20602e-41	0.192734
ATG4A	-0.190299	1.30929e-41	-0.192648
MGST2	-0.190293	1.31749e-41	-0.192641
CLIP4	0.19019	1.45836e-41	0.192534
TSKU	-0.190073	1.63486e-41	-0.192413
PADI1	-0.190044	1.68317e-41	-0.192382
CSF1R	0.189892	1.95256e-41	0.192225
PCSK5	-0.189855	2.02419e-41	-0.192187
METTL27	-0.189721	2.30818e-41	-0.192048
GGH	-0.189677	2.41068e-41	-0.192002
FAM3B	-0.189651	2.47332e-41	-0.191975
SURF4	-0.189449	3.0146e-41	-0.191765
AP2S1	-0.189395	3.17832e-41	-0.191709
FGR	-0.18937	3.25549e-41	-0.191684
CLDND1	0.189298	3.49428e-41	0.191609
LRP10	-0.189222	3.76406e-41	-0.19153
MDFIC	0.189196	3.86092e-41	0.191503
CCL2	-0.189117	4.16712e-41	-0.191422
CCNO	-0.188981	4.75895e-41	-0.191281
PLS3	0.188927	5.01904e-41	0.191224
SLC29A2	-0.188921	5.0481e-41	-0.191218
NCSTN	-0.188918	5.06207e-41	-0.191215
ST8SIA1	0.188905	5.12837e-41	0.191201
KCNN4	-0.188797	5.69526e-41	-0.191089
TRIM11	-0.188772	5.83747e-41	-0.191063
HID1	-0.188659	6.51233e-41	-0.190947
DDX58	-0.188632	6.69154e-41	-0.190918
ZNF358	0.188583	7.01403e-41	0.190868
TPP1	-0.188566	7.13438e-41	-0.19085
PITPNM3	-0.188322	9.04688e-41	-0.190596
SPOP	0.188317	9.08563e-41	0.190592
PAQR4	-0.188306	9.18565e-41	-0.19058
ATP8B1	-0.188303	9.21058e-41	-0.190577
MAP1LC3B	-0.188212	1.00644e-40	-0.190483
TMEM41B	-0.188208	1.01067e-40	-0.190478
MLXIP	0.188205	1.01291e-40	0.190476
DNAJB5	0.188043	1.1854e-40	0.190308
SGCE	0.188013	1.22026e-40	0.190277
ROR2	0.188008	1.22663e-40	0.190271
GALNS	-0.187986	1.25327e-40	-0.190248
CPOX	-0.187915	1.34255e-40	-0.190175
ALDOC	-0.187902	1.35939e-40	-0.190162
SLC26A9	-0.187839	1.44551e-40	-0.190096
SLC52A2	-0.187835	1.45134e-40	-0.190092
TYMS	-0.187719	1.62349e-40	-0.189972
CTDSPL	-0.187652	1.73241e-40	-0.189902
MAPK6	-0.187599	1.82267e-40	-0.189848
ARHGAP18	-0.187538	1.93353e-40	-0.189785
PDK2	0.187529	1.95124e-40	0.189775
ZNF69	-0.187465	2.07565e-40	-0.189709
GPR34	0.187455	2.09562e-40	0.189698
APLP2	-0.187371	2.27369e-40	-0.189611
CNDP2	-0.187129	2.87061e-40	-0.189361
EVC	0.187095	2.96901e-40	0.189325
MTHFD2	-0.187078	3.01594e-40	-0.189308
GNA15	-0.187046	3.11141e-40	-0.189274
ABLIM2	-0.187012	3.2142e-40	-0.189239
ZSCAN18	0.186939	3.44847e-40	0.189164
SELENOS	-0.186915	3.5311e-40	-0.189138
CES3	-0.186818	3.87657e-40	-0.189038
TNFRSF10D	-0.186809	3.91109e-40	-0.189029
ATF7IP	0.186687	4.39709e-40	0.188903
MAP3K21	-0.186675	4.45109e-40	-0.188889
RORC	-0.186673	4.45795e-40	-0.188888
ANO1	-0.186648	4.56468e-40	-0.188862
VPS25	-0.186586	4.84619e-40	-0.188798
REXO2	0.186517	5.17775e-40	0.188727
PRKCB	0.186455	5.49828e-40	0.188662
BMPR1A	0.186447	5.54022e-40	0.188654
SYTL2	-0.186401	5.79364e-40	-0.188606
NFIB	0.186362	6.01122e-40	0.188566
PTBP3	-0.186246	6.72269e-40	-0.188445
THSD4	-0.186205	6.99373e-40	-0.188403
STARD5	-0.186204	7.00078e-40	-0.188402
TSC22D3	0.186165	7.2683e-40	0.188361
FHDC1	-0.186054	8.07964e-40	-0.188247
SPTSSA	-0.18601	8.43261e-40	-0.188201
APBB1	0.186001	8.50736e-40	0.188191
IGSF8	-0.185961	8.83627e-40	-0.18815
UBALD2	-0.185934	9.06882e-40	-0.188122
ARL14	-0.185875	9.5946e-40	-0.188061
RDH13	-0.185796	1.03542e-39	-0.187979
CPD	-0.185767	1.06398e-39	-0.187949
PLEKHH1	-0.185729	1.10361e-39	-0.18791
TEAD2	0.185649	1.19142e-39	0.187827
PLCB4	-0.185637	1.20523e-39	-0.187815
NT5C3A	-0.185628	1.21611e-39	-0.187805
GOLPH3L	-0.185584	1.26821e-39	-0.18776
LY75	-0.185521	1.34662e-39	-0.187695
ABHD3	-0.185417	1.48693e-39	-0.187587
NR2F2	0.185409	1.49883e-39	0.187579
AMPD3	-0.185399	1.51352e-39	-0.187568
TLCD3A	-0.18539	1.52676e-39	-0.187559
POLH	-0.185346	1.59223e-39	-0.187513
PODXL	-0.185248	1.74771e-39	-0.187412
EPB41L2	-0.185067	2.07766e-39	-0.187225
DUSP14	-0.184951	2.32141e-39	-0.187104
UBXN1	0.184944	2.33654e-39	0.187097
PFKM	0.184939	2.34734e-39	0.187092
CYP21A2	0.184923	2.38452e-39	0.187075
CREBBP	0.184842	2.57475e-39	0.186992
IGKC	0.184814	2.64525e-39	0.186962
NFATC2	0.184776	2.74148e-39	0.186923
CCND2	0.184737	2.84656e-39	0.186882
PLEKHM1	-0.18472	2.89148e-39	-0.186865
PLEC	-0.184693	2.96793e-39	-0.186837
HNF4G	-0.184621	3.17811e-39	-0.186763
MGAT4B	-0.184605	3.22569e-39	-0.186747
OSM	-0.184587	3.28335e-39	-0.186727
HPCAL1	-0.184575	3.31962e-39	-0.186715
INSIG2	-0.184553	3.38996e-39	-0.186692
STT3B	-0.18454	3.43244e-39	-0.186679
UBASH3B	-0.184432	3.80389e-39	-0.186567
VEZF1	0.184424	3.83265e-39	0.186559
GATA6	-0.184189	4.79086e-39	-0.186316
IFIH1	-0.184128	5.0781e-39	-0.186252
PATL1	-0.184089	5.26713e-39	-0.186212
IFITM1	-0.184082	5.30537e-39	-0.186204
DAD1	-0.183999	5.73968e-39	-0.186119
CYB561D2	-0.183916	6.21021e-39	-0.186033
CORO1B	-0.183848	6.61972e-39	-0.185963
PFKFB4	-0.18383	6.73871e-39	-0.185943
GLIPR2	0.183829	6.74306e-39	0.185943
SLC4A11	-0.18379	6.99723e-39	-0.185902
SIPA1L3	-0.183768	7.1419e-39	-0.18588
RNASE7	-0.183561	8.68575e-39	-0.185666
PDK1	-0.183541	8.85863e-39	-0.185644
SLC24A3	0.183507	9.14177e-39	0.18561
TCF7L1	0.183463	9.53041e-39	0.185564
SDCBP	-0.183424	9.89178e-39	-0.185524
DHCR7	-0.183417	9.95833e-39	-0.185516
SLC40A1	-0.183347	1.06354e-38	-0.185444
DYNLT1	-0.183335	1.07563e-38	-0.185432
SUMO3	-0.183293	1.11961e-38	-0.185388
IER2	-0.183269	1.14475e-38	-0.185364
NIPAL1	-0.183165	1.26334e-38	-0.185255
NOCT	-0.18304	1.42131e-38	-0.185126
DEPP1	0.183035	1.42739e-38	0.185122
SLC6A8	-0.182987	1.49463e-38	-0.185071
TMOD3	-0.182986	1.49493e-38	-0.185071
ZC3H12A	-0.182936	1.5684e-38	-0.185018
LRRC19	-0.182913	1.60256e-38	-0.184995
C1RL	0.182883	1.64827e-38	0.184964
STK39	-0.182864	1.67806e-38	-0.184944
STARD9	0.182812	1.76115e-38	0.184891
PTPRS	0.18281	1.76533e-38	0.184888
NPC1	-0.18281	1.7657e-38	-0.184888
AIP	0.182752	1.86443e-38	0.184828
LAMC1	0.182668	2.01723e-38	0.184742
KCTD5	-0.182636	2.08002e-38	-0.184708
DDX1	0.182584	2.18273e-38	0.184655
MCF2L	-0.182563	2.22744e-38	-0.184633
C9orf16	-0.182551	2.25193e-38	-0.184621
PLCB1	0.182467	2.43716e-38	0.184534
SIM2	-0.182396	2.60605e-38	-0.18446
PHC3	0.18232	2.7976e-38	0.184382
RBL2	0.182309	2.82728e-38	0.18437
RHBDL2	-0.182309	2.82802e-38	-0.18437
TMEM87B	-0.18228	2.90612e-38	-0.18434
CLEC7A	-0.182244	3.00598e-38	-0.184303
ASAP2	-0.182209	3.10706e-38	-0.184266
COX7A2	-0.182074	3.52448e-38	-0.184127
SLC30A7	-0.182068	3.54505e-38	-0.184121
NES	0.181967	3.89887e-38	0.184016
APAF1	-0.181961	3.91773e-38	-0.184011
MS4A7	0.18171	4.9565e-38	0.183751
SMIM15	-0.181687	5.06403e-38	-0.183727
HADH	0.181624	5.37347e-38	0.183662
HPGD	-0.181599	5.50137e-38	-0.183636
COPB1	-0.181588	5.55621e-38	-0.183625
TCF21	0.181548	5.76818e-38	0.183583
APOBEC3A	-0.181495	6.0636e-38	-0.183528
IFNGR1	-0.181482	6.13872e-38	-0.183514
CHAC1	-0.181452	6.30799e-38	-0.183484
FAM20C	0.181446	6.34383e-38	0.183478
PRRG4	-0.181383	6.73122e-38	-0.183412
IRS1	-0.181274	7.45083e-38	-0.1833
TTC22	-0.181261	7.5413e-38	-0.183286
GRB7	-0.181188	8.07494e-38	-0.183211
GRTP1	-0.181165	8.24878e-38	-0.183187
NT5C2	-0.181164	8.25691e-38	-0.183186
NT5E	-0.18115	8.36756e-38	-0.183171
MS4A1	0.181142	8.42877e-38	0.183163
C4BPB	-0.181047	9.2077e-38	-0.183065
ACSL1	-0.181016	9.47681e-38	-0.183033
C3orf70	0.180939	1.01841e-37	0.182953
HOXD11	0.180887	1.06871e-37	0.1829
HSH2D	-0.180854	1.10187e-37	-0.182866
SLC22A15	-0.1808	1.15889e-37	-0.18281
ARHGEF5	-0.180641	1.34442e-37	-0.182645
SCARB1	-0.180539	1.4775e-37	-0.18254
TIMP3	0.180436	1.62548e-37	0.182434
SIDT1	-0.180376	1.71866e-37	-0.182372
CELF2	0.180363	1.74045e-37	0.182358
ENO2	-0.180335	1.78649e-37	-0.182329
HTRA1	0.180297	1.85018e-37	0.18229
SEC13	-0.180279	1.88049e-37	-0.182272
C8orf88	0.180238	1.95339e-37	0.182229
LMNTD2	-0.180228	1.97307e-37	-0.182218
[truncated: 16,061 more rows]

## Sheet: Mg
	r	p	z
IDO1	0.499584	0	0.548752
PLA1A	0.496215	2.91778e-306	0.544271
GBP4	0.488934	4.49658e-296	0.534659
ABCB1	0.488745	8.20313e-296	0.53441
TRBC2	0.487264	9.01014e-294	0.532467
ADAMDEC1	0.48688	3.0394e-293	0.531963
GSDMA	0.481284	1.24541e-285	0.524654
CD2	0.473175	7.55885e-275	0.514153
IRF8	0.462461	4.84653e-261	0.500437
CD3D	0.462319	7.33118e-261	0.500256
SAMD5	0.458996	1.11234e-256	0.496038
STAT1	0.457159	2.17333e-254	0.493714
PTGES2	0.449688	3.26955e-245	0.484309
TRBC1	0.449627	3.87562e-245	0.484232
CYB5B	0.448733	4.67755e-244	0.483113
CXCL9	0.4466	1.73795e-241	0.480445
CCL5	0.445277	6.68026e-240	0.478794
WARS	0.444845	2.19032e-239	0.478256
GZMA	0.443216	1.90289e-237	0.476226
ENC1	0.440884	1.09008e-234	0.473327
UCP2	0.437966	2.85889e-231	0.469712
CD3G	0.437227	2.07928e-230	0.468797
RESF1	0.436961	4.23669e-230	0.468468
IKZF3	0.436459	1.62e-229	0.467848
ASCL2	0.434295	5.15218e-227	0.465178
TRAC	0.43327	7.76984e-226	0.463915
CD3E	0.431517	7.87821e-224	0.461759
CD7	0.429189	3.494e-221	0.458902
SLAMF7	0.426916	1.27848e-218	0.456119
LAP3	0.422072	3.19987e-213	0.45021
BMP7	0.418918	9.37504e-210	0.446379
CXCL11	0.418107	7.20925e-209	0.445396
CX3CL1	0.416336	6.06357e-207	0.443252
BLNK	0.415624	3.57678e-206	0.442391
AIM2	0.415316	7.7125e-206	0.442018
GNLY	0.415202	1.02396e-205	0.44188
HIST1H2BH	0.414299	9.62561e-205	0.44079
RASGRP1	0.412697	5.04828e-203	0.438858
CD96	0.411573	8.02621e-202	0.437503
CD74	0.410132	2.73584e-200	0.43577
MGAT5	0.409069	3.66053e-199	0.434492
ANK1	0.40885	6.24177e-199	0.434229
KLRK1	0.408706	8.85024e-199	0.434057
CXCL13	0.408611	1.11486e-198	0.433943
CIITA	0.40524	3.84873e-195	0.429903
EPHB2	0.403863	1.0467e-193	0.428256
LCK	0.403016	7.89792e-193	0.427245
ST6GAL1	0.402633	1.96845e-192	0.426788
ARPC5L	0.402117	6.72323e-192	0.426172
IL2RB	0.401821	1.35695e-191	0.425819
SET	0.39994	1.16545e-189	0.423578
PDZD8	0.396546	3.35062e-186	0.419543
FABP6	0.39592	1.44015e-185	0.418801
ZFP36	-0.394256	6.84484e-184	-0.416829
PYHIN1	0.393158	8.62774e-183	0.41553
HIST1H2BB	0.392457	4.33994e-182	0.414701
SPOCK2	0.390101	9.55198e-180	0.411919
TRDC	0.388935	1.35712e-178	0.410545
APOBEC3G	0.388767	1.98956e-178	0.410346
CKS2	0.388034	1.04753e-177	0.409483
TIGIT	0.38645	3.74417e-176	0.40762
GRAP2	0.386051	9.19564e-176	0.407151
ATP5F1B	0.385783	1.67684e-175	0.406837
HIP1R	0.385061	8.47939e-175	0.405988
PPM1H	0.384795	1.54026e-174	0.405676
HSPA8	0.384557	2.62035e-174	0.405397
LCN2	0.383704	1.76201e-173	0.404396
CYP4X1	0.382814	1.27985e-172	0.403352
GZMB	0.382763	1.43105e-172	0.403293
CHIT1	0.382725	1.55705e-172	0.403249
RNF213	0.380842	1.00902e-170	0.401045
UQCRH	0.380079	5.43715e-170	0.400152
TRIM14	0.375938	4.64176e-166	0.395321
ST3GAL5	0.375843	5.70541e-166	0.39521
ADAM28	0.375465	1.29462e-165	0.39477
CD6	0.375028	3.33689e-165	0.394261
ZNF683	0.374343	1.46645e-164	0.393464
APOC1	0.373651	6.51094e-164	0.39266
UBB	0.373147	1.92314e-163	0.392075
DHRS2	0.37222	1.40751e-162	0.390997
BICDL1	0.371772	3.66857e-162	0.390478
MYB	0.371484	6.78684e-162	0.390144
SQSTM1	0.370994	1.9325e-161	0.389575
ARHGAP11A	0.370426	6.48796e-161	0.388916
PRF1	0.369914	1.92464e-160	0.388324
P2RY10	0.36975	2.72603e-160	0.388134
TCF7	0.369501	4.62843e-160	0.387845
MCM2	0.369423	5.46287e-160	0.387754
NKG7	0.368787	2.09949e-159	0.387019
HKDC1	0.368492	3.91526e-159	0.386678
GPR174	0.368385	4.91041e-159	0.386554
CARD11	0.367963	1.19833e-158	0.386065
LAG3	0.367871	1.45281e-158	0.385959
CRIP1	0.367531	2.97637e-158	0.385566
SMC4	0.367525	3.01557e-158	0.385559
B2M	0.366733	1.59468e-157	0.384643
TIMP3	0.366516	2.517e-157	0.384392
MAP4K1	0.365111	4.76864e-156	0.38277
FAM120A	0.364795	9.22662e-156	0.382405
ABI3	0.363594	1.12328e-154	0.381021
HIST1H1B	0.36323	2.39323e-154	0.380601
PTBP3	0.362922	4.52623e-154	0.380247
ACTG1	0.362596	8.89021e-154	0.379872
SLC38A1	0.361852	4.14343e-153	0.379015
UBD	0.361352	1.16072e-152	0.37844
TMEM171	0.359864	2.47072e-151	0.37673
SEPTIN1	0.359668	3.69523e-151	0.376504
BCL11B	0.359622	4.05726e-151	0.376452
CST7	0.358851	1.96447e-150	0.375566
KLRD1	0.358642	3.00624e-150	0.375327
MKI67	0.358006	1.09857e-149	0.374597
MANEA	0.357564	2.70387e-149	0.37409
CD274	0.357517	2.97365e-149	0.374036
ZAP70	0.356629	1.80156e-148	0.373018
PTPN3	0.355994	6.51099e-148	0.372291
PSME1	0.355757	1.05133e-147	0.372019
MCOLN2	0.355717	1.13964e-147	0.371974
PTTG1	0.355708	1.1598e-147	0.371964
IL12RB1	0.355392	2.19497e-147	0.371602
SEC61B	0.355389	2.20955e-147	0.371598
IGHM	0.355065	4.24186e-147	0.371228
MICOS10	0.354881	6.15102e-147	0.371017
FABP5	0.354447	1.47066e-146	0.370521
CDC25B	0.354376	1.69692e-146	0.370439
PIM2	0.354111	2.88763e-146	0.370137
STRBP	0.353302	1.46248e-145	0.369212
ITK	0.352541	6.68713e-145	0.368343
SLA2	0.351738	3.31823e-144	0.367425
TRAF3IP3	0.351372	6.87206e-144	0.367008
KCNE3	0.351052	1.29625e-143	0.366643
THEMIS	0.350757	2.3277e-143	0.366307
SAMHD1	0.350734	2.43504e-143	0.366281
BUB1	0.350689	2.66322e-143	0.366229
PLAAT4	0.350574	3.34862e-143	0.366098
CD247	0.350408	4.64896e-143	0.365909
CRACR2A	0.350363	5.08394e-143	0.365857
CCNB1	0.350089	8.73765e-143	0.365546
CD8A	0.349882	1.31542e-142	0.36531
DCDC2	0.349843	1.42292e-142	0.365265
LDHB	0.34957	2.43972e-142	0.364954
CD38	0.348788	1.14014e-141	0.364063
NFATC2	0.348589	1.68624e-141	0.363837
IGHG1	0.347392	1.7665e-140	0.362475
SH2D1A	0.347308	2.08494e-140	0.362379
ACAP1	0.347199	2.57916e-140	0.362255
SLAMF6	0.346481	1.04933e-139	0.361439
SP140	0.346459	1.09597e-139	0.361414
ATP1A1	0.346351	1.35231e-139	0.361292
RHOBTB3	0.346297	1.50268e-139	0.36123
TNFSF4	0.346208	1.7868e-139	0.361129
PLA2G7	0.345999	2.68925e-139	0.360891
CDC20	0.345908	3.20989e-139	0.360788
VDAC1	0.345858	3.53893e-139	0.360731
GZMK	0.345003	1.86667e-138	0.35976
SPN	0.344996	1.89035e-138	0.359753
GCLM	0.344594	4.12581e-138	0.359296
CAPN6	0.344354	6.57544e-138	0.359023
CNTNAP2	0.34401	1.27936e-137	0.358633
CTSC	0.343983	1.34788e-137	0.358603
CXCL10	0.343799	1.92331e-137	0.358394
MGAM2	0.343761	2.06846e-137	0.358352
TMEM144	0.343655	2.54251e-137	0.358231
C9orf16	0.343538	3.184e-137	0.358099
GFI1	0.343417	4.02333e-137	0.357961
PTPN22	0.34326	5.44571e-137	0.357783
STAT4	0.343253	5.51757e-137	0.357776
HSP90AA1	0.343236	5.70796e-137	0.357756
CCL21	0.342541	2.17686e-136	0.356968
GRSF1	0.342508	2.32092e-136	0.356931
APOBEC3D	0.340916	4.9141e-135	0.355129
TRUB2	0.340823	5.87698e-135	0.355023
GSTP1	0.340532	1.0249e-134	0.354694
ITGAL	0.340389	1.34667e-134	0.354532
CTLA4	0.340231	1.82018e-134	0.354354
PRKCQ	0.340113	2.27742e-134	0.354221
LIPA	0.339745	4.59645e-134	0.353804
GLCCI1	0.339278	1.1178e-133	0.353276
GPX2	0.339273	1.12761e-133	0.353271
TACC3	0.3385	4.89745e-133	0.352397
GAD1	0.338475	5.13324e-133	0.352369
CLEC2D	0.338071	1.1025e-132	0.351913
SLC1A4	0.337855	1.66082e-132	0.351669
TMPO	0.337419	3.78346e-132	0.351177
GPR171	0.337294	4.79456e-132	0.351036
SLC39A8	0.337143	6.3742e-132	0.350865
FOS	-0.336955	9.07997e-132	-0.350654
PSME2	0.336655	1.59818e-131	0.350315
FOXM1	0.336611	1.73631e-131	0.350265
FOXP3	0.336291	3.17198e-131	0.349904
HELLS	0.336255	3.39474e-131	0.349864
NLRC3	0.335851	7.24225e-131	0.349409
NDC80	0.335704	9.54055e-131	0.349243
P2RX5	0.335549	1.27615e-130	0.349069
LMNB1	0.335465	1.49443e-130	0.348974
KPNA2	0.33526	2.19517e-130	0.348742
TBC1D10C	0.334708	6.15896e-130	0.348121
MSH4	0.334062	2.05954e-129	0.347393
MFAP5	0.334058	2.07275e-129	0.34739
UHRF1	0.333675	4.23098e-129	0.346959
MCM7	0.333571	5.13864e-129	0.346841
ADD3	0.333435	6.6202e-129	0.346688
SKAP1	0.333297	8.55636e-129	0.346533
ATAD2	0.333285	8.75601e-129	0.346519
METTL7B	0.332596	3.14721e-128	0.345744
LEF1	0.332386	4.64497e-128	0.345508
SYNE2	0.331876	1.19421e-127	0.344934
IL21R	0.331778	1.43105e-127	0.344824
HNRNPF	0.331106	4.94938e-127	0.34407
STK17B	0.330843	8.03159e-127	0.343775
ZNF618	0.330776	9.08148e-127	0.3437
PRLR	0.330632	1.18548e-126	0.343537
RUNX3	0.330293	2.20926e-126	0.343157
KCNQ1	0.330124	3.01329e-126	0.342968
BUB1B	0.32994	4.22877e-126	0.342761
PLA2G2D	0.32949	9.65387e-126	0.342256
PROX1	0.329457	1.02596e-125	0.342219
MREG	0.329409	1.11943e-125	0.342165
MCTP1	0.328746	3.7644e-125	0.341422
EPB41L4B	0.328351	7.74824e-125	0.340979
DDX39A	0.327853	1.92094e-124	0.340421
GM2A	0.32764	2.83448e-124	0.340182
GBP1	0.32724	5.8618e-124	0.339734
CDC42SE2	0.327233	5.94221e-124	0.339726
NELL2	0.326969	9.59115e-124	0.339431
SAMD3	0.326711	1.53315e-123	0.339141
NUP210	0.326634	1.76249e-123	0.339055
UAP1L1	0.326533	2.1163e-123	0.338942
NDUFA9	0.326328	3.06589e-123	0.338713
CLIC2	0.326192	3.92541e-123	0.338561
PPIA	0.325824	7.64178e-123	0.338149
MUC20	0.325664	1.01932e-122	0.33797
NLRC5	0.325332	1.85824e-122	0.337598
AGPAT5	0.32522	2.27245e-122	0.337474
CYP2S1	0.325107	2.78469e-122	0.337348
EOMES	0.32459	7.07299e-122	0.336769
PTPA	0.324481	8.59644e-122	0.336648
CEP55	0.324227	1.35829e-121	0.336363
FCMR	0.324063	1.8238e-121	0.33618
TRIM72	0.324051	1.86178e-121	0.336167
SPTSSA	0.323949	2.23689e-121	0.336053
EXOSC2	0.3236	4.18283e-121	0.335663
ARHGAP15	0.323443	5.54014e-121	0.335488
GZMH	0.323386	6.14174e-121	0.335424
SEL1L3	0.323236	8.03995e-121	0.335256
APOC2	0.322816	1.70305e-120	0.334787
CYC1	0.322606	2.47628e-120	0.334554
RBBP8	0.322405	3.54906e-120	0.334328
TEX10	0.322187	5.22875e-120	0.334086
CPNE7	0.322135	5.73997e-120	0.334028
DLGAP5	0.322114	5.96081e-120	0.334004
RHEBL1	0.32208	6.33854e-120	0.333966
CD5	0.321935	8.19926e-120	0.333804
DCTPP1	0.321799	1.04394e-119	0.333653
NFAT5	0.321765	1.10915e-119	0.333615
IGLC1	0.321657	1.34447e-119	0.333495
RCC2	0.321585	1.53015e-119	0.333413
NUB1	0.321577	1.54994e-119	0.333405
PPP1R16B	0.321477	1.85144e-119	0.333294
DAPK2	0.321384	2.18695e-119	0.333189
TPRN	0.321271	2.67276e-119	0.333064
PADI3	0.321259	2.73184e-119	0.33305
IL2RA	0.320821	5.9448e-119	0.332562
TRGC2	0.320593	8.89701e-119	0.332308
CEP72	0.320542	9.7427e-119	0.332251
CD27	0.320441	1.1649e-118	0.332139
NUP188	0.320354	1.35944e-118	0.332041
ZNF367	0.320268	1.58279e-118	0.331946
CDKN3	0.320095	2.15023e-118	0.331753
FAM111B	0.320086	2.18174e-118	0.331743
C1QBP	0.319981	2.62909e-118	0.331626
PTPN7	0.319745	3.99307e-118	0.331363
MND1	0.319684	4.44705e-118	0.331295
TMC8	0.319489	6.26665e-118	0.331078
GINS2	0.31948	6.37522e-118	0.331067
IL16	0.319411	7.19841e-118	0.330991
PBK	0.319394	7.41366e-118	0.330972
CCR4	0.318853	1.92429e-117	0.33037
TEX9	0.318249	5.56362e-117	0.329698
TRIM59	0.318193	6.14121e-117	0.329635
HIST1H4C	0.317887	1.04959e-116	0.329295
ENDOG	0.317765	1.30098e-116	0.329159
CDKN2A	0.317428	2.34586e-116	0.328785
TGM2	0.317405	2.44475e-116	0.328759
PARP14	0.317336	2.75902e-116	0.328682
PRKCH	0.317227	3.33511e-116	0.328561
FANCI	0.316999	4.97217e-116	0.328307
PARPBP	0.316971	5.21837e-116	0.328277
CARMIL2	0.316938	5.53382e-116	0.328239
SH2D2A	0.316698	8.40587e-116	0.327973
SURF2	0.316315	1.64212e-115	0.327547
GLB1L2	0.316273	1.76664e-115	0.3275
FRMD3	0.316227	1.91431e-115	0.327449
EZH2	0.316208	1.97633e-115	0.327429
CTSW	0.316011	2.78525e-115	0.32721
BATF	0.315982	2.93119e-115	0.327177
CKAP2	0.315966	3.01516e-115	0.327159
RASAL3	0.315775	4.20385e-115	0.326947
NEMP1	0.315673	5.02022e-115	0.326834
RFC3	0.315612	5.58258e-115	0.326766
MTHFD1	0.315145	1.25622e-114	0.326247
BATF2	0.315096	1.3661e-114	0.326194
RBL1	0.31503	1.53243e-114	0.32612
BZW2	0.31492	1.85699e-114	0.325997
CITED1	0.314914	1.87623e-114	0.325991
BRCA2	0.314678	2.82198e-114	0.325729
HIST1H2AE	0.314604	3.21059e-114	0.325647
IRF1	0.314603	3.21153e-114	0.325646
CLDN14	0.314538	3.59635e-114	0.325574
PCCB	0.314403	4.54397e-114	0.325424
NUSAP1	0.314108	7.57177e-114	0.325096
TMEM38B	0.314107	7.57923e-114	0.325096
AOAH	0.31381	1.26579e-113	0.324766
RAD23B	0.313715	1.49286e-113	0.32466
CCT2	0.313659	1.64232e-113	0.324599
ITGA4	0.313455	2.33605e-113	0.324372
MAD2L1	0.313313	2.98275e-113	0.324215
SPATA13	0.313216	3.52958e-113	0.324107
PSMB10	0.313182	3.73797e-113	0.32407
NOL8	0.312879	6.2955e-113	0.323734
IL7R	0.312638	9.54234e-113	0.323466
ANP32B	0.312061	2.56788e-112	0.322827
PCED1B	0.311963	3.03643e-112	0.322719
ANKRD22	0.311956	3.07372e-112	0.322711
BTBD11	0.311946	3.12945e-112	0.322699
HIST1H2AK	0.311887	3.45953e-112	0.322635
MAT1A	0.311868	3.57434e-112	0.322613
TOP2A	0.311287	9.66035e-112	0.32197
CTSS	0.311242	1.04284e-111	0.321921
DDX31	0.311224	1.076e-111	0.3219
TUBA1C	0.3112	1.1208e-111	0.321874
CENPM	0.310993	1.59741e-111	0.321644
PSMA4	0.310961	1.68795e-111	0.321608
SLC12A2	0.310831	2.1075e-111	0.321465
ITM2A	0.310669	2.77719e-111	0.321286
ACOXL	0.310296	5.24208e-111	0.320873
TMEM106C	0.310057	7.87815e-111	0.320608
PSAT1	0.310015	8.45304e-111	0.320562
MPP7	0.309779	1.26269e-110	0.320301
TBX3	0.309606	1.69637e-110	0.320109
LYZ	0.309519	1.96542e-110	0.320013
KCTD17	0.309468	2.14201e-110	0.319957
UBASH3A	0.309021	4.57648e-110	0.319462
SIT1	0.30882	6.42517e-110	0.319241
NTN4	0.308785	6.82225e-110	0.319202
KNSTRN	0.308412	1.28238e-109	0.31879
MCM3	0.308292	1.56992e-109	0.318657
SULT1C2	0.308281	1.59949e-109	0.318645
SLFN12L	0.308112	2.12731e-109	0.318459
SPNS2	0.307869	3.20711e-109	0.31819
SAPCD2	0.307829	3.43518e-109	0.318145
RAD51	0.307819	3.49354e-109	0.318134
ORMDL3	0.307763	3.83581e-109	0.318073
ZWINT	0.307584	5.1841e-109	0.317875
TPX2	0.30748	6.18142e-109	0.31776
RTKN2	0.307444	6.57023e-109	0.31772
PLK1	0.307229	9.42744e-109	0.317483
PTER	0.307182	1.02109e-108	0.317431
DEPDC1B	0.307152	1.07445e-108	0.317397
RGS1	0.306957	1.49035e-108	0.317182
HAPLN3	0.306881	1.69463e-108	0.317098
ABRACL	0.306804	1.92657e-108	0.317014
FEN1	0.306779	2.01041e-108	0.316986
KLHL35	0.30656	2.9021e-108	0.316745
NANS	0.305946	8.12352e-108	0.316067
LIN52	0.305824	9.96725e-108	0.315932
PALD1	0.305778	1.07693e-107	0.315881
SLC44A1	0.305418	1.96529e-107	0.315484
DSCC1	0.305344	2.22306e-107	0.315403
BLM	0.305295	2.4151e-107	0.315348
KLRC4	0.30526	2.56126e-107	0.315309
FANCC	0.305222	2.72585e-107	0.315268
GIMAP7	0.305183	2.912e-107	0.315225
AIF1L	0.305159	3.02941e-107	0.315199
TRMO	0.304974	4.12231e-107	0.314995
TMEM131L	0.304127	1.69121e-106	0.314061
MGAT4B	0.303913	2.41179e-106	0.313825
TNFRSF18	0.303898	2.47263e-106	0.313809
KNTC1	0.303842	2.7126e-106	0.313747
CDCA8	0.303607	4.01074e-106	0.313488
LTK	0.303393	5.7201e-106	0.313252
SNRPF	0.30338	5.83813e-106	0.313238
KIF22	0.303324	6.40554e-106	0.313177
TFF1	-0.303174	8.22022e-106	-0.313011
CENPA	0.303035	1.0353e-105	0.312858
GPT2	0.30295	1.19002e-105	0.312765
FAM81A	0.302906	1.28066e-105	0.312716
CD3EAP	0.302855	1.39257e-105	0.31266
TRAT1	0.302698	1.80509e-105	0.312488
TRA2A	0.302637	1.99897e-105	0.31242
CXCR3	0.30262	2.05549e-105	0.312401
ZNRF3	0.30247	2.63387e-105	0.312236
NTMT1	0.302339	3.26775e-105	0.312092
IRF4	0.302332	3.30905e-105	0.312084
NOP58	0.302324	3.34847e-105	0.312076
RCAN3	0.302259	3.72849e-105	0.312004
ISOC1	0.302071	5.08381e-105	0.311797
TFAP4	0.30198	5.90671e-105	0.311697
MLXIPL	0.301806	7.87043e-105	0.311506
RAD51AP1	0.301436	1.44873e-104	0.311098
ACSF2	0.301245	1.98046e-104	0.310889
HNRNPC	0.301137	2.36721e-104	0.310769
GGH	0.301121	2.42934e-104	0.310752
CENPW	0.301083	2.58629e-104	0.31071
PSMF1	0.301	2.96168e-104	0.310619
CCR5	0.300745	4.50468e-104	0.310338
LGALS9	0.300675	5.05522e-104	0.310261
SLC22A15	0.300656	5.21555e-104	0.31024
CD28	0.300533	6.37887e-104	0.310105
CCDC88C	0.300516	6.55456e-104	0.310087
TST	0.300444	7.38043e-104	0.310007
SAMD9L	0.300415	7.73703e-104	0.309976
PRR11	0.300402	7.90136e-104	0.309962
ORC6	0.300297	9.38519e-104	0.309846
ENPP2	0.299949	1.65745e-103	0.309464
PSMA2	0.299882	1.85177e-103	0.30939
BCL2L11	0.299837	1.99178e-103	0.309341
CASP8	0.2998	2.11553e-103	0.3093
ODC1	0.299799	2.11879e-103	0.309299
ACE	0.299791	2.14865e-103	0.30929
SLC28A3	0.299783	2.17625e-103	0.309281
POMP	0.299771	2.21942e-103	0.309268
GALM	0.299662	2.65307e-103	0.309148
PDE7A	0.299601	2.92997e-103	0.309081
CDC14B	0.299561	3.12792e-103	0.309037
RRM2	0.299522	3.33248e-103	0.308994
CCDC51	0.299458	3.69695e-103	0.308925
BIN1	0.299415	3.96484e-103	0.308877
DOCK10	0.299408	4.0165e-103	0.308869
RFC5	0.299254	5.15798e-103	0.3087
ZNF101	0.299229	5.37391e-103	0.308673
TIPIN	0.299168	5.93846e-103	0.308605
SDS	0.299129	6.32845e-103	0.308562
PRC1	0.298818	1.05048e-102	0.308221
TERF2	0.298724	1.22387e-102	0.308118
SGO2	0.298545	1.63783e-102	0.307921
TSFM	0.298268	2.56594e-102	0.307618
PATL2	0.298247	2.65727e-102	0.307594
FAM83F	0.298165	3.03572e-102	0.307504
M6PR	0.297855	5.01951e-102	0.307164
HIST1H4J	0.297695	6.50684e-102	0.306988
RALGPS1	0.297674	6.73104e-102	0.306965
SPINK1	0.297615	7.40077e-102	0.306901
GCH1	0.297426	1.00535e-101	0.306694
SMC2	0.297292	1.25013e-101	0.306546
SUSD3	0.297103	1.69493e-101	0.30634
KIF23	0.297102	1.69956e-101	0.306338
HMX3	0.297011	1.96817e-101	0.306238
CDK4	0.296925	2.26039e-101	0.306144
CENPH	0.296822	2.6715e-101	0.306031
ERAP2	0.29679	2.81241e-101	0.305996
SLFN5	0.296718	3.16056e-101	0.305917
CMTM6	0.296558	4.09155e-101	0.305741
IARS	0.296434	4.99884e-101	0.305605
INIP	0.29638	5.45287e-101	0.305546
COMMD8	0.296155	7.83592e-101	0.305299
GNGT2	0.295669	1.71186e-100	0.304767
CNTRL	0.295576	1.98829e-100	0.304665
AURKB	0.295506	2.22352e-100	0.304589
CD80	0.295296	3.11679e-100	0.304358
SH3BP1	0.295264	3.28023e-100	0.304323
FAM53B	0.295243	3.39439e-100	0.3043
ACP5	0.295198	3.64398e-100	0.304251
TYMS	0.295161	3.86932e-100	0.304211
TRAF2	0.295134	4.04205e-100	0.304181
TOR1A	0.295063	4.52523e-100	0.304104
NCOA7	0.294956	5.37312e-100	0.303986
ACSL5	0.294915	5.74067e-100	0.303941
CENPF	0.294685	8.29989e-100	0.303689
GULP1	0.294594	9.60423e-100	0.303589
CD4	0.294485	1.14209e-99	0.303471
AURKA	0.294458	1.19384e-99	0.30344
ITGA11	0.294397	1.31582e-99	0.303374
FAM83B	0.294254	1.65383e-99	0.303217
POLA2	0.294127	2.02698e-99	0.303078
CKAP2L	0.294073	2.209e-99	0.303019
EIF4A1	0.294071	2.21555e-99	0.303017
DNAJC7	0.293991	2.51802e-99	0.302929
LAMP2	0.293968	2.61313e-99	0.302904
CCNB2	0.29382	3.30812e-99	0.302742
SLC25A25	0.29351	5.41883e-99	0.302403
SLC12A7	0.293428	6.18256e-99	0.302313
APOE	0.293301	7.56274e-99	0.302174
HOPX	0.293234	8.40906e-99	0.302101
ATP10B	0.293228	8.49853e-99	0.302094
ARAP2	0.293122	1.00527e-98	0.301979
LACTB	0.293097	1.04606e-98	0.301951
MLEC	0.292897	1.4381e-98	0.301732
TROAP	0.292896	1.44106e-98	0.301731
SORD	0.292883	1.47073e-98	0.301717
KLRC3	0.292654	2.1164e-98	0.301466
TXK	0.292555	2.47482e-98	0.301358
GPR132	0.292392	3.20589e-98	0.30118
LACTB2	0.292362	3.36548e-98	0.301147
PIK3CG	0.29227	3.89194e-98	0.301046
KCNAB2	0.292227	4.16605e-98	0.300999
TRAF1	0.292166	4.58771e-98	0.300933
TNIP3	0.292159	4.63956e-98	0.300925
MPHOSPH9	0.292122	4.91835e-98	0.300885
LILRB4	0.291962	6.33812e-98	0.30071
PRPF19	0.29188	7.21328e-98	0.300621
SP4	0.291844	7.64628e-98	0.30058
LGMN	0.29175	8.87041e-98	0.300478
SNRPD1	0.291681	9.89563e-98	0.300402
CENPU	0.291628	1.07616e-97	0.300344
MCM5	0.291546	1.22435e-97	0.300255
SERINC5	0.291513	1.28915e-97	0.300219
CCDC134	0.29136	1.64414e-97	0.300051
SLC31A1	0.29127	1.89454e-97	0.299953
ADGRG1	0.291269	1.89637e-97	0.299952
UTP15	0.291208	2.08786e-97	0.299886
HSPA14-1	0.291041	2.71976e-97	0.299703
TNFRSF4	0.29103	2.76437e-97	0.299692
KRT8	0.290906	3.36271e-97	0.299556
PTPRC	0.290884	3.48082e-97	0.299532
PCNX2	0.290882	3.49518e-97	0.299529
IGKC	0.290798	3.98703e-97	0.299438
WSB1	-0.290791	4.03476e-97	-0.29943
NCAPH	0.290766	4.19349e-97	0.299403
GINS3	0.290748	4.31804e-97	0.299383
CCDC34	0.290558	5.82077e-97	0.299176
POLQ	0.29054	5.98611e-97	0.299156
MUC6	-0.290443	6.97086e-97	-0.29905
WDR62	0.290436	7.05675e-97	0.299042
PRXL2C	0.290272	9.13288e-97	0.298863
LTB	0.290251	9.44152e-97	0.29884
PRAP1	0.290234	9.68393e-97	0.298822
CD52	0.290141	1.12161e-96	0.29872
GBP5	0.289993	1.41641e-96	0.298558
RMI1	0.289984	1.43466e-96	0.298549
ETV7	0.289691	2.27418e-96	0.298229
GTF3A	0.289647	2.43801e-96	0.29818
SNAPC4	0.289638	2.47251e-96	0.298171
RASSF5	0.289612	2.57552e-96	0.298142
STK17A	0.289585	2.68576e-96	0.298113
WDR5	0.289568	2.75925e-96	0.298094
RASL11A	0.289523	2.95756e-96	0.298046
HSD17B1	0.289417	3.4937e-96	0.29793
IGHG3	0.289346	3.90367e-96	0.297853
PLEKHS1	0.289335	3.97076e-96	0.297841
KIF11	0.289276	4.36043e-96	0.297776
CIT	0.289214	4.79971e-96	0.297709
POC1A	0.289072	5.99447e-96	0.297554
SLAMF1	0.289035	6.35544e-96	0.297513
RAD54L	0.289023	6.48086e-96	0.297499
FAM221A	0.288875	8.16528e-96	0.297338
TCTEX1D2	0.288789	9.33474e-96	0.297245
KIF20B	0.288642	1.17458e-95	0.297085
SLAMF8	0.288632	1.19437e-95	0.297073
RNF43	0.288151	2.52993e-95	0.296548
CDCA3	0.287927	3.58474e-95	0.296305
FAM78A	0.28764	5.60876e-95	0.295991
UTP3	0.28762	5.77903e-95	0.29597
NUP35	0.287437	7.69025e-95	0.29577
CDK1	0.287382	8.36893e-95	0.295711
CMC2	0.287321	9.21073e-95	0.295643
LIMD2	0.28732	9.21432e-95	0.295643
TWNK	0.287297	9.55708e-95	0.295617
GIMAP8	0.28714	1.21895e-94	0.295447
KIF2C	0.287115	1.26686e-94	0.29542
AK6	0.287114	1.26913e-94	0.295418
BSPRY	0.287066	1.36881e-94	0.295365
ZC3H12C	0.286968	1.59359e-94	0.295259
GAR1	0.286824	1.99074e-94	0.295102
RHNO1	0.286805	2.05157e-94	0.295081
MAT2B	0.286646	2.62475e-94	0.294908
TMC5	0.286517	3.20682e-94	0.294767
NRARP	0.286341	4.20836e-94	0.294576
PPP1CA	0.286186	5.34966e-94	0.294407
GIMAP5	0.286169	5.49193e-94	0.294388
CNDP2	0.28604	6.70236e-94	0.294248
CIP2A	0.286021	6.90541e-94	0.294227
NCAPG	0.285937	7.86433e-94	0.294136
CSK	0.285854	8.9295e-94	0.294046
SASH3	0.285759	1.03557e-93	0.293942
FRG1	0.285732	1.07911e-93	0.293912
IFITM10	0.285726	1.08913e-93	0.293906
FANCA	0.285605	1.31204e-93	0.293775
NCAPD2	0.285561	1.40473e-93	0.293726
TNFRSF9	0.28535	1.94635e-93	0.293496
MUC5AC	-0.285262	2.22632e-93	-0.293401
OXNAD1	0.285233	2.32872e-93	0.293369
LMNB2	0.285196	2.46401e-93	0.29333
CAPN1	0.285155	2.62473e-93	0.293285
SSTR1	0.285071	2.9908e-93	0.293193
NDUFAF4	0.284833	4.31053e-93	0.292934
SCLY	0.28481	4.46942e-93	0.292909
MIPEP	0.2848	4.539e-93	0.292898
CMSS1	0.28479	4.60895e-93	0.292887
CDC45	0.284776	4.7084e-93	0.292872
GJD3	0.284754	4.86889e-93	0.292848
SLC2A5	0.284657	5.65094e-93	0.292743
SKA3	0.284366	8.83479e-93	0.292426
KIF4A	0.284178	1.17914e-92	0.292221
MS4A1	0.284092	1.34584e-92	0.292128
CADM1	0.28409	1.35026e-92	0.292125
REXO4	0.284051	1.43279e-92	0.292083
NEK2	0.284021	1.49946e-92	0.292051
IFI16	0.283996	1.5581e-92	0.292024
TPD52L1	0.283955	1.6589e-92	0.291979
WDHD1	0.283932	1.71953e-92	0.291954
RRM2B	0.283908	1.78452e-92	0.291927
WDR34	0.283741	2.30361e-92	0.291746
TRNP1	0.283733	2.33271e-92	0.291737
UNG	0.283638	2.69592e-92	0.291634
CCND2	0.283446	3.61932e-92	0.291425
LY9	0.283326	4.3466e-92	0.291295
GFM2	0.283077	6.35868e-92	0.291024
MELK	0.283061	6.5156e-92	0.291007
MIS18A	0.283014	7.0075e-92	0.290955
NEURL3	0.28293	7.96271e-92	0.290864
LRRC8B	0.282713	1.1081e-91	0.290629
CNOT6L	0.282697	1.13543e-91	0.290611
HIST1H2BN	0.282656	1.2082e-91	0.290567
APOL3	0.282625	1.26853e-91	0.290532
SLC9A7	0.28258	1.35731e-91	0.290484
CENPN	0.28246	1.63075e-91	0.290353
HMMR	0.28244	1.68091e-91	0.290331
JAK3	0.282307	2.05651e-91	0.290187
NCR3LG1	0.282112	2.76707e-91	0.289976
PBX4	0.282089	2.86676e-91	0.28995
CCDC18	0.282047	3.05649e-91	0.289904
MORC4	0.282028	3.14727e-91	0.289884
SLC5A1	0.281918	3.71731e-91	0.289765
FRMD5	0.281817	4.33168e-91	0.289655
NUF2	0.281758	4.73951e-91	0.289591
SUCLA2	0.281648	5.59899e-91	0.289472
MPP6	0.281638	5.68837e-91	0.28946
IL27RA	0.281581	6.20705e-91	0.289398
MCM4	0.281386	8.3377e-91	0.289187
CENPE	0.281345	8.8786e-91	0.289142
PHF19	0.281246	1.03104e-90	0.289035
CCL25	0.281174	1.14969e-90	0.288956
IL18R1	0.281154	1.18591e-90	0.288934
TENT5C	0.280996	1.5061e-90	0.288763
SLC40A1	0.280954	1.60511e-90	0.288717
ALKBH2	0.280869	1.82517e-90	0.288625
PDRG1	0.280721	2.28098e-90	0.288465
GINS4	0.280634	2.60252e-90	0.28837
CDK5RAP2	0.28061	2.70058e-90	0.288344
ORC1	0.280602	2.73411e-90	0.288335
STARD7	0.280592	2.77228e-90	0.288325
KIF18A	0.28058	2.82641e-90	0.288311
TFF3	-0.280476	3.3062e-90	-0.288199
TFF2	-0.280414	3.62984e-90	-0.288131
PSMC2	0.280368	3.89039e-90	0.288082
OAS2	0.28035	3.99581e-90	0.288062
SGPP2	0.280342	4.04836e-90	0.288053
ARHGAP45	0.280229	4.79834e-90	0.287931
PARP15	0.280163	5.30189e-90	0.287859
FAM174B	0.280157	5.35254e-90	0.287852
MIS18BP1	0.280154	5.3753e-90	0.287849
MRRF	0.279986	6.92196e-90	0.287667
ANO9	0.279982	6.96457e-90	0.287663
GSTK1	0.279914	7.71366e-90	0.287589
CENPP	0.279897	7.91676e-90	0.287571
CXCR6	0.279897	7.92362e-90	0.28757
RABEPK	0.279878	8.14549e-90	0.28755
APOBEC3H	0.279842	8.59981e-90	0.287511
DUSP2	0.279836	8.68761e-90	0.287504
RAB15	0.279824	8.84269e-90	0.287491
CSRP1	-0.2798	9.16096e-90	-0.287465
SIGLEC10	0.279734	1.01192e-89	0.287394
DMKN	0.279728	1.0221e-89	0.287387
FAIM	0.279714	1.04339e-89	0.287372
RFK	0.27958	1.2771e-89	0.287226
CHI3L1	0.279572	1.2925e-89	0.287217
ENPP3	0.27934	1.83035e-89	0.286967
RRP1B	0.279259	2.06947e-89	0.286878
EED	0.27924	2.12854e-89	0.286858
ETS1	0.279108	2.59677e-89	0.286714
LGALS2	0.278943	3.32793e-89	0.286535
UBE2I	0.27874	4.50721e-89	0.286316
EMB	0.278678	4.94825e-89	0.286248
RRP9	0.278548	6.01195e-89	0.286108
PUS7	0.278548	6.01591e-89	0.286107
PGAM5	0.278517	6.2963e-89	0.286074
RNFT2	0.278431	7.16139e-89	0.285981
VSNL1	0.278425	7.23288e-89	0.285974
NOLC1	0.278391	7.60489e-89	0.285937
AMACR	0.27829	8.84618e-89	0.285828
CDHR1	0.278239	9.559e-89	0.285772
STIL	0.278183	1.03876e-88	0.285712
CCDC86	0.278123	1.13647e-88	0.285647
NOP2	0.278041	1.28485e-88	0.285558
CMC1	0.27804	1.28677e-88	0.285557
TOR3A	0.277968	1.43336e-88	0.285478
TM7SF3	0.277957	1.45761e-88	0.285466
NEO1	0.277935	1.50509e-88	0.285443
KLHL6	0.277912	1.55696e-88	0.285418
LXN	0.277873	1.65211e-88	0.285375
NDUFB3	0.277871	1.65751e-88	0.285373
ANLN	0.277858	1.6897e-88	0.285359
PYROXD1	0.277807	1.82204e-88	0.285304
PLK4	0.277805	1.82698e-88	0.285302
CEP78	0.277803	1.83498e-88	0.285299
DOLPP1	0.277726	2.05674e-88	0.285216
SOCS1	0.277663	2.25847e-88	0.285149
BIN2	0.277636	2.35317e-88	0.285119
NXT2	0.277544	2.69952e-88	0.285019
FYN	0.277229	4.31655e-88	0.284678
CLSPN	0.277219	4.38209e-88	0.284667
HMGB2	0.277184	4.61543e-88	0.284629
GADD45G	0.277166	4.74261e-88	0.28461
NOS2	0.277066	5.50341e-88	0.284502
STXBP6	0.277031	5.79849e-88	0.284464
HELB	0.276946	6.58515e-88	0.284371
KLRB1	0.276942	6.62441e-88	0.284367
GINS1	0.276791	8.28554e-88	0.284204
NUDT14	0.276489	1.29867e-87	0.283877
PTRH2	0.276435	1.40766e-87	0.283818
C9orf78	0.276395	1.49445e-87	0.283774
SPOUT1	0.276361	1.57152e-87	0.283738
SOX8	0.27619	2.0236e-87	0.283553
CD48	0.27615	2.14716e-87	0.28351
FSD1L	0.27611	2.27925e-87	0.283466
KIAA1211L	0.276086	2.36334e-87	0.28344
BTN3A2	0.276065	2.43862e-87	0.283417
ELOVL7	0.27605	2.49074e-87	0.283402
TTK	0.276003	2.67095e-87	0.283351
C12orf49	0.27581	3.5573e-87	0.283141
ATP5F1A	0.275783	3.70443e-87	0.283112
OSBPL3	0.275582	4.98655e-87	0.282894
FAM117B	0.275492	5.69593e-87	0.282797
GTF3C5	0.275455	6.01656e-87	0.282757
STMN1	0.275392	6.60597e-87	0.282689
ATP6V0E2	0.275349	7.03421e-87	0.282643
IFIT3	0.275248	8.17022e-87	0.282533
ICAM1	0.275154	9.38716e-87	0.282432
GTF2H1	0.275	1.17797e-86	0.282265
SP140L	0.274894	1.379e-86	0.28215
POC1B	0.274707	1.81651e-86	0.281948
QSOX2	0.27467	1.91726e-86	0.281908
CCT6A	0.274641	2.00303e-86	0.281876
PRPF38B	0.274596	2.1386e-86	0.281828
ICOS	0.274316	3.23122e-86	0.281525
VPS29	0.274155	4.0969e-86	0.281351
WDR12	0.274149	4.13372e-86	0.281344
C4orf19	0.274135	4.2202e-86	0.281329
CDKN2B	0.27404	4.84843e-86	0.281227
LRR1	0.274038	4.8639e-86	0.281225
CTSH	0.273928	5.72064e-86	0.281105
CLRN3	0.273842	6.48416e-86	0.281013
CBFB	0.273828	6.6237e-86	0.280997
ERP44	0.273682	8.21292e-86	0.280839
BCL7A	0.273576	9.58267e-86	0.280726
PDSS1	0.273557	9.86337e-86	0.280704
BORA	0.273528	1.02912e-85	0.280673
GALNT6	0.27352	1.04063e-85	0.280665
RAB38	0.273458	1.13941e-85	0.280598
NDUFA12	0.273361	1.31541e-85	0.280492
SLC25A10	0.273325	1.38655e-85	0.280453
TP53	0.273316	1.40412e-85	0.280444
RABGAP1L	0.273314	1.40867e-85	0.280442
TBC1D31	0.273299	1.4405e-85	0.280425
SPTBN2	0.273289	1.46073e-85	0.280415
ECT2	0.273138	1.82235e-85	0.280252
PSD4	0.273113	1.89144e-85	0.280224
EFCAB11	0.273052	2.06667e-85	0.280159
ENTR1	0.272978	2.30399e-85	0.280079
KNL1	0.272895	2.60228e-85	0.279989
ACSM3	0.272892	2.61392e-85	0.279986
CEBPZ	0.27286	2.7393e-85	0.279951
POLR3K	0.272858	2.7456e-85	0.279949
SP5	0.272696	3.47979e-85	0.279774
LYAR	0.272693	3.49431e-85	0.279771
RPP25	0.272689	3.51615e-85	0.279767
PAWR	0.272613	3.92921e-85	0.279685
HIST1H1D	0.272594	4.04257e-85	0.279663
ARFGEF3	0.272563	4.22838e-85	0.27963
TUBB4B	0.272562	4.23649e-85	0.279629
CAMK4	0.272497	4.65563e-85	0.279559
TKFC	0.272479	4.77717e-85	0.27954
IGF2BP3	0.272463	4.89458e-85	0.279522
SIRPG	0.27245	4.98727e-85	0.279508
LRRC61	0.272378	5.54081e-85	0.27943
NUP88	0.272321	6.01607e-85	0.27937
CHMP4C	0.272314	6.08532e-85	0.279361
ZIC2	0.272174	7.45825e-85	0.27921
VEPH1	0.27216	7.61532e-85	0.279195
ZDHHC13	0.27212	8.06704e-85	0.279152
EXOSC8	0.272113	8.15906e-85	0.279144
TSN	0.27205	8.9389e-85	0.279076
AGFG2	0.272003	9.56844e-85	0.279026
CDC6	0.271968	1.00782e-84	0.278988
ABHD3	0.271666	1.56487e-84	0.278661
PRIM2	0.271659	1.57999e-84	0.278654
EAF2	0.271582	1.76757e-84	0.278571
SYTL3	0.271573	1.79098e-84	0.278561
CD58	0.271539	1.8816e-84	0.278525
SSX2IP	0.271468	2.08748e-84	0.278448
BIRC5	0.271337	2.52621e-84	0.278306
PMPCA	0.271201	3.07584e-84	0.27816
SUCNR1	0.271072	3.70793e-84	0.278021
FOXN2	0.270905	4.72603e-84	0.277841
ANOS1	0.27084	5.19697e-84	0.27777
ITGB7	0.270821	5.33924e-84	0.27775
TMED6	0.270768	5.76442e-84	0.277693
PRDM16	0.270753	5.89791e-84	0.277676
PPIH	0.270689	6.46588e-84	0.277607
IL6R	0.270664	6.70255e-84	0.277581
PARP11	0.270619	7.1588e-84	0.277532
WBP11	0.270515	8.31786e-84	0.27742
ASS1	0.270461	9.00273e-84	0.277361
HMGB3	0.270448	9.1692e-84	0.277347
SLC25A22	0.270412	9.65634e-84	0.277309
ATP2A3	0.270292	1.14938e-83	0.277179
TIMM8A	0.270219	1.27771e-83	0.2771
DLL4	0.270209	1.29659e-83	0.277089
IKZF1	0.270109	1.49836e-83	0.276981
SURF6	0.270072	1.58137e-83	0.276941
CAND1	0.270071	1.58214e-83	0.276941
AMMECR1	0.269935	1.92517e-83	0.276794
HDAC1	0.269915	1.98281e-83	0.276772
C6orf132	0.269907	2.00569e-83	0.276764
CEP85	0.269875	2.10117e-83	0.276729
EIF4A3	0.269822	2.26923e-83	0.276671
RPA2	0.269819	2.27942e-83	0.276668
DNAJA1	0.269807	2.31854e-83	0.276655
FAM111A	0.269688	2.75404e-83	0.276527
YEATS4	0.269668	2.83485e-83	0.276505
HSPB11	0.269665	2.84593e-83	0.276502
GDA	0.269562	3.30141e-83	0.276391
SPC25	0.269487	3.6804e-83	0.27631
NFE2L3	0.269472	3.75937e-83	0.276294
SSNA1	0.269437	3.9551e-83	0.276256
CCL4	0.269425	4.02033e-83	0.276244
RNF34	0.269414	4.08937e-83	0.276231
MACC1	0.269375	4.32509e-83	0.276189
NOXA1	0.269154	5.9433e-83	0.275952
LSM7	0.269142	6.04642e-83	0.275939
ANAPC1	0.269104	6.39064e-83	0.275897
GLE1	0.269093	6.48975e-83	0.275886
PLXNC1	0.268954	7.92518e-83	0.275736
ASF1A	0.268827	9.51787e-83	0.275599
PRIM1	0.268817	9.65144e-83	0.275589
HPS5	0.268761	1.04587e-82	0.275528
DCLRE1C	0.268753	1.05933e-82	0.275519
ZNF708	0.268706	1.1324e-82	0.275469
DAGLA	0.26865	1.22828e-82	0.275408
CCNA2	0.268593	1.33319e-82	0.275346
ATP8A1	0.268491	1.54232e-82	0.275237
DOCK8	0.26835	1.8879e-82	0.275085
CSTF2	0.268344	1.90571e-82	0.275078
TK1	0.268333	1.93632e-82	0.275066
TIMELESS	0.268277	2.09778e-82	0.275006
KCNJ5	0.268265	2.13515e-82	0.274993
RNF125	0.268186	2.38997e-82	0.274908
UGDH	0.268173	2.4357e-82	0.274894
AKAP5	0.268074	2.80696e-82	0.274787
TWF1	0.267967	3.27362e-82	0.274672
PAM	-0.267884	3.6823e-82	-0.274583
ESPL1	0.267868	3.77172e-82	0.274565
GOT2	0.26782	4.03619e-82	0.274514
CENPK	0.267804	4.13132e-82	0.274497
TMC6	0.267797	4.17244e-82	0.274489
GTSE1	0.267639	5.23303e-82	0.274319
EPSTI1	0.267603	5.50621e-82	0.274281
CNOT7	0.267553	5.91412e-82	0.274227
MVB12B	0.267505	6.3355e-82	0.274175
SCML1	0.267495	6.42914e-82	0.274164
SMARCA5	0.267472	6.64282e-82	0.274139
ADAT2	0.267445	6.90999e-82	0.27411
TTF2	0.267362	7.77212e-82	0.274021
POC5	0.267356	7.84233e-82	0.274014
CDCA5	0.267325	8.19313e-82	0.273981
CORIN	0.267315	8.31113e-82	0.27397
SGPL1	0.267313	8.34315e-82	0.273968
NAA25	0.267294	8.57352e-82	0.273947
SLC35F6	0.267236	9.31685e-82	0.273884
PINX1	0.267233	9.35622e-82	0.273881
SFMBT2	0.267111	1.11245e-81	0.273751
CENPJ	0.267097	1.13568e-81	0.273735
MDN1	0.266868	1.57458e-81	0.273489
CAPRIN1	0.266855	1.60363e-81	0.273475
PPFIBP2	0.266797	1.7427e-81	0.273412
APOD	0.266763	1.82965e-81	0.273375
CDCA2	0.26676	1.83561e-81	0.273373
WARS2	0.266718	1.94977e-81	0.273327
TTLL6	0.266602	2.29977e-81	0.273202
VRK1	0.266534	2.53586e-81	0.273129
TMEM60	0.2665	2.65838e-81	0.273093
TMEM156	0.266478	2.74653e-81	0.273068
OAZ1	0.266413	3.0105e-81	0.272999
C21orf91	0.266364	3.22688e-81	0.272946
NCBP1	0.266314	3.4684e-81	0.272892
PTPRN2	0.266301	3.53312e-81	0.272878
ABHD10	0.266282	3.62981e-81	0.272857
SEPTIN11	0.266255	3.76734e-81	0.272829
CYFIP2	0.266114	4.60802e-81	0.272677
CHEK1	0.266114	4.60918e-81	0.272677
ZUP1	0.266107	4.65379e-81	0.272669
STOML2	0.266055	5.01244e-81	0.272613
COX10	0.265813	7.0678e-81	0.272353
SAMSN1	0.265785	7.349e-81	0.272323
ARHGAP9	0.265717	8.09944e-81	0.27225
MMP7	0.265708	8.20591e-81	0.27224
RANGAP1	0.265663	8.7374e-81	0.272192
SLC25A33	0.265661	8.76746e-81	0.272189
PAICS	0.265608	9.45532e-81	0.272132
RBM18	0.265603	9.5243e-81	0.272127
TYW5	0.265595	9.6272e-81	0.272118
DDX28	0.26555	1.02615e-80	0.27207
CD84	0.265491	1.11495e-80	0.272007
ATP5MD	0.265419	1.23515e-80	0.271929
ACVRL1	0.265387	1.29284e-80	0.271895
MSH2	0.265318	1.42479e-80	0.271821
SHMT1	0.265217	1.64411e-80	0.271712
POLR3B	0.265117	1.89578e-80	0.271604
PSMG1	0.265035	2.12954e-80	0.271516
ADA2	0.265005	2.22198e-80	0.271483
RAB14	0.264968	2.33976e-80	0.271444
HAUS6	0.264789	3.01514e-80	0.271251
PSMC3IP	0.264734	3.2573e-80	0.271193
KIF14	0.264728	3.28519e-80	0.271186
ATR	0.264626	3.79349e-80	0.271077
CCL19	0.264616	3.84869e-80	0.271066
NPC2	0.264578	4.06115e-80	0.271025
E2F1	0.264552	4.21289e-80	0.270997
KLK4	0.264535	4.31469e-80	0.270979
GIMAP2	0.264489	4.60732e-80	0.270929
MFSD12	0.264482	4.65129e-80	0.270921
CDCA4	0.26442	5.07421e-80	0.270855
POU2AF1	0.264416	5.10233e-80	0.270851
CD79A	0.264395	5.2617e-80	0.270827
DKC1	0.264243	6.51217e-80	0.270665
H2AFZ	0.26418	7.11994e-80	0.270597
DNA2	0.264072	8.29525e-80	0.27048
DCK	0.264039	8.69037e-80	0.270445
ZGRF1	0.264008	9.07156e-80	0.270412
VIL1	0.263988	9.33383e-80	0.27039
COA7	0.263817	1.18704e-79	0.270207
DPP4	0.263812	1.1957e-79	0.270201
BCCIP	0.263783	1.24496e-79	0.27017
CDC25A	0.263755	1.29577e-79	0.27014
COX14	0.263723	1.35452e-79	0.270106
CCR7	0.263678	1.44474e-79	0.270057
NUP107	0.263601	1.60894e-79	0.269975
RASGRP3	0.263546	1.73808e-79	0.269916
SEMA4D	0.263509	1.83057e-79	0.269876
KCTD14	0.263494	1.87119e-79	0.269859
GTPBP8	0.263491	1.87879e-79	0.269856
CEP128	0.263448	1.99445e-79	0.26981
CCNH	0.26342	2.07466e-79	0.26978
SLC1A3	0.263397	2.14323e-79	0.269755
NOP56	0.263386	2.17761e-79	0.269743
BIK	0.263375	2.21248e-79	0.269731
HOOK1	0.263358	2.26434e-79	0.269713
DBR1	0.263318	2.39375e-79	0.269671
FHDC1	0.263308	2.42976e-79	0.269659
HORMAD1	0.263209	2.78962e-79	0.269554
CASD1	0.263102	3.24475e-79	0.269438
JAG2	0.263093	3.28572e-79	0.269428
ABCD3	0.263077	3.35954e-79	0.269411
C9orf40	0.263027	3.60503e-79	0.269357
CHCHD3	0.262985	3.82259e-79	0.269312
FAM241A	0.262959	3.96337e-79	0.269285
HSPD1	0.262797	4.97331e-79	0.269111
PTGES	0.262797	4.97451e-79	0.269111
DDX1	0.262643	6.176e-79	0.268945
MESP1	0.262581	6.73475e-79	0.268878
AGAP2	0.262533	7.198e-79	0.268827
ERLIN1	0.262514	7.39695e-79	0.268806
SDSL	0.262514	7.39818e-79	0.268806
SPAG5	0.262482	7.73368e-79	0.268772
NDUFAF5	0.262409	8.56734e-79	0.268694
NIFK	0.262328	9.59519e-79	0.268607
PUS1	0.262302	9.95266e-79	0.268579
MS4A8	0.262176	1.18575e-78	0.268444
FIGNL1	0.262165	1.20501e-78	0.268432
NMI	0.262069	1.37829e-78	0.268328
GON7	0.262067	1.38178e-78	0.268326
IPCEF1	0.262063	1.39029e-78	0.268322
TMEM176B	0.262055	1.40424e-78	0.268314
MFHAS1	0.261984	1.55191e-78	0.268237
SLC39A10	0.261954	1.61828e-78	0.268205
DOP1A	0.261923	1.68927e-78	0.268172
ARHGEF39	0.261893	1.76213e-78	0.26814
KIF15	0.26185	1.8714e-78	0.268093
RCBTB1	0.261849	1.87308e-78	0.268093
DAZAP2	0.261758	2.12606e-78	0.267995
SAAL1	0.261751	2.14916e-78	0.267987
TDP1	0.261745	2.16553e-78	0.267981
STX3	0.261727	2.22217e-78	0.267961
UNC119B	0.261576	2.74011e-78	0.2678
SRBD1	0.261514	2.9879e-78	0.267733
CDC14A	0.261507	3.01691e-78	0.267726
DDX55	0.261492	3.08248e-78	0.267709
POLA1	0.261447	3.27988e-78	0.267661
CLYBL	0.261406	3.47464e-78	0.267617
ASPM	0.261387	3.56695e-78	0.267597
ADAMTS14	0.261384	3.58166e-78	0.267593
DBF4	0.26138	3.60229e-78	0.267589
AIFM1	0.261348	3.76852e-78	0.267554
DPM2	0.261298	4.04005e-78	0.267501
PSPH	0.261229	4.44739e-78	0.267427
C12orf45	0.261095	5.35463e-78	0.267283
GTDC1	0.261084	5.44045e-78	0.267271
SELENOM	-0.261014	5.99113e-78	-0.267197
ABHD17B	0.260955	6.50458e-78	0.267133
SBNO1	0.26083	7.74605e-78	0.266998
LSM4	0.260827	7.77193e-78	0.266996
IRAK4	0.260804	8.02682e-78	0.266971
RBMX	0.260774	8.36701e-78	0.266939
GUF1	0.260686	9.45859e-78	0.266844
TTF1	0.260656	9.85832e-78	0.266812
NDUFA8	0.260625	1.02927e-77	0.266779
UQCRFS1	0.260585	1.08745e-77	0.266736
TFAM	0.26056	1.12656e-77	0.266709
GEN1	0.26032	1.57224e-77	0.266451
PSMB2	0.260223	1.79766e-77	0.266348
PFAS	0.260219	1.80659e-77	0.266344
FBLN2	0.260197	1.86387e-77	0.26632
LSG1	0.260106	2.11384e-77	0.266222
SLC2A8	0.260102	2.12578e-77	0.266218
AGK	0.260066	2.23392e-77	0.266179
DPEP1	0.260048	2.29139e-77	0.26616
FANCM	0.259943	2.64854e-77	0.266047
HTRA3	0.259907	2.7828e-77	0.266009
PARP8	0.259805	3.2065e-77	0.265899
TFEC	0.259777	3.33138e-77	0.26587
MAP2K6	0.259758	3.41942e-77	0.265849
POSTN	0.259679	3.81767e-77	0.265764
ADA	0.259669	3.87198e-77	0.265753
PRDM1	0.25965	3.97073e-77	0.265733
CEBPA	0.259618	4.15288e-77	0.265699
MCM6	0.259491	4.94749e-77	0.265563
FUBP1	0.259467	5.11815e-77	0.265536
SETX	0.259424	5.42637e-77	0.265491
TMEM70	0.259399	5.62055e-77	0.265464
NR1H3	0.259393	5.6676e-77	0.265457
FASLG	0.259319	6.27862e-77	0.265378
TNFRSF25	0.259152	7.89846e-77	0.265199
SPA17	0.25913	8.14212e-77	0.265176
MZB1	0.259127	8.1777e-77	0.265172
CHDH	0.259124	8.21621e-77	0.265169
HIST3H2A	0.259118	8.28561e-77	0.265162
PNO1	0.259118	8.28589e-77	0.265162
FANCF	0.259037	9.25597e-77	0.265076
DENND2D	0.259015	9.5494e-77	0.265052
TOX	0.259013	9.57082e-77	0.26505
LAX1	0.259	9.74149e-77	0.265036
L3MBTL3	0.258986	9.92762e-77	0.265022
SNRPG	0.258973	1.01144e-76	0.265007
IL12RB2	0.258947	1.04879e-76	0.264979
GSDMB	0.258929	1.07496e-76	0.26496
JAK2	0.258914	1.09649e-76	0.264944
ZNF703	0.258896	1.124e-76	0.264925
ZBTB24	0.258847	1.20303e-76	0.264872
INPP5D	0.25874	1.39336e-76	0.264758
VPS33A	0.25867	1.53596e-76	0.264682
DENND1C	0.258651	1.57484e-76	0.264663
CARMIL1	0.258632	1.61733e-76	0.264642
VNN2	0.258605	1.67955e-76	0.264612
ZNF888	0.258583	1.73039e-76	0.264589
MEGF9	0.258581	1.7348e-76	0.264587
WDR4	0.258567	1.76929e-76	0.264572
PSMA1	0.258559	1.78764e-76	0.264564
SNRNP40	0.258543	1.82823e-76	0.264546
TIFA	0.258499	1.94214e-76	0.264499
TACO1	0.258431	2.13258e-76	0.264426
RFC2	0.258407	2.20317e-76	0.264401
PSRC1	0.258367	2.32738e-76	0.264358
TOPBP1	0.258333	2.43981e-76	0.264321
TMEM19	0.258186	2.98769e-76	0.264163
ZMYND19	0.258031	3.69467e-76	0.263998
EPHA1	0.25802	3.74906e-76	0.263986
ABCE1	0.258018	3.7606e-76	0.263984
TMEM69	0.257958	4.08156e-76	0.26392
B3GNT10	0.257956	4.09742e-76	0.263917
CEP192	0.257927	4.26259e-76	0.263886
SECTM1	0.257862	4.66018e-76	0.263816
RNF114	0.257826	4.89157e-76	0.263779
CEP120	0.2577	5.81928e-76	0.263643
IPPK	0.257563	7.01969e-76	0.263496
PEX3	0.257543	7.21308e-76	0.263475
SULF2	-0.257526	7.38213e-76	-0.263457
VAV1	0.257514	7.50819e-76	0.263444
SUV39H1	0.257464	8.03693e-76	0.26339
WDR76	0.25742	8.53748e-76	0.263343
MAD1L1	0.257398	8.80036e-76	0.263319
FGD3	0.257368	9.16742e-76	0.263287
PSMC6	0.257325	9.7218e-76	0.263242
DECR1	0.257266	1.0542e-75	0.263178
UPF3B	0.25725	1.07688e-75	0.263161
GTF2E2	0.257243	1.0874e-75	0.263154
TTPA	0.257178	1.1883e-75	0.263084
CYP2E1	0.257164	1.21187e-75	0.263069
ACAA2	0.257068	1.38117e-75	0.262967
BRIX1	0.257021	1.47331e-75	0.262916
DNAJC22	0.256999	1.51804e-75	0.262893
FARP2	0.256986	1.54485e-75	0.262879
CARNMT1	0.256947	1.63029e-75	0.262837
FOXA1	0.25694	1.64586e-75	0.262829
ANKRD44	0.256864	1.8248e-75	0.262748
UBE2L6	0.256772	2.06929e-75	0.26265
TMEM116	0.256729	2.19357e-75	0.262604
CSNK1G3	0.256689	2.31668e-75	0.262561
LEPROTL1	0.256622	2.54095e-75	0.262489
UQCR10	0.256582	2.68255e-75	0.262446
CCNF	0.256559	2.76759e-75	0.262421
IFT80	0.256531	2.87706e-75	0.262391
FZD8	0.256514	2.94286e-75	0.262373
PSMG3	0.256508	2.96829e-75	0.262367
CD226	0.256446	3.22756e-75	0.262301
NT5C3A	0.256419	3.35027e-75	0.262271
ANXA4	0.256373	3.56467e-75	0.262223
SEPTIN6	0.25635	3.68229e-75	0.262197
INTS2	0.256298	3.94926e-75	0.262142
CASP2	0.256275	4.07296e-75	0.262118
ZNF165	0.256198	4.52824e-75	0.262035
NDUFA6	0.256121	5.02762e-75	0.261952
MCM8	0.25611	5.09874e-75	0.261941
NTHL1	0.256027	5.71459e-75	0.261852
TEX30	0.256016	5.79875e-75	0.26184
ADAMTS12	0.255979	6.09623e-75	0.261801
ZBTB6	0.255946	6.37798e-75	0.261765
TIMM8B	0.25585	7.26587e-75	0.261663
HPDL	0.255828	7.48559e-75	0.261639
COX6A1	0.25582	7.56906e-75	0.261631
POP5	0.255812	7.65276e-75	0.261622
PSMD9	0.255797	7.81026e-75	0.261606
WDR77	0.255707	8.83023e-75	0.261509
CALHM6	0.255648	9.55939e-75	0.261447
UBE2C	0.255648	9.56242e-75	0.261446
SFRP4	0.25557	1.06367e-74	0.261363
SDAD1	0.255508	1.15629e-74	0.261297
HJURP	0.255467	1.2217e-74	0.261253
PSMB3	0.255396	1.34615e-74	0.261177
HAUS8	0.25539	1.35702e-74	0.261171
TAF9	0.2553	1.53232e-74	0.261075
FBXO5	0.255224	1.69971e-74	0.260993
COQ6	0.255124	1.94634e-74	0.260886
GSPT1	0.255118	1.96201e-74	0.26088
QRSL1	0.255093	2.02858e-74	0.260853
NOC3L	0.255068	2.09962e-74	0.260826
VRK2	0.255037	2.18857e-74	0.260793
NCL	0.254984	2.35123e-74	0.260737
NOC4L	0.254938	2.50471e-74	0.260687
RHOH	0.254918	2.57341e-74	0.260665
RCC1	0.254901	2.63313e-74	0.260647
C9orf64	0.254856	2.79655e-74	0.2606
SYK	0.254853	2.80859e-74	0.260596
VBP1	0.254834	2.88417e-74	0.260575
ATAD5	0.254828	2.90636e-74	0.260569
COPS9	0.254685	3.52698e-74	0.260416
GALNT9	0.254651	3.69011e-74	0.260381
BYSL	0.254648	3.70947e-74	0.260376
HSPBAP1	0.254585	4.03813e-74	0.260309
ATP5MC1	0.254482	4.64164e-74	0.260199
FASTKD1	0.254477	4.66945e-74	0.260194
MAX	0.254446	4.87233e-74	0.260161
ARHGEF28	0.254431	4.96934e-74	0.260145
KIF18B	0.254417	5.06466e-74	0.26013
NCAPG2	0.254417	5.06629e-74	0.26013
EGR2	0.254368	5.41241e-74	0.260077
ARMC7	0.254347	5.56392e-74	0.260056
PIK3IP1	0.254164	7.13222e-74	0.259859
SRSF3	0.254162	7.14953e-74	0.259857
TRIP10	-0.253996	8.93537e-74	-0.25968
F8A1	0.253985	9.07085e-74	0.259668
FCHO1	0.253935	9.70451e-74	0.259615
HDDC2	0.253871	1.05758e-73	0.259547
WDR36	0.253855	1.08099e-73	0.259529
HSPE1	0.253855	1.08117e-73	0.259529
NUDT1	0.253762	1.22487e-73	0.25943
PTDSS1	0.253746	1.25187e-73	0.259413
FOXRED1	0.253657	1.41202e-73	0.259317
GZMM	0.253629	1.46607e-73	0.259287
MTHFD2	0.253617	1.48961e-73	0.259275
FOXRED2	0.253544	1.64234e-73	0.259197
IL15RA	0.253505	1.73188e-73	0.259155
ASF1B	0.253418	1.94684e-73	0.259062
CENPV	0.253387	2.02983e-73	0.259029
PKNOX1	0.25325	2.44154e-73	0.258882
SPC24	0.253187	2.65603e-73	0.258815
ZNF296	0.253145	2.8113e-73	0.25877
METTL1	0.253123	2.89259e-73	0.258747
OXCT1	0.253074	3.09008e-73	0.258695
FAM136A	0.252988	3.46747e-73	0.258603
CALM3	0.252856	4.1432e-73	0.258461
CAMSAP1	0.252851	4.17115e-73	0.258456
ANKEF1	0.252811	4.39974e-73	0.258413
TAF4B	0.252743	4.82143e-73	0.25834
SENP1	0.252735	4.87113e-73	0.258332
CENPI	0.252723	4.94884e-73	0.25832
GIMAP4	0.252637	5.55297e-73	0.258228
SLC29A3	0.252569	6.08553e-73	0.258155
BLOC1S1	0.252493	6.739e-73	0.258073
HASPIN	0.252464	7.00341e-73	0.258043
CD101	0.252371	7.93447e-73	0.257943
PRR5L	0.252367	7.97339e-73	0.257939
FAM98B	0.252364	8.00555e-73	0.257936
DTWD2	0.252263	9.16215e-73	0.257828
TTL	0.252247	9.35671e-73	0.257812
SLC27A4	0.252231	9.55917e-73	0.257794
ZNF808	0.252169	1.03858e-72	0.257728
N4BP2L1	0.252159	1.05333e-72	0.257717
UNC13D	0.25215	1.0656e-72	0.257708
DEF6	0.252119	1.1104e-72	0.257675
COL11A1	0.252094	1.14936e-72	0.257647
GPR65	0.252017	1.27373e-72	0.257565
SOCS3	-0.251969	1.35779e-72	-0.257514
TRIM24	0.251959	1.37597e-72	0.257503
FYB1	0.251946	1.40091e-72	0.257489
CDK20	0.251908	1.47381e-72	0.257449
ORC5	0.251767	1.77818e-72	0.257298
SCLT1	0.251736	1.85235e-72	0.257266
CEP152	0.25166	2.05035e-72	0.257185
COA1	0.251596	2.23448e-72	0.257116
OBI1	0.251512	2.49956e-72	0.257026
R3HDM1	0.251472	2.63603e-72	0.256983
RPIA	0.251472	2.63615e-72	0.256983
ABCD2	0.251451	2.71163e-72	0.256961
ASB9	0.251421	2.82112e-72	0.256929
LLPH	0.251412	2.85318e-72	0.25692
CEP97	0.251352	3.0922e-72	0.256856
GNG5	0.251341	3.13779e-72	0.256844
SLF1	0.251292	3.34994e-72	0.256791
CDC123	0.251209	3.74041e-72	0.256703
ECPAS	0.251191	3.83306e-72	0.256683
MTFMT	0.251156	4.01527e-72	0.256646
DAZAP1	0.251092	4.36924e-72	0.256578
PLCL2	0.251017	4.8315e-72	0.256498
ACTR6	0.251013	4.85856e-72	0.256493
DHFR	0.251	4.94218e-72	0.25648
POLE	0.25099	5.00949e-72	0.256469
AC091057.6	0.25092	5.49291e-72	0.256395
CNPY2	0.25087	5.8733e-72	0.256341
GSR	0.250854	5.99884e-72	0.256324
SAR1A	0.250843	6.09134e-72	0.256312
H2AFX	0.250798	6.46123e-72	0.256264
ADAM32	0.25079	6.52965e-72	0.256256
DUSP16	0.250781	6.61139e-72	0.256246
PCNA	0.250715	7.22068e-72	0.256175
TTC19	0.250678	7.5809e-72	0.256136
PUM3	0.250596	8.45498e-72	0.256048
ADSS	0.250579	8.64129e-72	0.256031
CBR3	0.250557	8.90216e-72	0.256007
FOXJ1	0.250542	9.08433e-72	0.255991
CCDC112	0.250492	9.70966e-72	0.255937
C1orf112	0.250489	9.74048e-72	0.255935
LTBP2	0.250487	9.77277e-72	0.255932
BOLA3	0.250389	1.11216e-71	0.255828
STAC3	0.250382	1.12279e-71	0.25582
TIGD2	0.250369	1.14268e-71	0.255806
RNASEH2B	0.250346	1.17761e-71	0.255782
TESPA1	0.250283	1.28102e-71	0.255714
CRTAM	0.250278	1.28951e-71	0.255709
YARS2	0.250253	1.33237e-71	0.255683
CCAR1	0.250248	1.34136e-71	0.255677
RSPO3	0.250197	1.43581e-71	0.255623
ANKS4B	0.250141	1.5453e-71	0.255563
RP9	0.250117	1.59459e-71	0.255538
BNIP1	0.250016	1.82385e-71	0.25543
TBC1D13	0.250008	1.84398e-71	0.255421
TM6SF1	0.250001	1.86141e-71	0.255414
AKNA	0.249974	1.92906e-71	0.255385
CD79B	0.249916	2.08264e-71	0.255323
REEP4	0.249856	2.2534e-71	0.25526
NBAS	0.249766	2.53956e-71	0.255163
NINJ2	0.249703	2.75928e-71	0.255096
XRCC2	0.249701	2.76875e-71	0.255093
EML4	0.249623	3.06831e-71	0.255011
RASGEF1B	0.249579	3.25309e-71	0.254963
RASGRF2	0.249542	3.41446e-71	0.254924
LIG1	0.249447	3.86958e-71	0.254823
VPS50	0.24944	3.90501e-71	0.254816
NAA50	0.249363	4.32777e-71	0.254733
ALG2	0.249264	4.928e-71	0.254628
DIO2	0.249263	4.93812e-71	0.254626
PPAT	0.249257	4.97533e-71	0.25462
EID2	0.249174	5.55304e-71	0.254532
SRGAP3	0.249164	5.62721e-71	0.254521
EVI2B	0.249163	5.6302e-71	0.254521
ANKRD13A	0.249158	5.67106e-71	0.254515
FXN	0.249155	5.69247e-71	0.254512
GATA3	0.249129	5.89045e-71	0.254484
MTRR	0.249106	6.07397e-71	0.254459
PAK6	0.249069	6.37682e-71	0.25442
SHLD3	0.248939	7.56711e-71	0.254281
SYTL2	0.248846	8.55229e-71	0.254182
CCNE1	0.248728	9.99752e-71	0.254056
FAAH2	0.248726	1.00171e-70	0.254054
MCM10	0.248719	1.01066e-70	0.254047
RAD54B	0.248714	1.01817e-70	0.254041
TBC1D9	0.248663	1.08893e-70	0.253987
DCLRE1A	0.248633	1.13292e-70	0.253955
TMEM38A	0.248597	1.18653e-70	0.253917
RCL1	0.248526	1.30386e-70	0.253841
RCSD1	0.248517	1.31924e-70	0.253831
SYNJ2	0.248486	1.37376e-70	0.253799
NDOR1	0.248479	1.38731e-70	0.253791
ECHDC1	0.248433	1.47369e-70	0.253742
WDFY4	0.248418	1.50188e-70	0.253726
RPUSD1	0.248321	1.70594e-70	0.253623
CAMKMT	0.248256	1.85889e-70	0.253553
LEMD3	0.248253	1.86586e-70	0.25355
CFI	0.248232	1.9185e-70	0.253528
RMI2	0.248209	1.97733e-70	0.253503
SKP2	0.248185	2.04168e-70	0.253477
INPP4B	0.248154	2.12448e-70	0.253445
RAB3IP	0.24814	2.16478e-70	0.25343
FIBCD1	0.248131	2.18997e-70	0.25342
AC073111.4	0.248109	2.25369e-70	0.253397
FPGS	0.248088	2.31823e-70	0.253374
ARMT1	0.248087	2.32054e-70	0.253373
SGPP1	0.248086	2.32325e-70	0.253373
GIMAP6	0.248061	2.40156e-70	0.253346
SUPV3L1	0.248046	2.44882e-70	0.25333
YWHAZ	0.248035	2.48605e-70	0.253318
AQP11	0.248031	2.49837e-70	0.253314
BRIP1	0.247973	2.69623e-70	0.253252
PLA2G4F	0.247954	2.76225e-70	0.253232
HAT1	0.247919	2.89261e-70	0.253195
PNPLA4	0.2479	2.96799e-70	0.253174
WDR74	0.2479	2.96838e-70	0.253174
WHRN	0.24788	3.04465e-70	0.253153
EMC8	0.247834	3.23616e-70	0.253103
GCFC2	0.24783	3.2502e-70	0.2531
TBC1D30	0.247802	3.3714e-70	0.25307
PTRH1	0.247743	3.64549e-70	0.253007
SHMT2	0.2477	3.85712e-70	0.252961
SUV39H2	0.247676	3.97774e-70	0.252936
ART3	0.247631	4.22228e-70	0.252887
CLN6	0.24762	4.28134e-70	0.252876
TRIM68	0.247581	4.50536e-70	0.252834
LPXN	0.247577	4.53256e-70	0.25283
PEMT	0.247564	4.60665e-70	0.252816
TSGA10	0.247527	4.83477e-70	0.252777
AP1M2	0.247461	5.27236e-70	0.252707
PAXIP1	0.247435	5.45734e-70	0.252678
BOP1	0.247409	5.64756e-70	0.252651
C2orf72	0.247347	6.12499e-70	0.252585
NFAM1	0.247326	6.29546e-70	0.252562
TTC39C	0.247319	6.35394e-70	0.252555
MT1G	0.247279	6.69522e-70	0.252512
RIOX1	0.247269	6.77991e-70	0.252502
POLE3	0.247189	7.52519e-70	0.252417
CXorf38	0.247185	7.56798e-70	0.252412
TSPAN12	0.247185	7.56888e-70	0.252412
CRAT	0.247179	7.62787e-70	0.252406
SEPSECS	0.247178	7.636e-70	0.252405
NDC1	0.247165	7.76758e-70	0.252391
MTHFD2L	0.247153	7.89238e-70	0.252378
PIGU	0.247121	8.22458e-70	0.252344
EXOSC5	0.247058	8.93324e-70	0.252277
SPATA2	0.247039	9.15983e-70	0.252257
POLD3	0.247007	9.54885e-70	0.252223
MOB1A	0.2469	1.09779e-69	0.252109
RPAP3	0.246897	1.10307e-69	0.252105
RNASE6	0.246827	1.2076e-69	0.252031
DIAPH3	0.246824	1.21242e-69	0.252028
LRRC26	0.246779	1.28549e-69	0.25198
PRPSAP2	0.246748	1.33881e-69	0.251947
SCIMP	0.246738	1.35585e-69	0.251937
ALYREF	0.246716	1.396e-69	0.251913
PSMB1	0.246716	1.39608e-69	0.251913
SFI1	0.246714	1.40062e-69	0.25191
FASTKD3	0.246711	1.40598e-69	0.251907
ELMO1	0.246689	1.44552e-69	0.251885
PTPN4	0.246684	1.4564e-69	0.251878
DUS2	0.246666	1.49113e-69	0.251859
MFNG	0.246625	1.57256e-69	0.251816
DOLK	0.246615	1.59217e-69	0.251806
TRMT6	0.246582	1.6629e-69	0.25177
ZC3H12D	0.24657	1.69004e-69	0.251757
NUP214	0.246549	1.73536e-69	0.251735
ABO	0.246537	1.76298e-69	0.251722
KHK	0.246479	1.90186e-69	0.251661
AFG1L	0.246396	2.12024e-69	0.251572
TSC1	0.24639	2.13479e-69	0.251566
NSUN3	0.246318	2.34618e-69	0.251489
CA11	0.246317	2.34718e-69	0.251489
BMP2K	0.246195	2.75148e-69	0.251359
TIAM1	0.246195	2.75289e-69	0.251358
SPATA5	0.246183	2.79552e-69	0.251346
SFMBT1	0.24613	2.99668e-69	0.251289
MMP11	0.246117	3.0452e-69	0.251276
CPPED1	0.246094	3.13937e-69	0.251251
C1QB	0.246071	3.23308e-69	0.251227
CASP6	0.246057	3.29375e-69	0.251211
HMGN3	0.24605	3.32367e-69	0.251204
SCML4	0.246042	3.35971e-69	0.251195
ZNF664	0.245969	3.69145e-69	0.251118
CCR8	0.245931	3.88163e-69	0.251077
MRM3	0.245922	3.92745e-69	0.251067
ZIC5	0.245821	4.47916e-69	0.25096
TSEN54	0.245745	4.94114e-69	0.250879
MED30	0.245718	5.12043e-69	0.25085
SHLD1	0.245691	5.30225e-69	0.250822
PSMA3	0.245688	5.32332e-69	0.250818
AKIRIN2	0.245686	5.33373e-69	0.250817
DNAJC15	0.245662	5.50294e-69	0.250791
FTL	0.245584	6.09458e-69	0.250707
MARS2	0.245524	6.58308e-69	0.250644
TRMU	0.245475	7.01518e-69	0.250592
CCNE2	0.245403	7.70212e-69	0.250515
ATP5PB	0.245402	7.71039e-69	0.250515
CASP10	0.245256	9.31667e-69	0.250359
C1orf109	0.245251	9.38038e-69	0.250354
DUSP1	-0.245216	9.81286e-69	-0.250317
PTBP1	0.245157	1.0598e-68	0.250253
DCUN1D5	0.245149	1.07096e-68	0.250245
INTS13	0.245123	1.10787e-68	0.250217
LRRC28	0.245114	1.12033e-68	0.250208
XRN1	0.245109	1.12749e-68	0.250203
ANKMY2	0.24508	1.17099e-68	0.250171
GPR141	0.245009	1.28303e-68	0.250096
TGDS	0.244996	1.30581e-68	0.250082
GIMAP1	0.24491	1.45867e-68	0.249991
PDCD1	0.244904	1.47075e-68	0.249984
CDT1	0.244887	1.50212e-68	0.249967
RPA3	0.244821	1.63726e-68	0.249896
MMS22L	0.244802	1.67785e-68	0.249876
FCRL5	0.244775	1.73706e-68	0.249847
TSNARE1	0.244647	2.05119e-68	0.249711
STRIP2	0.244625	2.11037e-68	0.249687
TLR8	0.244579	2.23868e-68	0.249639
GNPTAB	0.244529	2.38849e-68	0.249585
RENBP	0.244527	2.39349e-68	0.249583
THNSL1	0.244516	2.4285e-68	0.249572
CRYBG1	0.244495	2.49338e-68	0.24955
AP3M2	0.244431	2.71065e-68	0.249481
DOCK2	0.244315	3.14557e-68	0.249358
JUNB	-0.244257	3.39009e-68	-0.249297
SAA4	0.244249	3.42511e-68	0.249288
PPT1	0.244191	3.69372e-68	0.249226
C16orf95	0.244169	3.80131e-68	0.249202
UBE2N	0.244159	3.84958e-68	0.249192
TAS2R14	0.244137	3.95876e-68	0.249169
ITGBL1	0.244134	3.97542e-68	0.249165
GTPBP10	0.244134	3.97583e-68	0.249165
PPM1G	0.244121	4.04389e-68	0.249151
MYL6	-0.244092	4.19843e-68	-0.24912
TEFM	0.244069	4.32433e-68	0.249096
KDM1A	0.244068	4.33043e-68	0.249095
ZNF169	0.243949	5.04438e-68	0.248969
HABP4	0.243941	5.096e-68	0.24896
FAM192A	0.243832	5.8694e-68	0.248844
SNRPB	0.2438	6.1129e-68	0.24881
GNB1L	0.243774	6.32221e-68	0.248782
SNX20	0.243763	6.40954e-68	0.248771
SART3	0.24372	6.77941e-68	0.248725
CHAF1A	0.243653	7.38704e-68	0.248654
EML5	0.243628	7.62407e-68	0.248628
NUP50	0.243627	7.6343e-68	0.248627
DPH6	0.243617	7.73674e-68	0.248616
SLC27A2	0.243614	7.76641e-68	0.248612
MSRB1	0.243514	8.82787e-68	0.248507
MFSD1	0.243507	8.90984e-68	0.248499
INCENP	0.243479	9.23805e-68	0.248469
FKBP3	0.24342	9.96242e-68	0.248407
MTFR2	0.243418	9.99499e-68	0.248404
LYSMD2	0.243403	1.01922e-67	0.248388
PAG1	0.24334	1.10462e-67	0.248321
CHRM1	0.24333	1.11821e-67	0.248311
EXOC3L4	0.243282	1.19034e-67	0.248259
ACOT4	0.243157	1.39719e-67	0.248127
ECHS1	0.24315	1.40975e-67	0.248119
NLN	0.243117	1.47013e-67	0.248085
PDIK1L	0.243049	1.60477e-67	0.248012
HSD11B1	0.243046	1.61023e-67	0.248009
DTX4	0.242948	1.82597e-67	0.247905
MTERF4	0.242946	1.83076e-67	0.247903
ARSE	0.242943	1.83772e-67	0.2479
CEP135	0.242911	1.91543e-67	0.247865
NFATC3	0.242881	1.98971e-67	0.247834
PSMB7	0.24279	2.23684e-67	0.247737
ARHGAP25	0.242755	2.3394e-67	0.2477
CDC40	0.24271	2.47673e-67	0.247652
KIF9	0.242706	2.49059e-67	0.247648
DEGS2	0.242673	2.59891e-67	0.247612
TEC	0.24259	2.89072e-67	0.247524
CFAP157	0.242555	3.0242e-67	0.247487
MAML3	0.242551	3.03768e-67	0.247483
TBCD	0.24255	3.04365e-67	0.247481
HSD17B10	0.242542	3.07306e-67	0.247473
NCKAP1L	0.242428	3.55565e-67	0.247352
KLRG1	0.24241	3.64044e-67	0.247333
P2RX7	0.242398	3.69503e-67	0.24732
KIF20A	0.242368	3.83719e-67	0.247289
MBNL3	0.242362	3.86982e-67	0.247282
C9orf116	0.242323	4.06557e-67	0.247241
PANK1	0.242316	4.10495e-67	0.247233
KLHL11	0.242303	4.17002e-67	0.24722
SUB1	0.242301	4.18278e-67	0.247217
CBR4	0.242274	4.33195e-67	0.247188
PDCD1LG2	0.242254	4.443e-67	0.247167
LRP8	0.242198	4.77168e-67	0.247108
DAPP1	0.24217	4.94724e-67	0.247078
CORO1A	0.242096	5.43795e-67	0.246999
DHX15	0.242084	5.51717e-67	0.246987
CIAO2A	0.242053	5.7423e-67	0.246954
CLUH	0.242025	5.95196e-67	0.246924
CYB561A3	0.242017	6.01585e-67	0.246915
SETMAR	0.242008	6.07927e-67	0.246906
LRRCC1	0.242	6.14826e-67	0.246897
SF3B3	0.241979	6.31165e-67	0.246875
C19orf54	0.241977	6.32514e-67	0.246873
PARVG	0.241895	7.02949e-67	0.246785
HMGA2	0.241893	7.04123e-67	0.246784
MT1E	0.24188	7.16561e-67	0.24677
CDHR2	0.241825	7.68114e-67	0.246712
GIN1	0.241762	8.32163e-67	0.246645
NUFIP1	0.241724	8.74205e-67	0.246604
C12orf43	0.241715	8.83749e-67	0.246595
CPVL	0.241701	8.9962e-67	0.24658
TDRD3	0.2417	9.01146e-67	0.246579
HOMEZ	0.241673	9.32068e-67	0.246551
ORC3	0.241576	1.05539e-66	0.246447
ADAT1	0.241572	1.06098e-66	0.246443
MAP3K9	0.241485	1.18499e-66	0.24635
FAM122A	0.241452	1.23581e-66	0.246315
CASK	0.24141	1.30403e-66	0.246271
MRE11	0.241307	1.48585e-66	0.246162
CMTM8	0.241251	1.59627e-66	0.246102
TMEM138	0.241237	1.62543e-66	0.246087
C18orf21	0.24114	1.8388e-66	0.245984
PRKAR2B	0.241129	1.86351e-66	0.245973
CHAF1B	0.241113	1.902e-66	0.245956
UBE2T	0.241039	2.08899e-66	0.245877
MCOLN3	0.241027	2.12293e-66	0.245864
MOB1B	0.241018	2.14769e-66	0.245854
COX7B	0.240996	2.20767e-66	0.245831
CASP5	0.240994	2.21451e-66	0.245829
P2RY11	0.240979	2.25611e-66	0.245813
LSM8	0.240961	2.3071e-66	0.245794
CD40	0.240917	2.44006e-66	0.245748
GRAMD1C	0.2409	2.4948e-66	0.245729
XRCC3	0.240757	2.98876e-66	0.245578
THG1L	0.240723	3.12404e-66	0.245541
LRBA	0.24068	3.29944e-66	0.245495
UVRAG	0.240637	3.48215e-66	0.24545
GAS2L3	0.240598	3.6578e-66	0.245409
GATA2	0.240588	3.70707e-66	0.245398
APLP2	-0.240567	3.80655e-66	-0.245376
CAMK1D	0.240556	3.8616e-66	0.245364
SELPLG	0.24049	4.19405e-66	0.245295
TRMT44	0.240482	4.24016e-66	0.245285
HNF1A	0.240434	4.5077e-66	0.245234
HAUS1	0.240428	4.5413e-66	0.245228
SGO1	0.240405	4.67373e-66	0.245204
C15orf61	0.240386	4.78894e-66	0.245184
LRMP	0.240351	5.0064e-66	0.245146
TMEM97	0.240316	5.2306e-66	0.24511
TICRR	0.240234	5.80091e-66	0.245023
KIFC1	0.240225	5.87087e-66	0.245013
ASRGL1	0.240188	6.15124e-66	0.244974
ATP23	0.240185	6.17352e-66	0.244971
RFWD3	0.240092	6.95115e-66	0.244871
ACTR5	0.240083	7.03048e-66	0.244862
TRMT10C	0.239921	8.62395e-66	0.24469
EEF1E1	0.239908	8.77022e-66	0.244676
LIN54	0.2399	8.85555e-66	0.244668
CSTF1	0.239854	9.3914e-66	0.244619
SLC35E3	0.239839	9.5659e-66	0.244603
COMMD3	0.239837	9.59074e-66	0.244601
MTM1	0.239829	9.68342e-66	0.244593
PLCH2	0.2398	1.00493e-65	0.244562
TMEM126A	0.23972	1.11251e-65	0.244477
IDH2	0.23971	1.12624e-65	0.244466
ARHGDIB	0.239709	1.1273e-65	0.244466
AASDHPPT	0.239694	1.14971e-65	0.244449
ORC2	0.239675	1.17641e-65	0.24443
SARNP	0.239671	1.18251e-65	0.244425
NDUFAF6	0.239643	1.22606e-65	0.244395
PFKFB2	0.239636	1.2364e-65	0.244388
STRADA	0.23954	1.39543e-65	0.244286
CNNM2	0.239533	1.40751e-65	0.244279
GPR160	0.239513	1.44376e-65	0.244258
HAS3	0.239496	1.47502e-65	0.24424
COPS3	0.239481	1.50277e-65	0.244224
CCDC59	0.239481	1.50297e-65	0.244224
PKMYT1	0.239478	1.50883e-65	0.244221
ENOX2	0.239478	1.50977e-65	0.24422
ANKMY1	0.239476	1.51411e-65	0.244218
GLS2	0.239463	1.53907e-65	0.244204
IGSF6	0.23944	1.58424e-65	0.24418
FMNL3	0.239433	1.59656e-65	0.244173
TMEM184C	0.239427	1.60915e-65	0.244166
ABCD4	0.239357	1.75845e-65	0.244092
PPWD1	0.239301	1.88736e-65	0.244032
G2E3	0.239295	1.90187e-65	0.244026
COX18	0.239268	1.96778e-65	0.243997
IQGAP2	0.239235	2.0517e-65	0.243962
CYBA	0.239224	2.07935e-65	0.243951
ATPAF2	0.239224	2.07997e-65	0.243951
ANAPC5	0.239198	2.14759e-65	0.243924
WRAP53	0.239111	2.39868e-65	0.243831
MCUB	0.23902	2.68912e-65	0.243734
MLST8	0.238958	2.90786e-65	0.243668
EVI2A	0.238935	2.99188e-65	0.243644
PDP2	0.238886	3.18428e-65	0.243592
ZBTB26	0.238877	3.22096e-65	0.243582
FOXA2	0.238782	3.62856e-65	0.243482
NAPEPLD	0.238778	3.6482e-65	0.243477
MFSD5	0.238696	4.04086e-65	0.243391
BUB3	0.238694	4.05324e-65	0.243389
EXO1	0.238675	4.15016e-65	0.243369
SPP1	-0.238634	4.36784e-65	-0.243325
PDHA1	0.238605	4.53153e-65	0.243294
MINPP1	0.238574	4.70983e-65	0.243262
CRYZ	0.238559	4.799e-65	0.243246
DLAT	0.238531	4.97601e-65	0.243215
RSL1D1	0.23849	5.23848e-65	0.243172
DDX51	0.238487	5.25371e-65	0.24317
SAMD12	0.238419	5.72769e-65	0.243097
ARHGEF6	0.238409	5.79468e-65	0.243087
ZBP1	0.238398	5.87583e-65	0.243075
CMKLR1	0.238398	5.88084e-65	0.243074
UTP4	0.238368	6.1043e-65	0.243043
SLX4IP	0.238331	6.39609e-65	0.243004
DOP1B	0.238329	6.40735e-65	0.243002
PPIL3	0.238312	6.55098e-65	0.242983
LAMP5	0.23819	7.62839e-65	0.242855
FBXL16	0.238133	8.20128e-65	0.242793
RPF1	0.238131	8.22203e-65	0.242791
ARHGAP8	0.238127	8.26108e-65	0.242787
UMPS	0.238123	8.29833e-65	0.242783
TMA7	0.238069	8.88178e-65	0.242726
SENP7	0.238056	9.02624e-65	0.242712
CHCHD4	0.237995	9.74167e-65	0.242648
ARHGAP32	0.23795	1.03078e-64	0.2426
CKB	-0.237939	1.04578e-64	-0.242588
MTRF1	0.237922	1.06742e-64	0.242571
ABLIM3	0.237913	1.08041e-64	0.24256
WDR75	0.237894	1.10521e-64	0.242541
SHQ1	0.237886	1.1169e-64	0.242532
BCAT2	0.237877	1.12917e-64	0.242523
SCFD2	0.237869	1.14054e-64	0.242514
LSM6	0.237828	1.20134e-64	0.242471
NCOR1	0.237661	1.48099e-64	0.242293
TEX261	0.237649	1.50311e-64	0.242281
ELP1	0.237604	1.5893e-64	0.242234
CLDN2	0.23757	1.65833e-64	0.242198
NCOA5	0.237478	1.86117e-64	0.2421
PRPS1	0.237471	1.87826e-64	0.242092
PANK2	0.237442	1.94585e-64	0.242062
LPL	0.237411	2.02261e-64	0.242029
DNAJC9	0.237381	2.10247e-64	0.241996
TNFSF13B	0.237364	2.14604e-64	0.241979
INTS14	0.23736	2.15573e-64	0.241975
PDCD10	0.237352	2.1786e-64	0.241966
RAB30	0.237341	2.20772e-64	0.241955
UHMK1	0.237288	2.36029e-64	0.241898
ISG20	0.237256	2.45676e-64	0.241864
INPP5E	0.23721	2.60028e-64	0.241816
HMGN1	0.237202	2.62847e-64	0.241807
ARL4C	0.237201	2.6306e-64	0.241806
AAGAB	0.237122	2.90529e-64	0.241722
DBF4B	0.237049	3.18164e-64	0.241645
DDX21	0.237041	3.21151e-64	0.241637
L2HGDH	0.23703	3.25765e-64	0.241625
MAIP1	0.237023	3.28669e-64	0.241617
RPE	0.237021	3.29417e-64	0.241615
ALAS1	0.236897	3.84462e-64	0.241484
MSX1	0.236807	4.30214e-64	0.241388
MYC	0.236799	4.3448e-64	0.24138
NUDCD1	0.236797	4.3568e-64	0.241378
TXNL4B	0.236794	4.37074e-64	0.241375
BAG4	0.236729	4.73881e-64	0.241306
PLCG2	0.23669	4.97502e-64	0.241265
FUT1	0.236678	5.05213e-64	0.241252
OIP5	0.236669	5.10502e-64	0.241243
DONSON	0.236657	5.18581e-64	0.24123
HAVCR2	0.236656	5.18811e-64	0.241229
SELENOH	0.236655	5.20015e-64	0.241227
LNX1	0.236629	5.3668e-64	0.2412
TRNT1	0.236627	5.38183e-64	0.241198
BCL11A	0.236606	5.52193e-64	0.241176
KRR1	0.236588	5.65268e-64	0.241156
TLE4	0.236553	5.90494e-64	0.241119
ZNF215	0.236547	5.9438e-64	0.241114
NUP37	0.236533	6.04771e-64	0.241099
DDX20	0.236516	6.18242e-64	0.24108
TPPP	0.236508	6.24045e-64	0.241072
CA5B	0.236475	6.50229e-64	0.241037
ALG1	0.236468	6.5587e-64	0.24103
NAA15	0.236458	6.63869e-64	0.241019
SLC51B	0.236371	7.40326e-64	0.240927
SERBP1	0.236342	7.66863e-64	0.240897
SLC7A5	0.236312	7.96616e-64	0.240864
C12orf4	0.236262	8.47511e-64	0.240811
SESN3	0.236258	8.51554e-64	0.240807
ANAPC2	0.236256	8.5354e-64	0.240805
STK32C	0.236184	9.33867e-64	0.240729
SRM	0.236157	9.65368e-64	0.2407
DNAAF3	0.236154	9.68713e-64	0.240698
STON2	0.236138	9.88727e-64	0.24068
NAA40	0.236045	1.11035e-63	0.240581
TLR7	0.236035	1.12323e-63	0.240571
BRI3BP	0.23601	1.15873e-63	0.240545
RRS1	0.235984	1.19651e-63	0.240517
KYNU	0.235964	1.22771e-63	0.240495
TCOF1	0.235929	1.28107e-63	0.240459
GALNT4	0.235852	1.41004e-63	0.240377
CCP110	0.235846	1.42108e-63	0.240371
KHDRBS3	0.235831	1.44659e-63	0.240355
CCL22	0.235818	1.47042e-63	0.240342
L3MBTL4	0.235814	1.47803e-63	0.240337
NAT10	0.235812	1.48253e-63	0.240335
CENPS	0.235773	1.55482e-63	0.240294
LANCL2	0.235745	1.61066e-63	0.240264
RBM45	0.235738	1.62519e-63	0.240256
MCCC2	0.235729	1.64234e-63	0.240247
PLCH1	0.235714	1.67434e-63	0.240231
MIEF1	0.235709	1.68393e-63	0.240226
ULK4	0.235664	1.78017e-63	0.240178
ERCC6L	0.235648	1.81543e-63	0.240162
RBMXL1	0.235648	1.81614e-63	0.240161
HYLS1	0.235641	1.8325e-63	0.240154
HVCN1	0.235622	1.8746e-63	0.240134
ADAM12	0.23561	1.90436e-63	0.240121
PLA2G4B	0.235597	1.93509e-63	0.240107
EIF5A2	0.235437	2.35824e-63	0.239938
MAB21L4	0.235319	2.72845e-63	0.239813
BMI1	0.235305	2.779e-63	0.239798
RAB11FIP4	0.235292	2.82307e-63	0.239784
PEX26	0.23529	2.83074e-63	0.239782
NETO2	0.235199	3.16654e-63	0.239686
IQCB1	0.235194	3.186e-63	0.239681
WDR3	0.235173	3.26879e-63	0.239659
ADAM22	0.235161	3.31903e-63	0.239646
NOL10	0.23516	3.32319e-63	0.239645
DHX37	0.235151	3.35836e-63	0.239636
ARRDC1	0.235123	3.47771e-63	0.239606
RRM1	0.235057	3.77534e-63	0.239535
PRR5	0.235045	3.83122e-63	0.239523
C18orf54	0.235043	3.84162e-63	0.23952
ALG6	0.235016	3.9705e-63	0.239492
CNEP1R1	0.235003	4.03446e-63	0.239478
RPP40	0.235003	4.03718e-63	0.239478
DDI2	0.234992	4.09055e-63	0.239467
IL18	0.23495	4.30906e-63	0.239422
TMEM126B	0.234912	4.51316e-63	0.239382
THSD1	0.234876	4.72281e-63	0.239344
ATG3	0.23485	4.87193e-63	0.239317
SELL	0.23484	4.93198e-63	0.239306
MTF2	0.234758	5.46136e-63	0.239219
XYLB	0.234752	5.49964e-63	0.239213
GFPT1	0.234647	6.26498e-63	0.239101
DCAF11	0.23461	6.55868e-63	0.239062
TESMIN	0.234598	6.64941e-63	0.23905
CABLES1	0.234525	7.27855e-63	0.238973
DCLRE1B	0.234501	7.50112e-63	0.238947
ZRSR2	0.234476	7.72837e-63	0.238921
TARS2	0.234468	7.811e-63	0.238912
DDIAS	0.23432	9.37293e-63	0.238755
PRMT9	0.234316	9.41967e-63	0.238751
MMACHC	0.234258	1.01197e-62	0.23869
RNGTT	0.234231	1.04511e-62	0.238662
PLEKHG4	0.234217	1.06445e-62	0.238646
LRRC8C	0.234214	1.06842e-62	0.238643
AP1AR	0.234206	1.07842e-62	0.238635
NCAPD3	0.234188	1.10216e-62	0.238616
NPAT	0.234178	1.11626e-62	0.238605
POLR3F	0.23415	1.15563e-62	0.238575
GTF3C6	0.234146	1.16038e-62	0.238572
CYB5R4	0.234134	1.17839e-62	0.238559
ATF7IP	0.234122	1.19615e-62	0.238546
RABEP2	0.234082	1.25611e-62	0.238504
SMYD3	0.234038	1.32611e-62	0.238457
TMEM154	0.234009	1.3739e-62	0.238427
SLC7A7	0.234004	1.38324e-62	0.238421
CAD	0.233962	1.45607e-62	0.238377
OXSM	0.233906	1.56013e-62	0.238317
ZNF140	0.233902	1.56776e-62	0.238313
MXD3	0.23389	1.59137e-62	0.2383
BRAP	0.233885	1.60069e-62	0.238295
SH3GLB2	0.233756	1.87431e-62	0.238159
C2orf15	0.233751	1.88609e-62	0.238154
TRIM66	0.233704	1.99807e-62	0.238104
SEMA3F	0.233667	2.09239e-62	0.238065
SLC31A2	0.233645	2.14947e-62	0.238041
ZNF518A	0.233609	2.24772e-62	0.238003
GPR34	0.233603	2.26354e-62	0.237997
SNX5	0.233563	2.37621e-62	0.237955
CYTIP	0.233541	2.44257e-62	0.237931
RAD51B	0.233418	2.83864e-62	0.237802
NBEAL2	0.233382	2.96905e-62	0.237763
FAM102A	0.233336	3.13998e-62	0.237715
USP1	0.2333	3.28072e-62	0.237677
TMEM216	0.233263	3.43404e-62	0.237637
PSMD3	0.233227	3.58977e-62	0.237599
ACADS	0.23318	3.80117e-62	0.23755
TARS	0.233128	4.0533e-62	0.237494
TMEM260	0.233112	4.13247e-62	0.237478
PPHLN1	0.233087	4.25804e-62	0.237452
TP53I11	0.232981	4.84848e-62	0.23734
CTR9	0.232959	4.98424e-62	0.237316
CDKN2AIPNL	0.232957	4.99428e-62	0.237314
NFKBIE	0.232899	5.36187e-62	0.237253
PPID	0.232894	5.39634e-62	0.237247
ST7	0.232887	5.44092e-62	0.23724
FMNL2	0.232884	5.46109e-62	0.237237
NPRL3	0.232879	5.49265e-62	0.237232
F2R	0.232859	5.63116e-62	0.23721
SCG5	0.232809	5.98561e-62	0.237158
NIF3L1	0.232803	6.02884e-62	0.237151
GTF2H3	0.23279	6.12597e-62	0.237138
DGKE	0.232783	6.17824e-62	0.23713
PDE6D	0.232752	6.4187e-62	0.237097
DROSHA	0.232736	6.54768e-62	0.23708
DNAAF2	0.232691	6.91248e-62	0.237033
ERCC8	0.232642	7.34198e-62	0.236981
SFXN1	0.232577	7.94621e-62	0.236913
FGFR1OP	0.232575	7.97157e-62	0.23691
C12orf66	0.232522	8.50026e-62	0.236854
PSMA7	0.232504	8.68698e-62	0.236835
AP4B1	0.232471	9.0454e-62	0.2368
CYLD	0.232435	9.45125e-62	0.236762
SLBP	0.232419	9.64645e-62	0.236745
SHLD2	0.232383	1.00774e-61	0.236707
STAMBPL1	0.232379	1.01229e-61	0.236703
ZNF432	0.232373	1.02022e-61	0.236696
CEP295	0.232318	1.09112e-61	0.236638
FLVCR2	0.232262	1.16751e-61	0.236579
VPS54	0.232115	1.39663e-61	0.236424
ACOT7	0.232112	1.40183e-61	0.236421
PITX2	0.232096	1.42897e-61	0.236404
GATC	0.23207	1.47638e-61	0.236376
CXCL14	0.232028	1.55396e-61	0.236331
HSPA9	0.232021	1.56623e-61	0.236325
BCL2L12	0.232013	1.58119e-61	0.236316
PTAR1	0.231983	1.64064e-61	0.236284
SLC25A38	0.231967	1.67407e-61	0.236267
CDCA7	0.23193	1.74918e-61	0.236229
CENPO	0.231871	1.88127e-61	0.236166
DCAF4	0.23186	1.90567e-61	0.236154
LBHD1	0.231838	1.95878e-61	0.236131
CEP70	0.231831	1.97508e-61	0.236123
GLOD4	0.23182	2.00162e-61	0.236112
TRMT11	0.231806	2.03463e-61	0.236098
AKR1C8P	0.231803	2.04235e-61	0.236094
MAPK1	0.23179	2.07451e-61	0.236081
BCAS4	0.231779	2.10452e-61	0.236068
GEMIN4	0.231769	2.12906e-61	0.236058
GAS7	0.231752	2.17328e-61	0.23604
BTK	0.231751	2.1763e-61	0.236039
ZNF587B	0.231735	2.21856e-61	0.236022
ZDHHC12	0.231723	2.25239e-61	0.236009
TOMM34	0.231722	2.25565e-61	0.236008
PPP6C	0.231696	2.32707e-61	0.235981
LARS2	0.231629	2.52596e-61	0.23591
LINS1	0.231625	2.53605e-61	0.235906
ENOPH1	0.2316	2.61611e-61	0.235879
TRAPPC2L	0.231592	2.63942e-61	0.235871
TPPP3	0.231588	2.654e-61	0.235867
HACD3	0.231583	2.66927e-61	0.235862
MTERF1	0.231579	2.68164e-61	0.235858
RAMAC	0.231528	2.85349e-61	0.235804
RAC2	0.231503	2.94103e-61	0.235777
CCDC3	0.231473	3.0512e-61	0.235745
PRMT5	0.23147	3.06304e-61	0.235742
POP1	0.231354	3.52712e-61	0.235619
VPS13C	0.23133	3.62933e-61	0.235595
URM1	0.231286	3.8315e-61	0.235547
FDX1	0.231284	3.83775e-61	0.235546
RANBP17	0.231248	4.01018e-61	0.235508
SCAI	0.231233	4.08593e-61	0.235491
RABAC1	-0.231221	4.14668e-61	-0.235479
ZBTB39	0.231185	4.33016e-61	0.235441
TRIP13	0.231182	4.34685e-61	0.235438
GSTM1	0.231124	4.66384e-61	0.235376
HNRNPA0	0.231116	4.70804e-61	0.235368
NEBL	0.231099	4.80389e-61	0.23535
KIF26A	0.231097	4.81604e-61	0.235348
MRTO4	0.231094	4.83379e-61	0.235345
C1orf54	0.231079	4.92098e-61	0.235329
LAT	0.231076	4.94006e-61	0.235326
SHTN1	0.23105	5.10285e-61	0.235298
DSN1	0.231047	5.1175e-61	0.235295
PCBD1	0.231024	5.26323e-61	0.235271
PARG	0.231021	5.28317e-61	0.235268
PI4K2B	0.231011	5.34541e-61	0.235257
TWISTNB	0.230981	5.54257e-61	0.235226
DMAC2L	0.230928	5.91252e-61	0.23517
NHLRC3	0.230893	6.17234e-61	0.235132
IER3	-0.230878	6.28123e-61	-0.235117
TSPEAR	0.230861	6.41094e-61	0.235099
DTYMK	0.230859	6.42605e-61	0.235097
GIT2	0.230858	6.4343e-61	0.235096
BORCS5	0.230813	6.80037e-61	0.235048
MMP12	0.23081	6.82152e-61	0.235045
WDR92	0.230756	7.28207e-61	0.234988
ZBTB43	0.230719	7.61328e-61	0.234949
MAGOH	0.230712	7.68513e-61	0.234941
PGAP1	0.230703	7.76902e-61	0.234931
URB2	0.230692	7.87027e-61	0.23492
C19orf48	0.230691	7.87547e-61	0.23492
GSTCD	0.23066	8.18156e-61	0.234886
C2CD4A	0.23064	8.37792e-61	0.234866
GTF3C4	0.230583	8.9799e-61	0.234805
NDUFAF1	0.230577	9.04698e-61	0.234799
DEPDC1	0.230535	9.51984e-61	0.234754
RNF20	0.230534	9.53045e-61	0.234753
PAQR5	0.230533	9.53923e-61	0.234752
RNF166	0.230529	9.58281e-61	0.234748
HSCB	0.230529	9.58662e-61	0.234748
CCDC122	0.230526	9.62255e-61	0.234745
STOX1	0.230466	1.03477e-60	0.234681
EEF1AKMT1	0.230394	1.12866e-60	0.234605
C19orf38	0.230379	1.14973e-60	0.234589
MMAA	0.230377	1.1526e-60	0.234587
TRAFD1	0.230348	1.19337e-60	0.234557
ERH	0.230316	1.23964e-60	0.234523
CPSF3	0.23025	1.34376e-60	0.234453
LIN9	0.23023	1.37601e-60	0.234432
ZNF107	0.230221	1.39036e-60	0.234423
P2RY6	0.230174	1.47172e-60	0.234373
ARL6	0.230158	1.50016e-60	0.234357
MTO1	0.230127	1.55895e-60	0.234323
UTP14A	0.230126	1.56095e-60	0.234322
HELQ	0.23009	1.62869e-60	0.234285
HINT1	0.230061	1.68828e-60	0.234253
DTHD1	0.229954	1.91915e-60	0.234141
CDC26	0.229953	1.92119e-60	0.23414
BARD1	0.229944	1.94256e-60	0.234131
TP53INP1	0.229921	1.99763e-60	0.234106
HSP90AB1	0.229882	2.09507e-60	0.234064
PRMT7	0.229848	2.18141e-60	0.234029
CCDC198	0.229834	2.21769e-60	0.234015
FBXO25	0.229809	2.28815e-60	0.233987
MMP9	0.22979	2.33927e-60	0.233968
SUOX	0.229771	2.39466e-60	0.233947
SLC46A3	0.229758	2.43285e-60	0.233934
FCF1	0.229737	2.49358e-60	0.233912
PLEKHF1	0.229694	2.62662e-60	0.233866
ZBTB33	0.22969	2.63875e-60	0.233862
XPO4	0.229676	2.68513e-60	0.233847
IFIT2	0.229661	2.73236e-60	0.233832
AIFM2	0.229609	2.91161e-60	0.233776
POLR1C	0.229608	2.9121e-60	0.233776
BRCA1	0.2296	2.9412e-60	0.233767
COL10A1	0.229597	2.95118e-60	0.233764
DPH2	0.229563	3.07553e-60	0.233728
DUSP18	0.229477	3.41024e-60	0.233638
SRFBP1	0.229458	3.49037e-60	0.233617
AP3M1	0.229433	3.59875e-60	0.23359
CCSAP	0.229429	3.61484e-60	0.233586
PLD6	0.2294	3.74104e-60	0.233556
UBE2D1	0.229394	3.7706e-60	0.233549
DCAF1	0.229374	3.85982e-60	0.233529
TSPAN33	0.229369	3.88637e-60	0.233523
NOP16	0.229344	4.00128e-60	0.233497
TREML2	0.229323	4.10402e-60	0.233475
GJB1	0.229311	4.16331e-60	0.233463
RAE1	0.229305	4.19365e-60	0.233456
NPM2	0.229235	4.56211e-60	0.233382
AASDH	0.22923	4.58983e-60	0.233377
TBC1D4	0.229112	5.288e-60	0.233253
BIRC3	0.229074	5.54019e-60	0.233212
HNRNPLL	0.229037	5.79289e-60	0.233172
SLC25A32	0.229023	5.88962e-60	0.233158
NOC2L	0.228983	6.17792e-60	0.233116
KANSL2	0.22897	6.27632e-60	0.233102
EBNA1BP2	0.228929	6.59525e-60	0.233058
TARBP2	0.228923	6.63605e-60	0.233053
EEFSEC	0.228894	6.87612e-60	0.233022
BANK1	0.228854	7.21446e-60	0.23298
MCAT	0.228845	7.29469e-60	0.23297
SARDH	0.228809	7.61014e-60	0.232933
EIF4EBP2	0.228793	7.75903e-60	0.232916
DNAH10	0.228781	7.87247e-60	0.232903
PUS7L	0.228771	7.9681e-60	0.232892
INTS6L	0.228754	8.13604e-60	0.232874
EIF1AX	0.228737	8.30102e-60	0.232856
GTF2F2	0.228699	8.68667e-60	0.232816
PAOX	0.228693	8.74374e-60	0.23281
TMEM192	0.228677	8.91541e-60	0.232793
WASHC3	0.228646	9.25151e-60	0.232761
ZNF189	0.228621	9.53393e-60	0.232734
EFCAB7	0.228568	1.01594e-59	0.232678
KIF3A	0.228563	1.02279e-59	0.232672
DIP2B	0.228541	1.04929e-59	0.23265
MED29	0.228497	1.10601e-59	0.232604
FGFR4	0.228432	1.19682e-59	0.232534
ZNF57	0.228408	1.23111e-59	0.232509
VAV2	0.228395	1.25063e-59	0.232495
SRSF7	0.228387	1.26226e-59	0.232487
SURF4	0.228317	1.37261e-59	0.232413
SASS6	0.2283	1.40167e-59	0.232395
MIGA2	0.228294	1.41131e-59	0.232389
DDX5	0.228258	1.47229e-59	0.232351
NEDD1	0.228173	1.6313e-59	0.232261
DCAF13	0.228099	1.78094e-59	0.232184
SLC7A6OS	0.228035	1.92269e-59	0.232116
SNRNP35	0.228007	1.98845e-59	0.232086
DDHD1	0.227935	2.1671e-59	0.23201
MGME1	0.227925	2.19289e-59	0.232
ZNF174	0.227898	2.26483e-59	0.231971
PDXP	0.227897	2.26699e-59	0.231971
DBI	0.22788	2.31577e-59	0.231952
CORO7	0.227871	2.34034e-59	0.231942
NDUFB4	0.227866	2.35275e-59	0.231938
TREM2	0.227836	2.43948e-59	0.231906
ACBD5	0.227835	2.44344e-59	0.231904
CYCS	0.227833	2.44861e-59	0.231903
CLNK	0.227808	2.5224e-59	0.231876
[truncated: 16,061 more rows]

## Sheet: Fe
	r	p	z
POSTN	0.553222	0	0.623012
IGHG1	0.521014	0	0.57773
FBLN2	0.497199	1.17149e-307	0.545578
COL11A1	0.490582	2.33291e-298	0.536827
ADAM12	0.489256	1.61173e-296	0.535082
ARL4C	0.483569	1.01018e-288	0.527632
TIMP3	0.471208	2.81478e-272	0.511622
SFRP2	0.469211	1.10528e-269	0.509059
ENC1	0.462486	4.50461e-261	0.500469
CXCR4	0.459526	2.4095e-257	0.496711
CYTIP	0.450755	1.64809e-246	0.485648
ITGA11	0.450677	2.05098e-246	0.48555
ADAMTS2	0.450214	7.49787e-246	0.484969
IGKC	0.450168	8.53666e-246	0.484911
CTHRC1	0.443113	2.52161e-237	0.476098
TRAC	0.44075	1.56441e-234	0.473162
CD2	0.438956	1.99599e-232	0.470937
TRBC2	0.438555	5.88131e-232	0.47044
COL1A1	0.432097	1.71338e-224	0.462472
INHBA	0.429436	1.8341e-221	0.459204
SFRP4	0.429002	5.68521e-221	0.458673
ETS1	0.428381	2.86315e-220	0.457912
MXRA5	0.427152	6.93135e-219	0.456408
ADAMDEC1	0.424423	7.86935e-216	0.453074
PIM2	0.423878	3.18062e-215	0.45241
LYZ	0.422493	1.09255e-213	0.450723
MMP28	-0.420726	9.75552e-212	-0.448573
TRBC1	0.420716	9.99079e-212	0.448562
IL7R	0.420677	1.10345e-211	0.448514
CCL5	0.419537	1.96775e-210	0.447131
MFAP5	0.416665	2.67015e-207	0.443649
IRF8	0.414913	2.10031e-205	0.441531
VCAN	0.413648	4.82315e-204	0.440004
TMEM119	0.413311	1.11058e-203	0.439597
TNFAIP3	0.412396	1.06033e-202	0.438495
THBS2	0.411883	3.74121e-202	0.437877
STK17B	0.409233	2.45391e-199	0.43469
COL10A1	0.408207	2.97512e-198	0.433458
PRDM1	0.405595	1.63984e-195	0.430328
CD3D	0.402222	5.23808e-192	0.426297
SULF1	0.402202	5.49811e-192	0.426273
IGHM	0.396799	1.85604e-186	0.419844
MRC2	0.396311	5.78986e-186	0.419265
LTBP2	0.395527	3.58526e-185	0.418336
LOX	0.395114	9.37275e-185	0.417845
CD248	0.394291	6.30564e-184	0.416871
SPON2	0.392035	1.14392e-181	0.414202
S100A13	-0.391858	1.71735e-181	-0.413993
RAMP1	-0.390143	8.68473e-180	-0.411968
CKB	-0.389446	4.24697e-179	-0.411147
SPOCK2	0.382295	4.05166e-172	0.402744
SLAMF7	0.382148	5.6057e-172	0.402573
UCP2	0.381753	1.34808e-171	0.40211
HIST1H1B	0.381063	6.20188e-171	0.401302
BASP1	0.379114	4.53547e-169	0.399024
CD52	0.379048	5.24106e-169	0.398947
ADAMTS12	0.378796	9.1091e-169	0.398653
ITGBL1	0.378264	2.92169e-168	0.398032
COL1A2	0.378149	3.75375e-168	0.397898
RASSF5	0.377944	5.87395e-168	0.397659
LTB	0.377543	1.41037e-167	0.397191
ANOS1	0.374756	6.00411e-165	0.393945
CD3E	0.373049	2.37711e-163	0.39196
IKZF3	0.371799	3.46126e-162	0.390509
CD96	0.37153	6.1496e-162	0.390197
SLC25A23	-0.370829	2.7455e-161	-0.389384
PTK7	0.370492	5.63644e-161	0.388993
SLC6A6	0.369785	2.53108e-160	0.388174
ZAP70	0.369612	3.65846e-160	0.387973
RASGRP1	0.369575	3.95424e-160	0.387931
CIITA	0.36562	1.64365e-156	0.383358
CHI3L1	0.365286	3.3089e-156	0.382972
IKZF1	0.364643	1.26684e-155	0.38223
SDC4	-0.364345	2.35394e-155	-0.381887
LCK	0.364339	2.38318e-155	0.38188
GNLY	0.364214	3.09462e-155	0.381736
KCNAB2	0.363015	3.73637e-154	0.380354
SPARC	0.362228	1.9036e-153	0.379448
SEPTIN1	0.361508	8.42054e-153	0.378619
CD3G	0.360507	6.60427e-152	0.377469
LXN	0.360171	1.31561e-151	0.377083
LEF1	0.360167	1.32773e-151	0.377078
TRAF3IP3	0.35985	2.54025e-151	0.376714
CLEC2D	0.358755	2.38589e-150	0.375457
BGN	0.356869	1.10786e-148	0.373293
TNS3	0.356569	2.03592e-148	0.372949
ICAM1	0.355915	7.6403e-148	0.3722
CCL21	0.355087	4.05627e-147	0.371253
ACAP1	0.354901	5.90582e-147	0.37104
CSRP1	-0.354676	9.28846e-147	-0.370782
TBC1D10C	0.35453	1.24574e-146	0.370615
IL2RB	0.35426	2.14402e-146	0.370306
CXCL13	0.354106	2.92067e-146	0.37013
ABCB1	0.353771	5.71078e-146	0.369748
APOE	0.353567	8.59773e-146	0.369515
MZB1	0.353316	1.42103e-145	0.369228
SEPTIN11	0.351506	5.25941e-144	0.367161
LSP1	0.351408	6.39867e-144	0.367049
ADAMTS14	0.35068	2.7101e-143	0.366219
SRPX2	0.349983	1.0787e-142	0.365424
CXCL9	0.349919	1.22393e-142	0.365351
IGLC1	0.349389	3.48772e-142	0.364747
STK10	0.347899	6.53755e-141	0.363052
DOCK10	0.347841	7.33552e-141	0.362985
CD6	0.345407	8.50392e-139	0.36022
FMNL1	0.345376	9.03486e-139	0.360184
RUNX3	0.345352	9.46715e-139	0.360157
RESF1	0.34479	2.82154e-138	0.359519
UNC5B	0.344712	3.27995e-138	0.359431
EPHB2	0.344531	4.66653e-138	0.359224
TRAF1	0.343764	2.05846e-137	0.358355
RBP4	0.343658	2.52482e-137	0.358235
MMP12	0.342724	1.53091e-136	0.357176
HAPLN3	0.341955	6.7124e-136	0.356305
LIMD2	0.341943	6.86969e-136	0.356291
NFATC2	0.341817	8.7439e-136	0.356149
ARHGAP15	0.341319	2.27488e-135	0.355584
SORBS2	-0.341278	2.45828e-135	-0.355539
FGD3	0.341154	3.11996e-135	0.355398
ST6GAL1	0.341075	3.6262e-135	0.355309
ADAM28	0.341029	3.96126e-135	0.355256
SPHK1	0.340954	4.5758e-135	0.355171
ITGA4	0.340884	5.22558e-135	0.355093
PRRX1	0.340529	1.02971e-134	0.354691
GBP5	0.339205	1.28517e-133	0.353193
PLAU	0.339095	1.58229e-133	0.35307
DOCK2	0.337088	7.06199e-132	0.350804
LCP1	0.337068	7.34353e-132	0.350781
COL5A2	0.336849	1.10879e-131	0.350534
PRR5L	0.336535	2.00271e-131	0.35018
FMNL3	0.336445	2.3727e-131	0.350078
FN1	0.336212	3.67385e-131	0.349816
COMP	0.335718	9.30652e-131	0.349258
GZMA	0.335708	9.46945e-131	0.349248
CD79A	0.335528	1.32672e-130	0.349045
IRF4	0.334647	6.90705e-130	0.348052
GADD45G	0.334407	1.08261e-129	0.347781
ARHGAP9	0.334349	1.20501e-129	0.347717
RUNX2	0.334003	2.29802e-129	0.347327
CST7	0.333621	4.68513e-129	0.346897
CKS2	0.33342	6.80901e-129	0.346671
APOBEC3G	0.33323	9.68561e-129	0.346458
RHOH	0.33302	1.43134e-128	0.346221
CLEC2B	0.332769	2.28095e-128	0.345939
STAT4	0.332041	8.80042e-128	0.34512
ACP5	0.331845	1.26314e-127	0.3449
CD69	0.330614	1.22434e-126	0.343518
IGHG3	0.3306	1.25573e-126	0.343502
TIGIT	0.33056	1.35347e-126	0.343456
SAMD5	0.330208	2.58605e-126	0.343061
ADIRF	-0.330054	3.42791e-126	-0.342889
BHLHE40	0.329994	3.83159e-126	0.342821
SAT1	0.329336	1.28058e-125	0.342083
GPR132	0.329248	1.50351e-125	0.341985
NKG7	0.329093	1.99828e-125	0.34181
ITM2C	-0.329086	2.02482e-125	-0.341802
PYHIN1	0.329054	2.14582e-125	0.341767
ANTXR2	-0.328952	2.58667e-125	-0.341652
SERPINE2	0.328815	3.32006e-125	0.341499
MAP4K1	0.328482	6.09805e-125	0.341126
KLHL6	0.328296	8.57063e-125	0.340917
CD27	0.32796	1.58021e-124	0.340541
FCGBP	-0.327483	3.76923e-124	-0.340006
TMC8	0.327086	7.75432e-124	0.339562
SELL	0.327045	8.36096e-124	0.339515
HMOX1	0.326947	9.97722e-124	0.339406
GPC6	0.326925	1.03857e-123	0.339382
ITGAL	0.326402	2.68151e-123	0.338796
ITGAX	0.325053	3.06952e-122	0.337287
WNT2	0.324933	3.81581e-122	0.337152
TFF2	-0.324704	5.75502e-122	-0.336897
FYN	0.324702	5.77624e-122	0.336895
RAC2	0.324387	1.01887e-121	0.336542
RGS1	0.323667	3.71451e-121	0.335737
SERPINE1	0.323577	4.36128e-121	0.335637
P2RY10	0.323508	4.93349e-121	0.33556
SFMBT2	0.323484	5.15376e-121	0.335533
CD37	0.323304	7.11334e-121	0.335332
CTSK	0.323289	7.30259e-121	0.335316
CD7	0.322017	7.08052e-120	0.333896
AOAH	0.321536	1.66838e-119	0.333359
GRAP2	0.321461	1.9056e-119	0.333276
NABP1	0.321413	2.07653e-119	0.333222
IDO1	0.320677	7.66431e-119	0.332402
SEMA4D	0.320638	8.21092e-119	0.332359
KCNE3	0.320604	8.72293e-119	0.33232
LDLR	-0.320496	1.05654e-118	-0.3322
MMP9	0.320334	1.40709e-118	0.33202
FNDC1	0.320238	1.66959e-118	0.331912
ARHGDIB	0.320187	1.82702e-118	0.331855
CNTRL	0.320068	2.2543e-118	0.331723
ITK	0.319968	2.69042e-118	0.331611
GJA1	0.319892	3.07895e-118	0.331526
SPOCD1	0.319284	9.00617e-118	0.330849
TCF7	0.318995	1.49702e-117	0.330528
SNAI2	0.318555	3.24697e-117	0.330039
SMC4	0.318526	3.41657e-117	0.330006
GZMK	0.318511	3.51095e-117	0.329989
CRIP1	0.318439	3.98707e-117	0.329909
CD5	0.318016	8.37491e-117	0.329438
PPP1R16B	0.317115	4.05895e-116	0.328436
CCL19	0.316799	7.04854e-116	0.328085
AKNA	0.316606	9.88294e-116	0.32787
LRRC32	0.316371	1.48806e-115	0.327609
TNFSF4	0.3162	2.00354e-115	0.32742
DUSP2	0.316156	2.16416e-115	0.327371
GRAMD1A	0.316107	2.3596e-115	0.327315
CLTB	-0.315895	3.40959e-115	-0.327081
HMCN2	-0.315729	4.55542e-115	-0.326896
SAMHD1	0.315384	8.29629e-115	0.326513
PTGES2	0.314669	2.86542e-114	0.325719
ASCL2	0.314295	5.47844e-114	0.325304
KLRD1	0.314265	5.77321e-114	0.32527
MYO1F	0.314056	8.2805e-114	0.325039
MYO1G	0.313888	1.1068e-113	0.324853
CERCAM	0.313364	2.73426e-113	0.324271
CCNB1	0.313288	3.11336e-113	0.324188
MUC1	-0.313	5.11998e-113	-0.323867
FYB1	0.312842	6.7126e-113	0.323693
CD53	0.312131	2.27891e-112	0.322904
EVI2B	0.311943	3.14141e-112	0.322697
PTPN22	0.311786	4.11597e-112	0.322522
GM2A	0.311738	4.46837e-112	0.322469
ADAMTS4	0.311547	6.19356e-112	0.322258
ACTG1	0.31092	1.80951e-111	0.321563
SYNDIG1	0.31015	6.72827e-111	0.320711
CTSB	0.310048	8.00251e-111	0.320598
CARD11	0.309927	9.81764e-111	0.320465
PODNL1	0.309914	1.00383e-110	0.320451
TRIP10	-0.309684	1.48458e-110	-0.320196
SRGN	0.309625	1.64161e-110	0.320131
CD38	0.309535	1.91158e-110	0.320031
B2M	0.30947	2.13625e-110	0.319959
SYK	0.308972	4.9716e-110	0.319408
SASH3	0.308828	6.33858e-110	0.31925
RASAL3	0.3088	6.65189e-110	0.319218
GPR174	0.308687	8.05135e-110	0.319094
FHL2	-0.308654	8.51444e-110	-0.319057
FOXP3	0.308537	1.03817e-109	0.318928
NPC2	0.308479	1.14549e-109	0.318863
HTRA3	0.308387	1.33883e-109	0.318761
PTTG1	0.308311	1.52192e-109	0.318678
MKI67	0.308172	1.92531e-109	0.318524
RHOBTB3	0.308155	1.97881e-109	0.318506
BMP7	0.308017	2.49803e-109	0.318353
JCHAIN	0.307994	2.59829e-109	0.318328
SAMSN1	0.307558	5.41898e-109	0.317846
RNF213	0.307116	1.14013e-108	0.317358
TXNIP	-0.306724	2.20485e-108	-0.316925
CFH	0.306576	2.82871e-108	0.316761
PLIN4	-0.306475	3.34696e-108	-0.316651
KLRK1	0.306067	6.6326e-108	0.316201
FAM118A	0.306031	7.04822e-108	0.316161
MMP14	0.305733	1.16027e-107	0.315832
FTL	0.305195	2.85323e-107	0.315238
CCL18	0.304944	4.33952e-107	0.314961
ABI3	0.304798	5.53194e-107	0.314801
COTL1	0.304644	7.14523e-107	0.314631
DOCK8	0.304333	1.20105e-106	0.314287
CCR7	0.304295	1.27943e-106	0.314246
TACC3	0.304294	1.2813e-106	0.314245
IL16	0.304139	1.65826e-106	0.314074
LRP10	-0.303735	3.24104e-106	-0.313629
LAPTM5	0.30371	3.37974e-106	0.313601
CDC20	0.303648	3.7434e-106	0.313534
PAG1	0.303349	6.14591e-106	0.313204
EVI2A	0.303281	6.87856e-106	0.31313
GPR68	0.303073	9.72137e-106	0.3129
STK17A	0.302781	1.57496e-105	0.312578
TFF1	-0.302464	2.66121e-105	-0.312229
TOP2A	0.302452	2.7105e-105	0.312217
AHNAK2	-0.302361	3.15332e-105	-0.312116
MASP1	-0.302184	4.22313e-105	-0.311921
BCL11B	0.301907	6.6641e-105	0.311617
CLEC11A	0.30188	6.9704e-105	0.311587
FTH1	0.301603	1.09961e-104	0.311282
OLFML2B	0.301468	1.3737e-104	0.311133
CCL4	0.301101	2.51239e-104	0.310729
HIST1H2BB	0.300724	4.66141e-104	0.310315
JAK3	0.300591	5.79845e-104	0.310169
CD48	0.300404	7.8764e-104	0.309964
MSC	0.300239	1.03135e-103	0.309783
CD58	0.300041	1.42696e-103	0.309565
NLRC3	0.299887	1.83689e-103	0.309395
CSF2RA	0.299727	2.38493e-103	0.309219
PTPN7	0.299699	2.4976e-103	0.309188
ST8SIA4	0.299605	2.90872e-103	0.309086
FAP	0.299209	5.55533e-103	0.30865
HAND1	-0.299135	6.2669e-103	-0.308569
NR1H3	0.298994	7.88582e-103	0.308414
COL5A1	0.298805	1.0715e-102	0.308207
SPEG	-0.298086	3.45065e-102	-0.307418
SLAMF1	0.297912	4.57549e-102	0.307227
UCHL1	0.297061	1.81428e-101	0.306293
LOXL2	0.296641	3.57527e-101	0.305833
NOTCH3	0.296451	4.86337e-101	0.305624
RRAS	-0.296444	4.91419e-101	-0.305617
PLXDC2	0.296426	5.06235e-101	0.305596
GZMB	0.296295	6.2447e-101	0.305454
TFF3	-0.295502	2.2374e-100	-0.304584
SP140	0.29543	2.51084e-100	0.304506
SH2D1A	0.29536	2.81352e-100	0.304428
CTSC	0.294807	6.8288e-100	0.303822
GPRIN3	0.294646	8.82758e-100	0.303647
RCN3	0.294597	9.55121e-100	0.303593
IGHA1	0.294354	1.40894e-99	0.303327
RUNX1	0.294108	2.08873e-99	0.303057
TRPV2	0.293858	3.11317e-99	0.302783
WFS1	-0.293798	3.4276e-99	-0.302717
CD247	0.293775	3.55266e-99	0.302693
CCR4	0.293499	5.51359e-99	0.302391
NLRP1	0.293266	7.9967e-99	0.302136
RFTN1	0.293242	8.31178e-99	0.302109
LCP2	0.293049	1.13018e-98	0.301898
RELT	0.292403	3.14976e-98	0.301192
CFI	0.292194	4.38809e-98	0.300964
THEMIS	0.292024	5.74533e-98	0.300778
SPN	0.291912	6.85976e-98	0.300655
GSTP1	0.291702	9.56207e-98	0.300426
OGT	0.291666	1.01216e-97	0.300387
GTF3A	0.291545	1.2262e-97	0.300254
MUC5AC	-0.291173	2.20691e-97	-0.299848
CORO1A	0.291152	2.28338e-97	0.299824
COL18A1	0.290981	2.98657e-97	0.299638
GALNS	0.29087	3.56077e-97	0.299516
CD28	0.290783	4.08018e-97	0.299422
ARHGAP25	0.290774	4.14114e-97	0.299412
WFDC2	-0.290723	4.48945e-97	-0.299356
SNX20	0.290547	5.92429e-97	0.299163
SQSTM1	0.290306	8.64735e-97	0.298901
PLPP4	0.290202	1.01832e-96	0.298787
PLCL2	0.28992	1.58776e-96	0.298479
DDX39A	0.289856	1.75533e-96	0.298409
PFKFB3	0.289451	3.31202e-96	0.297967
MT1G	0.289408	3.54509e-96	0.29792
PRKCQ	0.288991	6.81281e-96	0.297465
VASH1	0.288743	1.00323e-95	0.297195
SH3BP1	0.28869	1.09001e-95	0.297137
CDH11	0.28866	1.14197e-95	0.297104
PRKCH	0.288476	1.52301e-95	0.296903
GBP4	0.288293	2.02802e-95	0.296703
PLXNC1	0.28801	3.15238e-95	0.296395
LYPD8	-0.287915	3.65417e-95	-0.296291
PTPRC	0.287748	4.73912e-95	0.296109
FAM3D	-0.287668	5.3695e-95	-0.296022
ADA2	0.287656	5.46915e-95	0.296009
MS4A1	0.286474	3.42436e-94	0.294721
SIGLEC10	0.286396	3.86388e-94	0.294636
NELL2	0.286257	4.79087e-94	0.294485
IL21R	0.285902	8.29761e-94	0.294098
CD4	0.285866	8.76578e-94	0.294059
VMP1	0.285431	1.71579e-93	0.293585
SLAMF8	0.285178	2.53484e-93	0.29331
ARHGAP45	0.285098	2.86588e-93	0.293223
PPIA	0.285035	3.15901e-93	0.293154
IL2RA	0.284607	6.10339e-93	0.292688
FABP1	-0.284546	6.70584e-93	-0.292621
SERPINH1	0.284541	6.75464e-93	0.292616
SH2D2A	0.284518	6.99608e-93	0.292591
BCL2L11	0.284505	7.13568e-93	0.292577
HELLS	0.284413	8.21622e-93	0.292477
SLMAP	-0.284188	1.1611e-92	-0.292232
ARHGAP11A	0.28394	1.69832e-92	0.291963
COL7A1	0.283874	1.87805e-92	0.291891
ADCY7	0.283611	2.81334e-92	0.291604
PLA2G2D	0.2835	3.32982e-92	0.291484
RNASE4	-0.283361	4.121e-92	-0.291333
PDZD8	0.283286	4.62507e-92	0.291251
GASK1B	0.283112	6.03189e-92	0.291062
GLCCI1	0.283094	6.20203e-92	0.291042
GJB2	0.282994	7.22242e-92	0.290933
GFPT2	0.282782	9.97403e-92	0.290704
TNFRSF1B	0.28266	1.20249e-91	0.29057
SAMD3	0.282635	1.24854e-91	0.290543
P2RX5	0.282536	1.4511e-91	0.290436
BTG1	0.282444	1.66944e-91	0.290336
GPR171	0.282279	2.14717e-91	0.290157
NDC80	0.281962	3.47829e-91	0.289812
DIO2	0.2815	7.01508e-91	0.28931
MMP11	0.281442	7.6643e-91	0.289247
GXYLT2	0.281441	7.67221e-91	0.289246
BIN2	0.281382	8.38854e-91	0.289182
CYB5B	0.281346	8.85841e-91	0.289143
TRAT1	0.281247	1.02998e-90	0.289035
PCED1B	0.281177	1.14414e-90	0.28896
CYGB	0.281089	1.30747e-90	0.288864
UHRF1	0.28107	1.34511e-90	0.288844
SLC7A5	0.281045	1.39896e-90	0.288816
PARVG	0.280955	1.60214e-90	0.288719
ALDH1L2	0.280898	1.74526e-90	0.288657
HCLS1	0.28087	1.82277e-90	0.288626
ADAM8	0.2807	2.35796e-90	0.288441
TENT5C	0.280555	2.93315e-90	0.288285
CTLA4	0.280329	4.12542e-90	0.288039
FBN1	0.280192	5.0754e-90	0.28789
HOPX	0.280173	5.2227e-90	0.28787
SOD3	-0.279696	1.07187e-89	-0.287352
PDPN	0.27963	1.18439e-89	0.28728
PDE4B	0.279608	1.2247e-89	0.287256
WIPF1	0.279521	1.39504e-89	0.287162
CARMIL2	0.279286	1.98794e-89	0.286907
SLFN11	0.279271	2.03047e-89	0.286892
KPNA2	0.279059	2.7922e-89	0.286662
AQP5	-0.278798	4.1327e-89	-0.286379
LMNB1	0.278713	4.69863e-89	0.286286
PDE7A	0.278183	1.03959e-88	0.285711
ADCY5	-0.278108	1.1631e-88	-0.28563
APOC1	0.278107	1.16411e-88	0.285629
PRF1	0.277468	3.02457e-88	0.284937
CD274	0.277391	3.39223e-88	0.284853
PLA1A	0.277071	5.46641e-88	0.284506
CHST11	0.27694	6.63801e-88	0.284365
VIM	0.27666	1.00779e-87	0.284061
UAP1L1	0.276408	1.46597e-87	0.283788
TGFB1	0.276267	1.80724e-87	0.283636
MCM2	0.275963	2.83438e-87	0.283307
PREX1	0.275766	3.79486e-87	0.283094
FABP6	0.275739	3.94974e-87	0.283065
ATN1	-0.275709	4.13338e-87	-0.283032
ALPK2	0.275461	5.96149e-87	0.282764
CD8A	0.275333	7.20806e-87	0.282625
F2R	0.275185	8.96185e-87	0.282466
POU2AF1	0.275037	1.11535e-86	0.282305
STMN3	0.275024	1.13683e-86	0.282291
FCMR	0.27479	1.60707e-86	0.282038
LILRB4	0.274695	1.84952e-86	0.281935
SNX10	0.274626	2.04665e-86	0.28186
CXCR3	0.274572	2.2151e-86	0.281802
GSDMA	0.274566	2.23481e-86	0.281796
PLCB2	0.274433	2.71998e-86	0.281652
ATP6V1B2	0.274362	3.01908e-86	0.281575
BCAT1	0.273995	5.18471e-86	0.281178
SPON1	0.273585	9.46917e-86	0.280734
DST	-0.273537	1.01603e-85	-0.280682
CASP8	0.273378	1.28248e-85	0.280511
ARPC5L	0.273096	1.93888e-85	0.280206
FAM78A	0.273078	1.98928e-85	0.280187
RCC2	0.272721	3.35428e-85	0.279801
ITM2A	0.272664	3.64683e-85	0.27974
STAT1	0.272573	4.16545e-85	0.279641
WARS	0.272557	4.26733e-85	0.279624
REG4	-0.272498	4.64831e-85	-0.27956
STK4	0.27231	6.11356e-85	0.279358
MCOLN2	0.271779	1.32766e-84	0.278783
FERMT3	0.271258	2.83118e-84	0.278221
UNC13D	0.271093	3.59962e-84	0.278043
GNG2	0.271065	3.74706e-84	0.278013
PDGFC	0.270897	4.78597e-84	0.277831
EIF4A1	0.270796	5.53526e-84	0.277723
GSTM3	-0.270789	5.59811e-84	-0.277715
EDNRA	0.27062	7.14826e-84	0.277533
PSAT1	0.270353	1.05224e-83	0.277245
CBFB	0.270311	1.11856e-83	0.277199
PLK1	0.269878	2.09117e-83	0.276732
CX3CL1	0.26982	2.27534e-83	0.276669
GPSM3	0.269807	2.31801e-83	0.276656
LMNB2	0.269794	2.36254e-83	0.276641
TRIM59	0.269793	2.36347e-83	0.276641
PPIF	0.268811	9.73979e-83	0.275582
CORO7	0.268713	1.12057e-82	0.275477
NUSAP1	0.268674	1.18594e-82	0.275434
GMFG	0.268641	1.24362e-82	0.275398
CRIP2	0.268601	1.31802e-82	0.275355
GGT5	0.268544	1.43042e-82	0.275294
ROBO1	0.267962	3.29592e-82	0.274667
GIMAP7	0.267953	3.33957e-82	0.274657
SLAMF6	0.267918	3.50919e-82	0.27462
SLA2	0.267908	3.56165e-82	0.274608
CASQ2	-0.267878	3.71409e-82	-0.274577
GRSF1	0.267761	4.39612e-82	0.27445
SKIL	0.267684	4.9077e-82	0.274367
OAZ1	0.267648	5.16538e-82	0.274329
CMTM3	0.267643	5.20364e-82	0.274323
TPX2	0.267561	5.8534e-82	0.274235
CSGALNACT2	0.267285	8.68421e-82	0.273937
TSPAN3	-0.267188	9.9777e-82	-0.273833
CSF2RB	0.26711	1.11459e-81	0.273749
SMAD7	0.267027	1.25413e-81	0.27366
DUSP5	0.266976	1.3497e-81	0.273605
ASAP2	-0.266832	1.65648e-81	-0.27345
AURKB	0.266748	1.86813e-81	0.273359
SLFN12L	0.266661	2.114e-81	0.273266
ELMO1	0.266589	2.34481e-81	0.273188
BTN3A2	0.266575	2.3896e-81	0.273173
GAS7	0.266456	2.83225e-81	0.273045
SLA	0.266419	2.98505e-81	0.273005
CD40	0.266359	3.25252e-81	0.27294
TCEA3	-0.266204	4.05464e-81	-0.272774
VEGFC	0.266195	4.10796e-81	0.272764
CSK	0.265977	5.59703e-81	0.27253
TAFA5	0.265739	7.84731e-81	0.272274
DHRS2	0.265398	1.27359e-80	0.271906
TPST2	0.26536	1.34257e-80	0.271866
CHST15	0.265278	1.50836e-80	0.271778
NCKAP1L	0.264976	2.31374e-80	0.271453
UBE2C	0.264928	2.4764e-80	0.271401
FOXM1	0.26491	2.53991e-80	0.271382
HIST1H2AE	0.264656	3.63584e-80	0.271109
BUB1	0.264373	5.42082e-80	0.270805
ACVRL1	0.263908	1.04434e-79	0.270305
APBB1IP	0.263885	1.07946e-79	0.270279
MUC6	-0.263812	1.1951e-79	-0.270202
LAP3	0.263718	1.36598e-79	0.2701
ANXA3	-0.263642	1.51806e-79	-0.270019
ALOX5	0.263619	1.56815e-79	0.269994
UBASH3A	0.263356	2.271e-79	0.269711
DLGAP5	0.263335	2.33986e-79	0.269688
BIN1	0.262926	4.15196e-79	0.269249
ANKRD44	0.262754	5.28608e-79	0.269064
SKAP1	0.262746	5.34173e-79	0.269056
ACSF2	0.262672	5.92513e-79	0.268977
FABP5	0.262638	6.21482e-79	0.26894
SPATA13	0.262555	6.9831e-79	0.268851
PRC1	0.262433	8.28017e-79	0.26872
CCKAR	-0.26241	8.55181e-79	-0.268695
LCN2	0.262123	1.27829e-78	0.268386
CEP55	0.262027	1.462e-78	0.268283
NUAK1	0.261517	2.97577e-78	0.267736
SOCS1	0.261499	3.05066e-78	0.267717
MICAL1	0.261426	3.37935e-78	0.267638
KIF26B	0.261369	3.65615e-78	0.267578
EOMES	0.261133	5.08135e-78	0.267324
MMP7	0.260921	6.82218e-78	0.267096
HIST1H1D	0.260773	8.38108e-78	0.266938
AIM2	0.260685	9.4687e-78	0.266843
ARHGAP30	0.260395	1.41547e-77	0.266532
DOCK4	0.260341	1.52692e-77	0.266474
IFITM10	0.260308	1.59832e-77	0.266438
LIPA	0.260187	1.88823e-77	0.266309
PNPLA2	-0.260156	1.97185e-77	-0.266276
CD44	0.260106	2.11285e-77	0.266222
TNFRSF4	0.259946	2.63765e-77	0.266051
HNRNPC	0.25983	3.09675e-77	0.265926
SERINC5	0.259602	4.24774e-77	0.265681
LAX1	0.259254	6.86761e-77	0.265308
AGPAT5	0.259247	6.93141e-77	0.265301
CAMK4	0.259124	8.21323e-77	0.265169
ZNF267	0.259085	8.66357e-77	0.265128
ARHGAP31	0.258966	1.02114e-76	0.265
SIT1	0.258673	1.52911e-76	0.264686
KYNU	0.25845	2.07789e-76	0.264447
LACTB	0.258381	2.28565e-76	0.264372
SLC39A8	0.258311	2.51571e-76	0.264298
S100P	-0.258264	2.68234e-76	-0.264248
DENND1C	0.258111	3.30893e-76	0.264084
FGD5	0.258037	3.66658e-76	0.264004
CHN1	0.25803	3.70152e-76	0.263996
ZNF683	0.257874	4.58473e-76	0.263829
GGH	0.257651	6.21707e-76	0.263591
TNFRSF9	0.257454	8.14728e-76	0.26338
NCAPG	0.257429	8.43719e-76	0.263352
FCRL5	0.257394	8.84119e-76	0.263316
PSD	-0.257062	1.39318e-75	-0.26296
MFAP2	0.257007	1.5012e-75	0.262901
TES	-0.257	1.51649e-75	-0.262893
CCDC102B	0.256857	1.84422e-75	0.26274
LAMB1	0.256848	1.86526e-75	0.262731
DEF6	0.256833	1.90362e-75	0.262715
GIMAP8	0.256499	3.00333e-75	0.262357
LRRC15	0.256373	3.5676e-75	0.262222
TMEM200A	0.256002	5.90679e-75	0.261826
CAMK2G	-0.255885	6.93284e-75	-0.2617
ITGB7	0.255766	8.14497e-75	0.261573
EVA1A	0.255222	1.70503e-74	0.26099
PLA2G7	0.255102	2.00427e-74	0.260863
GIMAP4	0.255073	2.0863e-74	0.260831
PARP15	0.255058	2.12746e-74	0.260816
LMO3	-0.254931	2.52773e-74	-0.26068
CEP128	0.254816	2.9525e-74	0.260557
HMCN1	0.254664	3.62694e-74	0.260394
RCAN3	0.2545	4.52843e-74	0.260219
HKDC1	0.254235	6.47841e-74	0.259935
CYBA	0.254226	6.5574e-74	0.259925
CAPN2	-0.254217	6.63919e-74	-0.259916
LAG3	0.254203	6.7643e-74	0.259901
COPS9	0.254066	8.13509e-74	0.259755
PIK3CD	0.253899	1.01824e-73	0.259577
ACE	0.253848	1.09146e-73	0.259521
PIK3R5	0.253817	1.13742e-73	0.259489
PLCG2	0.253763	1.22408e-73	0.259431
GRK6	0.253756	1.23504e-73	0.259423
PPM1H	0.253649	1.42667e-73	0.259309
MTHFD2	0.253347	2.14273e-73	0.258986
SUSD3	0.253329	2.19373e-73	0.258967
NFKBIA	0.252862	4.10964e-73	0.258468
S100A6	-0.252821	4.34178e-73	-0.258424
CALCRL	0.252797	4.47977e-73	0.258399
ARHGEF6	0.252783	4.569e-73	0.258383
CD83	0.252762	4.6991e-73	0.258361
WAS	0.252483	6.82692e-73	0.258063
CPNE7	0.252474	6.91366e-73	0.258053
TNFRSF18	0.251727	1.87541e-72	0.257256
RSPO3	0.251611	2.18921e-72	0.257132
SRM	0.251492	2.56516e-72	0.257005
RFLNB	0.250985	5.04196e-72	0.256464
ID3	0.250966	5.16908e-72	0.256444
PAPLN	0.250681	7.5537e-72	0.256139
CD226	0.250579	8.64014e-72	0.256031
SET	0.250528	9.25558e-72	0.255976
PIK3CG	0.250096	1.64083e-71	0.255515
MUC2	-0.24998	1.91277e-71	-0.255392
NOTCH1	0.249957	1.97101e-71	0.255367
MYB	0.249827	2.34181e-71	0.255229
RASGRP3	0.249764	2.54664e-71	0.255161
MIS18BP1	0.249712	2.72667e-71	0.255106
PTBP3	0.249362	4.33101e-71	0.254732
CHRM2	-0.249275	4.86142e-71	-0.254639
BICDL1	0.249026	6.74568e-71	0.254374
CMTM7	0.249017	6.82948e-71	0.254364
LPP	-0.248896	8.0094e-71	-0.254235
EZH2	0.248751	9.69257e-71	0.254081
ADI1	-0.248743	9.79667e-71	-0.254072
PSCA	-0.248567	1.23444e-70	-0.253885
EMB	0.248492	1.36379e-70	0.253805
MCM7	0.248478	1.38843e-70	0.25379
ENG	0.2482	2.00078e-70	0.253494
SLFN5	0.248185	2.04165e-70	0.253477
VAV1	0.248037	2.47697e-70	0.253321
SLC20A1	0.248009	2.57083e-70	0.25329
IFITM3	-0.24786	3.12625e-70	-0.253131
ITPR2	0.247825	3.27268e-70	0.253094
LAMP2	0.247698	3.86805e-70	0.252958
SLC22A15	0.247537	4.77122e-70	0.252788
KNTC1	0.247454	5.31847e-70	0.252699
KLRG1	0.247439	5.42599e-70	0.252683
CDK14	0.247399	5.71564e-70	0.252641
CD80	0.247352	6.08021e-70	0.25259
TFPI	0.247338	6.19262e-70	0.252576
CHFR	0.24732	6.34284e-70	0.252556
PNCK	-0.247184	7.57209e-70	-0.252412
C1orf21	-0.247164	7.77409e-70	-0.25239
HIST1H2BH	0.247161	7.80725e-70	0.252387
ADD3	0.246959	1.01663e-69	0.252172
IL10RA	0.246814	1.22893e-69	0.252017
SH3BP5	0.246717	1.39362e-69	0.251914
NTMT1	0.246689	1.44578e-69	0.251884
TSC22D3	0.246666	1.49097e-69	0.251859
TRAF2	0.246655	1.51102e-69	0.251848
LY9	0.246612	1.59861e-69	0.251802
PALD1	0.246607	1.61041e-69	0.251796
SEC61B	0.246518	1.80711e-69	0.251702
DMKN	0.246502	1.84549e-69	0.251685
OLFML1	0.246472	1.91832e-69	0.251653
FXYD1	-0.246431	2.02325e-69	-0.25161
ITGAV	0.246423	2.04503e-69	0.251601
RNF166	0.246358	2.22711e-69	0.251532
ALDH1L1	-0.246291	2.4306e-69	-0.25146
HBA2	0.246205	2.71722e-69	0.251369
WNT5A	0.246149	2.92151e-69	0.25131
LRRC8C	0.246102	3.10749e-69	0.251259
PBK	0.245945	3.80859e-69	0.251093
FOXP2	-0.24593	3.88428e-69	-0.251077
CD84	0.245887	4.10816e-69	0.251031
TSPAN14	0.245848	4.32278e-69	0.250989
GCLM	0.245827	4.4449e-69	0.250966
APOBEC3D	0.245565	6.24274e-69	0.250688
STX11	0.245561	6.276e-69	0.250683
WDFY4	0.245422	7.51871e-69	0.250535
HMMR	0.245369	8.05386e-69	0.250479
PLEK	0.245322	8.55837e-69	0.250429
SELENOW	-0.245292	8.8932e-69	-0.250397
EIF4A3	0.24513	1.09771e-68	0.250225
CENPM	0.24502	1.26571e-68	0.250108
EPDR1	0.244951	1.38293e-68	0.250035
OXNAD1	0.244548	2.32854e-68	0.249606
RCSD1	0.244461	2.60593e-68	0.249513
KIF20B	0.244313	3.15547e-68	0.249356
C3orf80	0.243945	5.0708e-68	0.248965
PPP1R14A	-0.243882	5.49955e-68	-0.248898
BUB1B	0.243877	5.53327e-68	0.248893
ICOS	0.243709	6.87586e-68	0.248713
NOL8	0.243468	9.37341e-68	0.248457
CD74	0.24339	1.03552e-67	0.248375
MAOB	-0.243201	1.32099e-67	-0.248173
SGPL1	0.243195	1.32981e-67	0.248168
MTSS2	-0.243081	1.53933e-67	-0.248046
TAGAP	0.242989	1.73317e-67	0.247948
CKAP2	0.242856	2.05522e-67	0.247807
GATA3	0.242848	2.07639e-67	0.247798
PLVAP	0.242811	2.17686e-67	0.247759
SLC31A2	0.242673	2.60009e-67	0.247612
CCR5	0.242396	3.70517e-67	0.247318
CTSE	-0.242324	4.06334e-67	-0.247241
PTTG1IP	-0.242321	4.0794e-67	-0.247238
TNFRSF25	0.242179	4.88985e-67	0.247087
RTKN2	0.242142	5.12288e-67	0.247049
NUDT1	0.242097	5.42625e-67	0.247001
SNRPD1	0.241966	6.41907e-67	0.246861
EGR2	0.241868	7.27001e-67	0.246757
TP53I11	0.241513	1.14395e-66	0.24638
SGCA	-0.241427	1.27646e-66	-0.246288
SAPCD2	0.241394	1.3299e-66	0.246254
RFC3	0.241381	1.35285e-66	0.24624
SEPTIN6	0.241317	1.46825e-66	0.246172
OAF	0.241162	1.78747e-66	0.246008
COL5A3	0.241142	1.83284e-66	0.245987
PLXDC1	0.240725	3.11419e-66	0.245544
CDKN3	0.240716	3.15199e-66	0.245534
JAG2	0.240688	3.26394e-66	0.245504
KNSTRN	0.2405	4.14308e-66	0.245305
HSPA1B	-0.24039	4.76506e-66	-0.245188
MYOCD	-0.24031	5.26819e-66	-0.245104
ARRB2	0.240254	5.65612e-66	0.245044
HAVCR2	0.240102	6.86356e-66	0.244882
LMCD1	0.240048	7.34765e-66	0.244825
PLCD3	-0.240044	7.38622e-66	-0.24482
SMAP2	0.239947	8.35099e-66	0.244717
GINS2	0.239828	9.70439e-66	0.244591
PBX4	0.239644	1.22474e-65	0.244396
PDGFB	0.239597	1.29919e-65	0.244346
SH3PXD2B	0.239404	1.65616e-65	0.244142
VDAC1	0.239329	1.82122e-65	0.244062
DERL3	0.239259	1.99039e-65	0.243988
TESPA1	0.239161	2.25037e-65	0.243884
EDEM1	0.239051	2.58632e-65	0.243767
GAB3	0.238986	2.80452e-65	0.243699
MMP19	0.238964	2.88651e-65	0.243675
TEX10	0.238952	2.92797e-65	0.243663
LITAF	0.238921	3.04419e-65	0.24363
PLXNA4	0.238752	3.76737e-65	0.24345
SH2B3	0.23857	4.73456e-65	0.243257
EREG	-0.238497	5.19099e-65	-0.24318
FAM120A	0.238468	5.38225e-65	0.243149
ADPGK	0.238349	6.24921e-65	0.243023
CYFIP2	0.23828	6.81598e-65	0.24295
RBL1	0.238257	7.0137e-65	0.242926
TACC2	-0.238186	7.67325e-65	-0.24285
KCNQ1	0.238142	8.10133e-65	0.242804
SH2D3C	0.238081	8.75388e-65	0.242738
MYO5A	0.23802	9.44148e-65	0.242674
SLC1A4	0.237909	1.08477e-64	0.242557
MGAT5	0.237793	1.2556e-64	0.242433
DAPK2	0.237762	1.30398e-64	0.242401
RGS19	0.237731	1.35574e-64	0.242368
DACT1	0.237716	1.38223e-64	0.242352
GIMAP5	0.237691	1.42582e-64	0.242325
HIF3A	-0.23763	1.53943e-64	-0.242261
SCML4	0.237573	1.65254e-64	0.2422
LYAR	0.237212	2.59613e-64	0.241817
PFAS	0.237194	2.65379e-64	0.241799
FOXN2	0.237105	2.96565e-64	0.241704
TMEM131L	0.237063	3.12533e-64	0.24166
ACOXL	0.237015	3.31744e-64	0.241609
MREG	0.237003	3.36968e-64	0.241596
GIMAP6	0.236888	3.88588e-64	0.241475
CORIN	0.236861	4.02243e-64	0.241446
CDKN2B	0.236843	4.11246e-64	0.241427
LPXN	0.236743	4.65788e-64	0.241321
NCAPG2	0.236705	4.88164e-64	0.241281
MCTP1	0.236698	4.92369e-64	0.241274
NFAM1	0.236682	5.02412e-64	0.241257
CDC14A	0.23661	5.49499e-64	0.24118
CHSY1	0.236591	5.62724e-64	0.24116
HOXB3	-0.236549	5.93099e-64	-0.241115
PGGHG	0.236491	6.37572e-64	0.241054
FLRT2	0.236438	6.80722e-64	0.240998
OSTF1	0.236415	7.00696e-64	0.240973
NT5E	-0.236335	7.74386e-64	-0.240888
KIF22	0.236183	9.3544e-64	0.240727
RASGRF2	0.236106	1.02938e-63	0.240646
ZC3H12D	0.236095	1.04255e-63	0.240635
PHGR1	-0.236023	1.14094e-63	-0.240558
NTM	0.235993	1.18411e-63	0.240526
MTHFD1	0.235842	1.42752e-63	0.240367
MUC5B	-0.235806	1.49346e-63	-0.240328
SPINK4	-0.235798	1.50762e-63	-0.24032
PECAM1	0.235774	1.55444e-63	0.240294
TPPP3	0.235659	1.79073e-63	0.240173
TNFAIP8	0.23565	1.81145e-63	0.240163
BIRC5	0.235551	2.04702e-63	0.240059
ERN1	0.235536	2.08667e-63	0.240043
SNRPF	0.235428	2.38407e-63	0.239929
TBC1D9	0.235309	2.76504e-63	0.239802
TM6SF1	0.235219	3.08992e-63	0.239707
TLN2	0.235218	3.09275e-63	0.239706
IL4I1	0.235072	3.70308e-63	0.239552
THEMIS2	0.234999	4.05475e-63	0.239474
FPR3	0.234985	4.12543e-63	0.239459
GFI1	0.234952	4.2976e-63	0.239424
MYC	0.234935	4.39082e-63	0.239406
RASGEF1B	0.234921	4.46316e-63	0.239392
FANCI	0.234795	5.21576e-63	0.239258
GOLIM4	0.234471	7.77973e-63	0.238915
LAMA2	0.234384	8.6599e-63	0.238823
MUC3A	-0.234362	8.89997e-63	-0.2388
CENPA	0.234332	9.2375e-63	0.238768
APBA2	0.234331	9.24555e-63	0.238767
PATL2	0.234228	1.04921e-62	0.238659
NRARP	0.234156	1.1463e-62	0.238582
ENO1	0.23413	1.1836e-62	0.238555
CCDC88C	0.233877	1.61731e-62	0.238286
PTBP1	0.233619	2.21858e-62	0.238014
BID	0.233616	2.22713e-62	0.238011
CIP2A	0.233604	2.26137e-62	0.237998
NFKBIE	0.233584	2.317e-62	0.237977
ERICH1	0.23352	2.50444e-62	0.23791
NBEAL2	0.233393	2.92894e-62	0.237775
EML4	0.233256	3.46194e-62	0.237631
CLIC2	0.233233	3.56324e-62	0.237606
CTSZ	0.233165	3.87119e-62	0.237534
PLXND1	0.233123	4.07661e-62	0.237489
PDCD1LG2	0.232983	4.84058e-62	0.237341
PRXL2C	0.232874	5.52785e-62	0.237226
KIF1C	-0.232837	5.78267e-62	-0.237187
ZNF276	0.232741	6.50839e-62	0.237085
RASSF1	0.232672	7.08144e-62	0.237012
SELENOM	-0.232667	7.12633e-62	-0.237007
BZW2	0.232663	7.15628e-62	0.237003
SLC7A6	0.232639	7.3661e-62	0.236978
CTSW	0.232541	8.31007e-62	0.236874
EPYC	0.232497	8.76526e-62	0.236828
MARCKS	0.232441	9.39101e-62	0.236768
FGR	0.232309	1.10249e-61	0.236629
PCNX2	0.232299	1.11558e-61	0.236619
CYP4X1	0.2319	1.81471e-61	0.236197
RAB5B	-0.231866	1.89105e-61	-0.236161
DPYD	0.231857	1.91282e-61	0.236151
CCNB2	0.231759	2.15557e-61	0.236047
RASSF2	0.231585	2.6635e-61	0.235864
PCOLCE	0.231521	2.87848e-61	0.235796
MCM6	0.23145	3.13978e-61	0.235721
NCOA7	0.231435	3.19724e-61	0.235705
SEMA4A	0.231397	3.34583e-61	0.235665
GMIP	0.231366	3.47562e-61	0.235632
CLEC4A	0.231216	4.17136e-61	0.235473
CXCL11	0.23119	4.30553e-61	0.235446
PARP14	0.231081	4.90915e-61	0.235332
MALT1	0.231072	4.96567e-61	0.235322
CPXM1	0.230902	6.10089e-61	0.235142
ST3GAL5	0.230894	6.16144e-61	0.235134
PDXK	0.230874	6.3098e-61	0.235113
CCDC18	0.230724	7.57323e-61	0.234954
L3MBTL3	0.230721	7.59816e-61	0.234951
KIF23	0.230668	8.10169e-61	0.234895
SLC4A7	0.23064	8.38183e-61	0.234865
HSD11B1	0.230588	8.92105e-61	0.234811
DGKZ	0.230571	9.1154e-61	0.234792
P2RX7	0.230472	1.02655e-60	0.234688
RIPOR2	0.230393	1.13019e-60	0.234604
CCM2	0.230262	1.32369e-60	0.234466
TYMS	0.230151	1.51293e-60	0.234349
SLC44A1	0.230092	1.62542e-60	0.234287
SPAG5	0.230077	1.6551e-60	0.234271
TGM2	0.230062	1.6858e-60	0.234255
CEP120	0.230061	1.68654e-60	0.234254
TBC1D31	0.230017	1.77984e-60	0.234207
LSAMP	0.229995	1.82712e-60	0.234184
BICC1	0.229995	1.82718e-60	0.234184
KDM2B	0.229989	1.84145e-60	0.234177
REL	0.229769	2.39837e-60	0.233946
CDH6	0.229657	2.74713e-60	0.233827
PIK3IP1	0.229649	2.77347e-60	0.233819
MMP24OS	-0.229623	2.86158e-60	-0.233791
ASPM	0.229602	2.93521e-60	0.233769
MANEA	0.229564	3.07078e-60	0.23373
RBPMS2	-0.229275	4.34979e-60	-0.233424
DOK2	0.229239	4.54461e-60	0.233386
DNM1	0.229204	4.73818e-60	0.233349
PGD	0.22919	4.81594e-60	0.233335
FLNC	-0.229165	4.96743e-60	-0.233307
TBC1D2	0.229081	5.49076e-60	0.23322
C16orf54	0.228974	6.24594e-60	0.233106
ITGB2	0.228942	6.48845e-60	0.233073
IGSF6	0.228847	7.27604e-60	0.232972
DSE	0.228842	7.31752e-60	0.232967
ENTR1	0.228747	8.20228e-60	0.232867
NCF4	0.228701	8.66197e-60	0.232819
C3orf70	-0.228651	9.20036e-60	-0.232766
RNF125	0.228617	9.58312e-60	0.23273
TMEM65	0.228572	1.01194e-59	0.232682
LDHB	0.228497	1.10686e-59	0.232603
S1PR1	0.22817	1.63733e-59	0.232258
RAD51	0.228123	1.7309e-59	0.232209
C15orf48	0.228102	1.77528e-59	0.232186
SLC7A7	0.228076	1.83064e-59	0.232159
TNIP3	0.228041	1.9089e-59	0.232122
SRSF2	0.227942	2.14931e-59	0.232018
ADA	0.227908	2.23982e-59	0.231981
AKAP1	-0.227905	2.24787e-59	-0.231978
GIMAP2	0.22784	2.42748e-59	0.23191
HIST1H4J	0.227607	3.2069e-59	0.231664
ENPP2	0.227508	3.60914e-59	0.23156
ANLN	0.227491	3.68351e-59	0.231542
GTSE1	0.227344	4.38884e-59	0.231387
KLHL2	0.22729	4.68092e-59	0.23133
TK1	0.227267	4.80789e-59	0.231306
VWA1	-0.227192	5.25533e-59	-0.231227
GIMAP1	0.227176	5.3573e-59	0.23121
SLC12A8	0.227095	5.90021e-59	0.231124
TACC1	-0.226967	6.86729e-59	-0.23099
APOC2	0.226781	8.56783e-59	0.230794
AMIGO2	0.226692	9.53189e-59	0.230699
APOBR	0.226633	1.0215e-58	0.230638
TRIP13	0.226556	1.1201e-58	0.230556
PTGER2	0.226489	1.21287e-58	0.230485
GJD3	0.22648	1.22535e-58	0.230476
SELPLG	0.226466	1.24651e-58	0.230461
SLF1	0.226308	1.50284e-58	0.230295
CCDC34	0.226235	1.6381e-58	0.230218
FANCA	0.226211	1.68566e-58	0.230192
ARHGEF1	0.226094	1.93643e-58	0.230069
SP4	0.226008	2.14465e-58	0.229978
TRA2A	0.225724	2.99848e-58	0.22968
SEMA5A	0.225626	3.36923e-58	0.229576
HSPBAP1	0.225516	3.83336e-58	0.22946
CEP78	0.225491	3.94927e-58	0.229434
OLR1	0.225416	4.31632e-58	0.229355
HMGB2	0.225354	4.6406e-58	0.22929
SEMA7A	0.225314	4.8664e-58	0.229247
LOXL3	0.225222	5.42362e-58	0.229151
COMMD8	0.225125	6.07931e-58	0.229049
EXOSC2	0.224987	7.15266e-58	0.228903
ZG16	-0.224917	7.76803e-58	-0.228829
TM4SF4	-0.224892	8.00361e-58	-0.228803
CIT	0.224706	9.96039e-58	0.228607
SNAPC4	0.224705	9.97625e-58	0.228605
PMEPA1	0.224619	1.10288e-57	0.228516
CAPG	0.224608	1.11827e-57	0.228503
FRMD4A	0.224604	1.12332e-57	0.228499
CENPW	0.224575	1.1619e-57	0.228469
NUP210	0.224552	1.1939e-57	0.228445
CD79B	0.224408	1.41433e-57	0.228293
PPP1R12B	-0.224358	1.49973e-57	-0.22824
TGIF1	0.2242	1.80381e-57	0.228075
PRRX2	0.224183	1.84015e-57	0.228057
CDYL2	0.224082	2.07351e-57	0.227949
FSD1L	0.223846	2.73432e-57	0.227701
ARID3A	0.223841	2.74876e-57	0.227696
TJP1	-0.223831	2.77997e-57	-0.227686
CXCR6	0.223769	2.99034e-57	0.22762
PTPA	0.223738	3.10083e-57	0.227588
TMEM71	0.223696	3.2575e-57	0.227543
APOBEC3H	0.223644	3.45997e-57	0.227489
CENPE	0.223562	3.81233e-57	0.227402
KLF12	0.223536	3.92645e-57	0.227375
TFEC	0.223532	3.94465e-57	0.227371
SNRPB	0.223436	4.41649e-57	0.22727
MSANTD3	0.223421	4.49574e-57	0.227253
CTSD	0.223374	4.7443e-57	0.227205
ZBTB24	0.223266	5.38376e-57	0.227091
HIST1H2BN	0.223086	6.64759e-57	0.226901
NFAT5	0.223078	6.70347e-57	0.226893
RAPGEF1	0.223035	7.0542e-57	0.226847
IL18R1	0.223031	7.08431e-57	0.226844
CDCA3	0.222972	7.58772e-57	0.226782
VRK1	0.222965	7.64795e-57	0.226775
CAMSAP1	0.222874	8.50382e-57	0.226679
LOXL1	0.222794	9.33691e-57	0.226594
NOP58	0.222772	9.57737e-57	0.226571
JAML	0.222769	9.61992e-57	0.226567
FBXO32	-0.222694	1.04958e-56	-0.226489
EGFR	-0.22269	1.05371e-56	-0.226485
ATP2A3	0.222672	1.07618e-56	0.226466
CENPF	0.222641	1.11583e-56	0.226433
ANGPTL1	-0.222548	1.24384e-56	-0.226335
PPDPF	-0.222525	1.27729e-56	-0.226311
ZNF618	0.222463	1.37337e-56	0.226246
M6PR	0.222439	1.41136e-56	0.226221
C1QTNF3	0.222414	1.4527e-56	0.226195
PSAP	0.222316	1.62928e-56	0.226091
RAMP2	0.22231	1.64087e-56	0.226085
TRGC2	0.2223	1.65861e-56	0.226075
VCAM1	0.222284	1.69141e-56	0.226057
ELF4	0.222276	1.7062e-56	0.226049
PPP1CA	0.222244	1.77081e-56	0.226016
FAM53B	0.222095	2.10566e-56	0.225859
ETV1	0.222069	2.16938e-56	0.225832
MAD2L2	0.222044	2.23526e-56	0.225805
TBCD	0.222015	2.31141e-56	0.225774
AMPD3	0.221998	2.35726e-56	0.225757
FZD8	0.221996	2.36243e-56	0.225755
FLT4	0.221865	2.7514e-56	0.225616
PSME2	0.221805	2.94765e-56	0.225554
ATR	0.221684	3.39208e-56	0.225426
LIPH	-0.221671	3.44387e-56	-0.225413
ZSWIM4	0.221564	3.89603e-56	0.225301
PTGDS	0.221509	4.154e-56	0.225242
PIK3R1	-0.221413	4.64216e-56	-0.225142
IFNAR2	0.221381	4.81749e-56	0.225108
EPB41L4B	0.221379	4.83137e-56	0.225105
MFSD14B	0.221248	5.61618e-56	0.224968
PRR11	0.221158	6.23436e-56	0.224873
SLC38A5	0.221023	7.28612e-56	0.224732
S100A16	-0.220861	8.78366e-56	-0.224561
UBE2D1	0.22076	9.87174e-56	0.224455
IL27RA	0.220722	1.03152e-55	0.224415
SESN3	0.22069	1.06998e-55	0.224381
CYP2S1	0.220618	1.16282e-55	0.224306
HIST1H4C	0.220607	1.17804e-55	0.224294
PCDH17	0.220585	1.20834e-55	0.224271
ZNF469	0.220399	1.49647e-55	0.224075
SAMD11	0.220391	1.50998e-55	0.224067
CXCL14	0.220378	1.53224e-55	0.224054
APLNR	0.220367	1.55304e-55	0.224042
PAM	-0.220349	1.58598e-55	-0.224022
SYNE3	0.220293	1.68983e-55	0.223964
DCBLD1	0.220253	1.76972e-55	0.223922
CYTH1	0.220252	1.77216e-55	0.223921
GPM6A	-0.220226	1.82702e-55	-0.223893
PRCP	0.220058	2.21655e-55	0.223717
TRUB2	0.220044	2.25237e-55	0.223702
CRYBG1	0.220008	2.34758e-55	0.223664
C1QBP	0.219979	2.4267e-55	0.223634
AKR1B1	0.219962	2.47472e-55	0.223616
TRDC	0.219845	2.8299e-55	0.223493
PHF19	0.219842	2.83776e-55	0.223491
PAXX	0.219751	3.15128e-55	0.223395
FKBP14	0.219646	3.55364e-55	0.223285
INPP5D	0.219435	4.52643e-55	0.223063
PGS1	0.219325	5.13723e-55	0.222947
FLI1	0.219316	5.19004e-55	0.222937
EIF4A2	-0.2193	5.28663e-55	-0.222921
MCM3	0.219288	5.35738e-55	0.222908
TEAD3	-0.219276	5.43303e-55	-0.222895
GPX2	0.219252	5.58173e-55	0.222871
ZEB2	0.219224	5.76758e-55	0.222841
ADAM11	-0.21912	6.49206e-55	-0.222732
C17orf49	0.219108	6.58576e-55	0.222719
NUP188	0.21909	6.71876e-55	0.2227
ZWINT	0.219082	6.78602e-55	0.222691
ABCD2	0.219039	7.12557e-55	0.222647
BATF	0.218902	8.33823e-55	0.222502
RBP1	0.218838	8.9623e-55	0.222436
CPVL	0.218731	1.01283e-54	0.222323
TDO2	0.2187	1.05003e-54	0.22229
NLRC5	0.218699	1.05039e-54	0.22229
GNGT2	0.218674	1.08137e-54	0.222263
PRUNE2	-0.218647	1.11511e-54	-0.222235
MCM4	0.218404	1.47157e-54	0.221979
TNFAIP6	0.218389	1.49721e-54	0.221964
ARRDC5	0.21835	1.56428e-54	0.221923
CXCL10	0.218346	1.57269e-54	0.221918
TMEM273	0.218325	1.61047e-54	0.221896
CD86	0.218266	1.72235e-54	0.221834
PTPN6	0.21824	1.77452e-54	0.221807
PHGDH	0.218186	1.88541e-54	0.221751
IARS	0.218094	2.09426e-54	0.221654
PUS7	0.217834	2.81472e-54	0.221381
LRMP	0.217757	3.07224e-54	0.2213
CD70	0.217726	3.18165e-54	0.221268
UHRF2	0.217709	3.24576e-54	0.22125
LSM7	0.217618	3.59648e-54	0.221155
ADAM19	0.217528	3.98534e-54	0.22106
HIST1H1E	0.217481	4.20184e-54	0.221011
COL3A1	0.217197	5.80365e-54	0.220712
INTS6L	0.217168	5.9956e-54	0.220682
TXK	0.217159	6.05559e-54	0.220673
CDC42SE2	0.217112	6.38502e-54	0.220624
AGTPBP1	0.217062	6.75775e-54	0.220571
ADAMTS16	0.217021	7.08391e-54	0.220527
KCNK3	-0.216955	7.6265e-54	-0.220459
S100A14	-0.216934	7.81103e-54	-0.220437
CALM2	-0.216886	8.25387e-54	-0.220386
GBP1	0.216836	8.73431e-54	0.220333
APCDD1	0.216739	9.74664e-54	0.220231
TIAM1	0.216707	1.01061e-53	0.220198
SHROOM3	-0.216469	1.32134e-53	-0.219949
FBXW7	0.216443	1.36102e-53	0.219921
SORL1	0.21644	1.36526e-53	0.219918
CYB5R4	0.21644	1.36615e-53	0.219918
NIN	0.216306	1.58785e-53	0.219778
LY96	0.216302	1.59565e-53	0.219773
REEP4	0.216298	1.60356e-53	0.219769
CDCA4	0.21623	1.72992e-53	0.219698
HIST1H1A	0.216212	1.766e-53	0.219679
PYCARD	0.216141	1.91283e-53	0.219605
ZNF521	0.21613	1.93753e-53	0.219593
MT1E	0.216114	1.97335e-53	0.219576
LAPTM4A	-0.215778	2.87889e-53	-0.219224
FBP1	0.215643	3.35277e-53	0.219082
TRAPPC10	0.215632	3.39383e-53	0.21907
ATP1B1	-0.215575	3.61827e-53	-0.219011
HABP4	0.215469	4.07644e-53	0.218899
KCTD17	0.215321	4.81196e-53	0.218745
OSBPL3	0.215308	4.88619e-53	0.21873
SLC1A3	0.215286	5.00378e-53	0.218708
MPHOSPH9	0.215075	6.34052e-53	0.218487
TROAP	0.215014	6.79383e-53	0.218422
ZNF101	0.214999	6.90991e-53	0.218406
MT2A	0.214961	7.21067e-53	0.218366
KCNA3	0.21496	7.21423e-53	0.218366
RGCC	0.214608	1.06999e-52	0.217997
PHTF2	0.214518	1.18375e-52	0.217902
CDC25B	0.214457	1.26626e-52	0.217839
PPP1R14B	0.214362	1.40923e-52	0.217739
JARID2	0.214361	1.40933e-52	0.217738
TRIM14	0.214307	1.49732e-52	0.217682
SVIL	-0.214242	1.61054e-52	-0.217613
HIP1R	0.214231	1.62991e-52	0.217602
ZNRF3	0.214182	1.72258e-52	0.21755
SNX29	0.214059	1.97515e-52	0.217422
CPA3	0.214035	2.02859e-52	0.217396
CDKN2AIPNL	0.213975	2.16843e-52	0.217334
ANKRD10	0.213865	2.4527e-52	0.217218
TNFSF13B	0.213841	2.51939e-52	0.217193
MUC17	-0.213761	2.75327e-52	-0.217109
BEX3	-0.213725	2.86769e-52	-0.217071
GRASP	0.213704	2.93312e-52	0.21705
CYTH4	0.213637	3.15992e-52	0.21698
PTGDR	0.213627	3.19487e-52	0.216969
UGGT1	0.21362	3.22106e-52	0.216962
ADAM33	-0.213595	3.31275e-52	-0.216935
SLC28A3	0.21357	3.40468e-52	0.216909
VPS13C	0.213569	3.41009e-52	0.216908
C1orf198	0.213553	3.46933e-52	0.216892
MELK	0.213391	4.15449e-52	0.216722
KIF11	0.213378	4.2148e-52	0.216708
UBE2E2	0.213309	4.54998e-52	0.216636
DENND2D	0.213299	4.60582e-52	0.216625
SIRPG	0.213294	4.63002e-52	0.21662
NOC2L	0.213195	5.16591e-52	0.216516
RAP2A	0.213174	5.28858e-52	0.216494
CCT2	0.21307	5.93685e-52	0.216385
PIP4K2A	0.213064	5.97713e-52	0.216379
KLRB1	0.213014	6.31955e-52	0.216326
IFI16	0.212958	6.72096e-52	0.216268
FMNL2	0.212879	7.3382e-52	0.216185
C1QTNF6	0.212865	7.44775e-52	0.216171
CCL4L2	0.21286	7.4941e-52	0.216165
GZMH	0.212842	7.64587e-52	0.216146
KREMEN1	0.212731	8.64186e-52	0.21603
C9orf40	0.212711	8.83449e-52	0.21601
HELB	0.212589	1.01183e-51	0.215881
RCL1	0.212583	1.01792e-51	0.215875
PLEKHG1	0.21255	1.05589e-51	0.215841
UGDH	0.212432	1.20317e-51	0.215717
IL18	0.212317	1.36719e-51	0.215596
ARHGAP4	0.212247	1.4761e-51	0.215524
UBASH3B	0.212189	1.57417e-51	0.215463
HOXD10	-0.212153	1.63774e-51	-0.215425
STRBP	0.212094	1.74809e-51	0.215363
GRK3	0.211965	2.01642e-51	0.215228
P2RY13	0.211952	2.04534e-51	0.215214
VRK2	0.211943	2.06551e-51	0.215205
EGR3	0.21187	2.23918e-51	0.215128
BMP2K	0.211857	2.27241e-51	0.215114
PRPF38B	0.211817	2.37255e-51	0.215073
CLEC7A	0.211799	2.42074e-51	0.215054
TTL	0.211757	2.53712e-51	0.21501
LDB3	-0.211751	2.55412e-51	-0.215003
ADAM23	0.211733	2.60341e-51	0.214985
MAP4K4	0.211718	2.64683e-51	0.21497
FAM110A	0.211668	2.79649e-51	0.214917
TRAF3	0.211618	2.95698e-51	0.214864
VOPP1	0.211595	3.03023e-51	0.214841
SEL1L3	0.211495	3.3846e-51	0.214736
ECT2	0.211376	3.85972e-51	0.214611
NME1	0.211309	4.15168e-51	0.214542
GIT2	0.211284	4.27019e-51	0.214515
KNL1	0.211263	4.36802e-51	0.214493
OSM	0.211243	4.46606e-51	0.214472
FGFR2	-0.21122	4.5792e-51	-0.214448
WDR4	0.211169	4.84214e-51	0.214395
MAN1A1	0.211029	5.65025e-51	0.214248
LFNG	0.211025	5.67649e-51	0.214244
IL12RB1	0.21101	5.76895e-51	0.214228
CDCA5	0.210993	5.87689e-51	0.214211
GATA2	0.210935	6.26704e-51	0.214149
UBE2I	0.2107	8.10878e-51	0.213903
NUF2	0.21055	9.55957e-51	0.213746
IGFBP6	0.210524	9.82646e-51	0.21372
TIE1	0.210517	9.90146e-51	0.213713
TLR8	0.210447	1.06999e-50	0.213639
CHRNA3	-0.210424	1.09714e-50	-0.213615
PNMA2	0.210399	1.12729e-50	0.213589
BLNK	0.210272	1.29508e-50	0.213456
RRM2	0.210238	1.34412e-50	0.213421
WDFY1	0.210167	1.45275e-50	0.213346
GAD1	0.210163	1.45994e-50	0.213341
FOXP4	-0.210054	1.64321e-50	-0.213228
RALGDS	0.210028	1.69083e-50	0.213201
CCBE1	-0.210022	1.70162e-50	-0.213195
TMOD1	-0.209918	1.90736e-50	-0.213086
JAG1	0.209828	2.10428e-50	0.212991
CD40LG	0.209741	2.31308e-50	0.212901
DDX31	0.209663	2.51805e-50	0.212819
MCM5	0.209615	2.65532e-50	0.212768
RASSF3	-0.209543	2.87265e-50	-0.212693
ELOVL5	0.209519	2.94647e-50	0.212669
ATM	0.209435	3.22938e-50	0.21258
CYC1	0.209349	3.54503e-50	0.212491
BTBD11	0.209314	3.68445e-50	0.212454
LRR1	0.209304	3.72677e-50	0.212443
TOX2	0.209271	3.86102e-50	0.212409
TRNT1	0.209109	4.60728e-50	0.212239
HNRNPF	0.209004	5.16434e-50	0.212129
CENPJ	0.208986	5.26471e-50	0.212111
EVL	0.208919	5.66387e-50	0.21204
SMC2	0.208912	5.70695e-50	0.212033
PDRG1	0.20886	6.03599e-50	0.211979
STC2	0.2088	6.44147e-50	0.211916
G0S2	0.208779	6.59384e-50	0.211894
DEPDC1B	0.208709	7.10939e-50	0.211821
ADAMTS9	0.2087	7.18143e-50	0.211812
SLC2A3	0.208657	7.52299e-50	0.211767
CPPED1	0.208603	7.97708e-50	0.21171
SCARF2	0.208576	8.21531e-50	0.211682
IRAK3	0.208516	8.76871e-50	0.211619
RHNO1	0.208493	8.98815e-50	0.211595
SPDEF	-0.208448	9.43581e-50	-0.211549
CKLF	0.208431	9.61188e-50	0.211531
CCN2	0.208424	9.68799e-50	0.211523
CENPI	0.208351	1.04783e-49	0.211447
TYMP	0.208347	1.0528e-49	0.211443
NTSR1	-0.208338	1.0636e-49	-0.211433
SYT11	0.208336	1.06518e-49	0.211432
GNG10	0.208206	1.22704e-49	0.211295
DBNDD2	-0.208199	1.23593e-49	-0.211288
PDE10A	0.20819	1.24825e-49	0.211278
HS3ST3B1	0.208184	1.25578e-49	0.211273
MAT1A	0.208164	1.28356e-49	0.211251
ANK1	0.208096	1.38135e-49	0.211181
CYP7B1	0.208081	1.40397e-49	0.211165
SS18L2	0.207978	1.5693e-49	0.211057
AQP1	-0.207938	1.63981e-49	-0.211015
CALHM6	0.207878	1.74876e-49	0.210952
KIF20A	0.207811	1.8795e-49	0.210883
CDH2	0.207691	2.14079e-49	0.210757
NFATC1	0.207589	2.38856e-49	0.210651
GCH1	0.207563	2.45602e-49	0.210624
CCN4	0.207498	2.63418e-49	0.210556
ADGRE2	0.207452	2.76881e-49	0.210508
TOR1A	0.207423	2.85854e-49	0.210477
BRCA2	0.207373	3.01692e-49	0.210424
CEP85	0.207357	3.06768e-49	0.210408
WDR5	0.207263	3.39628e-49	0.210309
TTK	0.207181	3.7089e-49	0.210224
HILPDA	0.20713	3.91952e-49	0.21017
ZNF219	-0.20712	3.9621e-49	-0.21016
RAD54L	0.207114	3.98396e-49	0.210155
CPNE5	0.206954	4.73451e-49	0.209987
BORA	0.206906	4.98565e-49	0.209937
CCDC86	0.206855	5.26539e-49	0.209884
MFNG	0.206709	6.16248e-49	0.209731
HIST1H2AK	0.206688	6.29768e-49	0.20971
SMC5	0.206686	6.31364e-49	0.209707
CDK4	0.206581	7.06805e-49	0.209597
KLHL3	0.206579	7.07984e-49	0.209596
TMEM132A	0.206559	7.2401e-49	0.209574
ORAI2	0.206545	7.34517e-49	0.20956
ULK4	0.206507	7.64807e-49	0.20952
LBH	0.206499	7.71599e-49	0.209512
DUSP10	0.206489	7.80021e-49	0.209501
CAMK1D	0.206475	7.92326e-49	0.209486
CST3	-0.206469	7.97312e-49	-0.20948
CENPH	0.20646	8.0494e-49	0.209471
ELK3	0.206398	8.5983e-49	0.209406
CHIT1	0.206358	8.97885e-49	0.209364
CENPP	0.206296	9.59839e-49	0.209299
CDKN2A	0.206224	1.03596e-48	0.209225
APOL4	0.206206	1.05609e-48	0.209206
INCENP	0.206185	1.08103e-48	0.209183
NCOA3	0.206159	1.11158e-48	0.209156
KDR	0.206158	1.11201e-48	0.209156
LRP12	0.206088	1.19925e-48	0.209082
RNF149	0.205971	1.35936e-48	0.20896
CENPK	0.205773	1.67957e-48	0.208753
TMEM54	-0.205707	1.80183e-48	-0.208684
GPX7	0.205695	1.82549e-48	0.208672
PHPT1	0.205694	1.82734e-48	0.208671
CRACR2A	0.205492	2.26742e-48	0.20846
MYO1C	-0.205413	2.46507e-48	-0.208378
LUM	0.205389	2.53067e-48	0.208352
CFB	-0.20537	2.58118e-48	-0.208333
DIAPH3	0.20533	2.69512e-48	0.208291
MYO9B	0.205208	3.06955e-48	0.208163
MBD2	0.205143	3.28937e-48	0.208095
TSPAN1	-0.205137	3.31059e-48	-0.208089
TFAP4	0.205081	3.51161e-48	0.208031
CTSS	0.205038	3.67547e-48	0.207987
MGAT4B	0.204982	3.90241e-48	0.207928
NUP88	0.204874	4.38057e-48	0.207814
CNOT7	0.204873	4.38184e-48	0.207814
LPIN2	0.204851	4.48733e-48	0.207791
LIMK1	0.204816	4.65575e-48	0.207755
RECQL	0.204793	4.77206e-48	0.20773
GPR65	0.204691	5.31611e-48	0.207624
IFT80	0.20468	5.37949e-48	0.207613
NUDT14	0.204525	6.346e-48	0.20745
KIFC3	0.204493	6.56251e-48	0.207417
MCUB	0.20433	7.80504e-48	0.207247
CITED1	0.204327	7.829e-48	0.207244
PTAFR	0.204298	8.06982e-48	0.207214
GPR183	0.204102	9.93386e-48	0.207009
SORD	0.203979	1.13169e-47	0.206881
MMP2	0.203964	1.15015e-47	0.206865
MBNL2	-0.203927	1.19595e-47	-0.206826
C20orf27	0.203921	1.20375e-47	0.20682
LRP8	0.203873	1.26628e-47	0.20677
SMCO4	0.203849	1.29908e-47	0.206745
WHRN	0.203814	1.34831e-47	0.206708
METTL1	0.203625	1.64611e-47	0.206511
MGAT4A	0.203592	1.70346e-47	0.206477
ARPC1B	0.203562	1.75826e-47	0.206446
EED	0.203562	1.75845e-47	0.206446
NREP	0.203397	2.09402e-47	0.206273
ZNF217	0.203368	2.1591e-47	0.206243
CCR8	0.203361	2.17497e-47	0.206236
FANCC	0.203332	2.24309e-47	0.206206
TMEM45A	-0.203272	2.38904e-47	-0.206143
RPUSD1	0.203264	2.40821e-47	0.206135
SLC43A2	0.203254	2.43412e-47	0.206125
TMEM243	0.203241	2.46883e-47	0.206111
ST8SIA1	0.203151	2.71287e-47	0.206017
SEC14L1	0.203149	2.72078e-47	0.206015
DAZAP1	0.203105	2.84858e-47	0.205969
GINS1	0.203023	3.10492e-47	0.205884
GPNMB	0.202961	3.31622e-47	0.205819
HSPB7	-0.202926	3.43901e-47	-0.205783
PLK4	0.202905	3.51717e-47	0.20576
H2AFZ	0.202897	3.5459e-47	0.205752
CCNA2	0.202849	3.73198e-47	0.205702
HNRNPA2B1	0.202835	3.78697e-47	0.205687
LACTB2	0.202819	3.84874e-47	0.205671
TICRR	0.202799	3.93341e-47	0.205649
CARD9	0.202761	4.08996e-47	0.205611
STRIP2	0.202752	4.12999e-47	0.205601
ZNF367	0.202715	4.29444e-47	0.205562
MICOS10	0.202622	4.73593e-47	0.205465
LGALS1	0.202494	5.41792e-47	0.205332
PMPCA	0.202434	5.77127e-47	0.205269
ADGRF5	0.202383	6.08921e-47	0.205216
RHEBL1	0.202332	6.42216e-47	0.205163
G2E3	0.20233	6.43563e-47	0.205161
ATAD2	0.202323	6.48149e-47	0.205154
RC3H2	0.202299	6.64488e-47	0.205129
DTYMK	0.202031	8.80812e-47	0.204849
LAT	0.201974	9.34352e-47	0.20479
SPP1	-0.201955	9.53539e-47	-0.20477
CANT1	-0.201935	9.74178e-47	-0.204748
DHX15	0.201908	1.00136e-46	0.204721
PDZRN4	-0.201882	1.02962e-46	-0.204693
SLCO3A1	0.201858	1.05534e-46	0.204669
CTSH	0.201683	1.26691e-46	0.204487
CLSTN1	-0.201649	1.31364e-46	-0.204451
YBX3	-0.201641	1.32472e-46	-0.204442
PPT1	0.201628	1.34185e-46	0.204429
SF3B3	0.201618	1.35692e-46	0.204418
TUBA1C	0.201611	1.36696e-46	0.204411
CPM	0.201577	1.41561e-46	0.204376
TEX9	0.201552	1.45374e-46	0.20435
GPR141	0.20155	1.45654e-46	0.204348
SLC12A2	0.201546	1.46323e-46	0.204343
OSR1	-0.201504	1.52834e-46	-0.2043
KCNMB1	-0.201465	1.59125e-46	-0.204259
DNAJC7	0.201451	1.61581e-46	0.204244
WSB1	-0.201368	1.76239e-46	-0.204157
KIF18A	0.20136	1.77604e-46	0.20415
SOGA3	0.201309	1.87269e-46	0.204097
KLRC4	0.201294	1.90269e-46	0.204081
SAAL1	0.201281	1.92937e-46	0.204067
SPNS2	0.201281	1.92962e-46	0.204067
STAT5A	0.201266	1.95954e-46	0.204052
TMEM156	0.201265	1.96059e-46	0.204051
KIF2C	0.201257	1.97813e-46	0.204042
LDB2	0.201249	1.99494e-46	0.204034
GALR2	-0.201166	2.17559e-46	-0.203947
TDP1	0.20116	2.18744e-46	0.203942
PLXNA1	0.201138	2.23896e-46	0.203918
NCAPD2	0.201135	2.24649e-46	0.203915
CHEK1	0.201076	2.38949e-46	0.203853
CDK1	0.201056	2.44036e-46	0.203832
SKP2	0.201023	2.52415e-46	0.203799
PILRA	0.20099	2.61321e-46	0.203764
CD300A	0.200986	2.62332e-46	0.20376
TMPO	0.200927	2.79004e-46	0.203698
BSPRY	0.200913	2.83015e-46	0.203684
CELF2	0.200909	2.84216e-46	0.20368
SYNE2	0.200896	2.88298e-46	0.203666
HNRNPA0	0.200872	2.95471e-46	0.203641
FRG1	0.200871	2.9578e-46	0.20364
TBC1D4	0.20083	3.0867e-46	0.203597
MAD2L1	0.200778	3.25732e-46	0.203543
ADGRL2	0.200746	3.367e-46	0.20351
RPIA	0.200717	3.47014e-46	0.20348
TRABD	0.200629	3.80478e-46	0.203388
HTRA1	0.200597	3.93436e-46	0.203354
ARHGEF28	0.200569	4.04893e-46	0.203325
MCM8	0.200478	4.45149e-46	0.20323
FXYD3	-0.200451	4.57806e-46	-0.203202
APLP2	-0.200385	4.90189e-46	-0.203134
CXCL8	0.200317	5.26205e-46	0.203063
TATDN2	0.200157	6.21298e-46	0.202896
CELSR1	0.20006	6.87044e-46	0.202795
SH3TC1	0.200016	7.18749e-46	0.202749
GAR1	0.199998	7.32855e-46	0.20273
IFI30	0.199991	7.37591e-46	0.202723
MBOAT2	0.19999	7.38783e-46	0.202722
C2CD2	0.199962	7.60588e-46	0.202693
EPHX4	0.199817	8.83168e-46	0.202542
CDC45	0.199694	1.00343e-45	0.202414
NFIA	-0.199615	1.08845e-45	-0.202332
GALM	0.199612	1.09252e-45	0.202328
HEYL	0.199556	1.15801e-45	0.20227
KRT13	-0.199541	1.1753e-45	-0.202255
ZWILCH	0.199403	1.3564e-45	0.20211
ABHD17B	0.19935	1.43181e-45	0.202056
PARP8	0.199324	1.47102e-45	0.202028
IL18RAP	0.199238	1.60695e-45	0.201939
RAB20	0.199232	1.61709e-45	0.201933
CDH13	0.199222	1.63359e-45	0.201923
ECSCR	0.199174	1.71806e-45	0.201872
MIPEP	0.199171	1.72346e-45	0.201869
CENPN	0.199144	1.7708e-45	0.201841
MIS18A	0.199143	1.77265e-45	0.20184
CLSPN	0.199087	1.87815e-45	0.201782
SYTL4	-0.199064	1.92375e-45	-0.201758
TENM3	0.199047	1.95689e-45	0.20174
PTPRE	0.198987	2.08178e-45	0.201678
ADCY3	0.198948	2.16812e-45	0.201637
SYNM	-0.198897	2.286e-45	-0.201583
TNFRSF17	0.198895	2.28989e-45	0.201582
CSTA	0.198836	2.4335e-45	0.20152
PPIH	0.198738	2.69229e-45	0.201418
ORC6	0.198735	2.69885e-45	0.201416
TRERF1	0.198705	2.7835e-45	0.201384
DGAT1	-0.198683	2.84738e-45	-0.201361
PTDSS1	0.198671	2.88307e-45	0.201349
NEMP1	0.198655	2.93192e-45	0.201332
NUP107	0.198593	3.12564e-45	0.201267
ODF2	0.198588	3.14088e-45	0.201262
MAPK11	0.198526	3.34705e-45	0.201198
DTNA	-0.198488	3.48038e-45	-0.201158
ORC1	0.198478	3.51583e-45	0.201148
BLM	0.198423	3.72289e-45	0.20109
POLQ	0.198371	3.92476e-45	0.201037
PSD4	0.198321	4.13374e-45	0.200984
TBC1D2B	0.198301	4.21856e-45	0.200963
HPCAL1	0.198295	4.24248e-45	0.200958
DNMT1	0.198291	4.26024e-45	0.200953
ZNF385A	0.198278	4.31985e-45	0.200939
ZDHHC13	0.198207	4.64406e-45	0.200866
SARDH	0.198193	4.71068e-45	0.200851
SSRP1	0.198179	4.77956e-45	0.200837
DSCC1	0.198139	4.98165e-45	0.200795
HSP90AA1	0.198101	5.17842e-45	0.200755
SPINK1	0.198051	5.45169e-45	0.200703
KIF18B	0.198012	5.67718e-45	0.200662
RARB	0.197966	5.95138e-45	0.200614
ICAM3	0.197939	6.11724e-45	0.200586
BTK	0.197905	6.33017e-45	0.200552
IPCEF1	0.197889	6.43434e-45	0.200535
CADM1	0.197836	6.79806e-45	0.200479
LTA4H	0.197758	7.36083e-45	0.200398
NT5DC2	0.197649	8.22817e-45	0.200285
QSOX2	0.197613	8.538e-45	0.200247
C1orf54	0.197575	8.88006e-45	0.200208
WDR76	0.197572	8.90446e-45	0.200205
UBTD1	0.197465	9.93899e-45	0.200093
ZNF281	0.197433	1.02606e-44	0.20006
ABRACL	0.197318	1.15459e-44	0.19994
PRKDC	0.197288	1.19008e-44	0.199909
GZMM	0.197203	1.29804e-44	0.199821
SOX18	0.197065	1.49522e-44	0.199677
ANO9	0.196879	1.80758e-44	0.199483
GPCPD1	0.196772	2.01438e-44	0.199373
FAM210A	0.196757	2.04517e-44	0.199357
PRR16	0.196719	2.1257e-44	0.199318
ZDHHC2	0.196719	2.12775e-44	0.199317
CEP135	0.196698	2.17174e-44	0.199296
HVCN1	0.19666	2.2594e-44	0.199255
FEN1	0.196654	2.27309e-44	0.199249
GLI2	0.196641	2.30325e-44	0.199236
STMN1	0.196595	2.41181e-44	0.199189
HSPA14-1	0.196576	2.46068e-44	0.199168
GNB1L	0.196546	2.53567e-44	0.199137
EXOSC8	0.196521	2.60206e-44	0.199111
AFAP1L2	0.196458	2.77387e-44	0.199046
GTDC1	0.196401	2.93971e-44	0.198986
GALNT6	0.196368	3.04015e-44	0.198952
IRAK4	0.196346	3.10688e-44	0.19893
RNF144A	0.196326	3.17107e-44	0.198909
SLC44A4	-0.196317	3.20165e-44	-0.198899
CD3EAP	0.196292	3.28387e-44	0.198873
REXO4	0.19629	3.29026e-44	0.198871
AGK	0.196237	3.47242e-44	0.198816
LDLRAD3	0.196221	3.53012e-44	0.198799
DSTN	-0.19616	3.75417e-44	-0.198736
ANAPC1	0.196158	3.76192e-44	0.198734
PRIM2	0.196126	3.88562e-44	0.1987
CYP1B1	0.196049	4.20182e-44	0.19862
SBNO1	0.196001	4.4137e-44	0.19857
CDK6	0.195978	4.5159e-44	0.198546
ASRGL1	0.19594	4.69098e-44	0.198507
GPR63	0.195868	5.04777e-44	0.198432
NOP2	0.195837	5.20729e-44	0.1984
CNDP2	0.195801	5.40124e-44	0.198363
PHTF1	0.195789	5.46759e-44	0.19835
HTR2B	-0.195737	5.76359e-44	-0.198296
KLRC3	0.195677	6.12483e-44	0.198234
PINX1	0.195666	6.19507e-44	0.198222
ADORA2A	0.195629	6.43085e-44	0.198184
S1PR4	0.195609	6.56247e-44	0.198163
HPS5	0.195562	6.8807e-44	0.198114
AC091057.6	0.19556	6.89449e-44	0.198112
CITED4	-0.19546	7.62678e-44	-0.198008
GNG11	0.19532	8.78584e-44	0.197863
HSPB6	-0.195208	9.84471e-44	-0.197746
FASLG	0.195159	1.03459e-43	0.197695
ESAM	0.195154	1.03962e-43	0.19769
POC1A	0.195131	1.06371e-43	0.197666
HSPD1	0.195101	1.09669e-43	0.197634
SLC36A1	0.195062	1.14102e-43	0.197594
PTGER3	-0.195047	1.15799e-43	-0.197578
SLC19A1	0.194976	1.24335e-43	0.197505
WDR34	0.194956	1.26894e-43	0.197484
ENDOG	0.194923	1.31174e-43	0.19745
ZGRF1	0.194877	1.37485e-43	0.197402
TNFAIP2	0.194851	1.41126e-43	0.197375
R3HDM1	0.19482	1.45653e-43	0.197342
ASF1B	0.194791	1.4987e-43	0.197313
ERG	0.194786	1.50648e-43	0.197307
MAPK12	0.194772	1.52722e-43	0.197293
RCC1	0.194717	1.61431e-43	0.197236
PITPNC1	0.194702	1.63887e-43	0.19722
ZG16B	-0.194664	1.70283e-43	-0.197181
SUFU	0.19466	1.7106e-43	0.197176
SMCHD1	0.194634	1.75571e-43	0.197149
SNX30	0.194402	2.21651e-43	0.196908
PRPF19	0.194368	2.29404e-43	0.196873
GJC1	-0.194362	2.30754e-43	-0.196867
UGT1A1	-0.194324	2.39792e-43	-0.196827
TRMT61B	0.194321	2.40625e-43	0.196823
ABLIM3	0.194302	2.45256e-43	0.196804
RAI14	0.194293	2.47437e-43	0.196795
DNA2	0.194208	2.69504e-43	0.196706
TWNK	0.194206	2.70033e-43	0.196704
NFIB	-0.194144	2.87458e-43	-0.19664
SLC7A8	0.194131	2.91184e-43	0.196626
PAPSS1	0.194124	2.93178e-43	0.196619
FIGNL1	0.194041	3.18649e-43	0.196533
RAPGEF6	0.193944	3.51135e-43	0.196432
CENPU	0.193905	3.65092e-43	0.196392
PDCD11	0.193636	4.78049e-43	0.196112
PTPDC1	0.193591	5.00359e-43	0.196065
SLC25A4	-0.193568	5.11964e-43	-0.196041
COG1	-0.193478	5.60193e-43	-0.195948
MAZ	0.193478	5.60288e-43	0.195948
BCL2A1	0.193335	6.46076e-43	0.1958
TLR4	0.193322	6.5451e-43	0.195786
PHYHIP	-0.193246	7.064e-43	-0.195707
SUSD2	0.193221	7.2399e-43	0.195681
DHFR	0.193198	7.41163e-43	0.195657
DCTPP1	0.193163	7.67218e-43	0.195621
PMAIP1	0.193111	8.07937e-43	0.195567
INTS2	0.193099	8.18276e-43	0.195554
DDHD1	0.192982	9.19661e-43	0.195432
SNX5	0.192958	9.41929e-43	0.195407
C21orf58	0.192908	9.89797e-43	0.195356
FAM81A	0.192903	9.94126e-43	0.195351
SORBS1	-0.192883	1.01486e-42	-0.19533
TMEM158	0.192847	1.05209e-42	0.195292
CAPN6	0.192802	1.1004e-42	0.195245
CACNA1C	-0.192777	1.12783e-42	-0.19522
NANS	0.19265	1.27967e-42	0.195088
CCDC167	0.192632	1.30277e-42	0.195069
NBAS	0.19261	1.33226e-42	0.195046
PSTPIP1	0.192581	1.37116e-42	0.195016
CDCA8	0.192576	1.37752e-42	0.195011
C9orf78	0.192222	1.95784e-42	0.194644
PRAG1	0.19206	2.30071e-42	0.194475
CASP2	0.192038	2.35058e-42	0.194453
GGA2	0.192017	2.40065e-42	0.194431
AP3M2	0.191988	2.4703e-42	0.194401
PUS1	0.191987	2.47322e-42	0.194399
SPINDOC	0.191978	2.49509e-42	0.19439
TMEM60	0.191937	2.59954e-42	0.194347
BRI3	0.191871	2.77551e-42	0.194279
PCCB	0.191791	3.00416e-42	0.194196
PPWD1	0.191789	3.01082e-42	0.194194
IRAK1	0.191786	3.01962e-42	0.19419
FCGR2B	0.191751	3.12458e-42	0.194155
RAB15	0.191749	3.13106e-42	0.194153
NPRL3	0.191677	3.36471e-42	0.194077
P2RY8	0.191672	3.37837e-42	0.194073
MAP2K6	0.19162	3.55981e-42	0.194018
SIPA1	0.191612	3.58585e-42	0.19401
TMC6	0.19161	3.59333e-42	0.194008
TTF1	0.191598	3.63617e-42	0.193996
IRF1	0.191469	4.13324e-42	0.193861
MEDAG	0.191463	4.15514e-42	0.193856
TERF2	0.191436	4.27081e-42	0.193827
POLR3K	0.191384	4.49365e-42	0.193774
FBXO5	0.191335	4.719e-42	0.193722
SLC9A7	0.191217	5.30271e-42	0.1936
SCO2	0.191185	5.4729e-42	0.193566
SERPINB6	-0.191128	5.785e-42	-0.193508
SCIMP	0.191087	6.02466e-42	0.193466
CEP152	0.190996	6.59308e-42	0.193371
CKAP5	0.190953	6.87561e-42	0.193327
ARHGAP17	0.190853	7.59443e-42	0.193222
SPINT2	-0.190852	7.5974e-42	-0.193221
SKA3	0.190814	7.89137e-42	0.193182
CHST2	0.190792	8.06324e-42	0.193159
WDHD1	0.190766	8.27528e-42	0.193131
BUB3	0.190731	8.56166e-42	0.193096
SGO2	0.190727	8.59413e-42	0.193092
EEF2	-0.190721	8.64988e-42	-0.193085
ATAD5	0.190675	9.04728e-42	0.193038
HSPB11	0.190671	9.08199e-42	0.193034
CBL	0.190585	9.8835e-42	0.192944
QSOX1	-0.190495	1.08021e-41	-0.192851
MAP3K1	0.190472	1.10511e-41	0.192827
SCLT1	0.190423	1.15915e-41	0.192776
SRR	0.190391	1.1968e-41	0.192743
ADAT2	0.190357	1.23721e-41	0.192707
C2	0.190357	1.23749e-41	0.192707
CD151	-0.190356	1.23886e-41	-0.192706
IFFO1	0.190278	1.33654e-41	0.192626
CREB3	-0.190269	1.34945e-41	-0.192616
ANKRD22	0.190116	1.56792e-41	0.192457
HENMT1	0.190102	1.5897e-41	0.192443
NRIP1	0.189987	1.77954e-41	0.192323
ITGB3	-0.18992	1.90078e-41	-0.192254
MATK	0.18984	2.05481e-41	0.192171
GUF1	0.189832	2.07038e-41	0.192163
CKAP2L	0.189764	2.21484e-41	0.192092
GSN	-0.189643	2.49181e-41	-0.191967
CXorf21	0.189642	2.49559e-41	0.191966
AKIRIN2	0.189568	2.68282e-41	0.191889
TBC1D16	0.189479	2.92754e-41	0.191796
HECW1	0.189438	3.04657e-41	0.191754
GNL3	0.189401	3.15789e-41	0.191716
HOMER3	0.189382	3.21721e-41	0.191696
TIMP1	0.189347	3.32983e-41	0.19166
BYSL	0.189333	3.37409e-41	0.191646
ZNF75A	0.189289	3.52313e-41	0.1916
ARAP2	0.189239	3.70153e-41	0.191547
DES	-0.189196	3.8582e-41	-0.191503
PGM2L1	0.189194	3.86694e-41	0.191501
WDFY2	0.189147	4.04752e-41	0.191453
RNASE6	0.189136	4.09045e-41	0.191441
ANG	-0.189114	4.18167e-41	-0.191418
INIP	0.189078	4.32893e-41	0.191381
COA1	0.189055	4.42967e-41	0.191357
NXT2	0.189022	4.57189e-41	0.191323
CCNH	0.188984	4.74665e-41	0.191283
POLR2G	0.188971	4.8046e-41	0.19127
SGTB	0.18897	4.8136e-41	0.191268
JPH2	-0.188954	4.88654e-41	-0.191252
PCSK5	0.188945	4.9314e-41	0.191243
SLC49A3	0.188823	5.55177e-41	0.191117
CCDC9B	-0.188782	5.77944e-41	-0.191074
TMEM14C	-0.188744	5.99996e-41	-0.191034
SLC38A6	0.188711	6.19555e-41	0.191
P2RY6	0.188701	6.25116e-41	0.19099
TRIM22	0.188635	6.67068e-41	0.190921
C18orf54	0.188512	7.51529e-41	0.190794
MLH1	0.188491	7.67066e-41	0.190772
MT1F	0.188464	7.87923e-41	0.190744
NOS2	0.188413	8.27422e-41	0.190692
BHLHE41	0.188408	8.31648e-41	0.190686
MAF1	-0.188388	8.47796e-41	-0.190666
CIAO2A	0.188227	9.91921e-41	0.190498
PPFIBP2	0.188226	9.92739e-41	0.190497
LIG1	0.188177	1.04133e-40	0.190446
TIMM8A	0.188025	1.20701e-40	0.190289
AC073111.4	0.188013	1.22071e-40	0.190277
LST1	0.187969	1.27349e-40	0.190231
TWISTNB	0.187965	1.27924e-40	0.190227
PDE6D	0.187919	1.33669e-40	0.19018
GLB1L2	0.18791	1.34897e-40	0.19017
RAD54B	0.187893	1.37103e-40	0.190152
GEN1	0.187844	1.43771e-40	0.190102
COL6A3	0.18783	1.4573e-40	0.190087
SGK1	0.187762	1.55722e-40	0.190016
TPST1	0.187754	1.56968e-40	0.190008
NCBP1	0.187751	1.57345e-40	0.190005
SHCBP1	0.187631	1.76842e-40	0.18988
MAGOH	0.187612	1.80045e-40	0.189861
HEY1	0.187609	1.80528e-40	0.189858
MILR1	0.187605	1.81202e-40	0.189854
CDCA2	0.187481	2.04455e-40	0.189725
SYTL3	0.187472	2.06173e-40	0.189716
CMSS1	0.187459	2.08753e-40	0.189702
SENP7	0.187454	2.09752e-40	0.189697
ADAT1	0.187377	2.25918e-40	0.189618
MAD1L1	0.187374	2.26693e-40	0.189614
TRMU	0.187341	2.34098e-40	0.18958
ATP11C	0.187309	2.41424e-40	0.189547
NFKBID	0.187303	2.4282e-40	0.18954
ARNTL2	0.187289	2.45994e-40	0.189526
DDR1	-0.187272	2.5025e-40	-0.189508
NUDT5	0.187248	2.56113e-40	0.189483
MAPKAPK3	0.187246	2.56483e-40	0.189482
TRAPPC2L	0.187136	2.85313e-40	0.189367
TRIM25	0.187099	2.95736e-40	0.189329
ALKBH2	0.18703	3.1584e-40	0.189258
GINS4	0.187012	3.21611e-40	0.189239
RHBDF2	0.186968	3.35312e-40	0.189194
CDC6	0.186939	3.45134e-40	0.189163
CNPY4	0.186887	3.62782e-40	0.189109
FAM49B	0.186887	3.6279e-40	0.189109
DCK	0.186874	3.67256e-40	0.189096
IL12RB2	0.186854	3.74277e-40	0.189076
CEP72	0.1868	3.94296e-40	0.18902
TXNDC5	0.186795	3.96314e-40	0.189014
CCNF	0.186738	4.18714e-40	0.188955
IL1B	0.186673	4.45783e-40	0.188888
TIFA	0.186645	4.58139e-40	0.188858
MDN1	0.186626	4.66625e-40	0.188839
TSKU	0.186588	4.83603e-40	0.1888
CAPZB	0.186525	5.13917e-40	0.188735
POU2F2	0.186509	5.22046e-40	0.188718
PEMT	0.186441	5.57247e-40	0.188647
NUP205	0.18643	5.6303e-40	0.188636
CCL3	0.186347	6.10056e-40	0.18855
VAV3	0.186308	6.33349e-40	0.18851
LINS1	0.186263	6.61521e-40	0.188463
PTAR1	0.186185	7.12461e-40	0.188383
SHISA2	0.186161	7.29499e-40	0.188357
PTPN1	0.186056	8.06747e-40	0.188248
NTNG2	0.186053	8.08859e-40	0.188246
MSANTD2	0.186018	8.36248e-40	0.18821
CBX3	0.186009	8.4421e-40	0.188199
TMEM154	0.185991	8.58525e-40	0.188181
SCLY	0.185972	8.74046e-40	0.188162
PGM5	-0.185949	8.93495e-40	-0.188138
SDS	0.185926	9.14033e-40	0.188114
PSMG3	0.185908	9.297e-40	0.188095
RAB42	0.185891	9.45024e-40	0.188078
NCAPH	0.18586	9.73658e-40	0.188045
CRIM1	-0.185802	1.02954e-39	-0.187985
SLC44A2	0.185754	1.07728e-39	0.187936
ZFP36	-0.185736	1.09652e-39	-0.187917
TCOF1	0.185636	1.20607e-39	0.187814
FHOD1	0.185432	1.46636e-39	0.187602
UTP15	0.185414	1.49251e-39	0.187583
ARSI	0.185386	1.53202e-39	0.187555
CNTNAP2	0.185319	1.63392e-39	0.187485
UBXN11	0.185303	1.65811e-39	0.187469
HJURP	0.18528	1.69565e-39	0.187445
C21orf91	0.185255	1.73634e-39	0.187419
ZNF22	0.185198	1.83409e-39	0.18736
AP4B1	0.185195	1.83886e-39	0.187357
PDK1	0.185164	1.89496e-39	0.187324
TMSB4X	0.185133	1.95107e-39	0.187293
DBF4	0.185082	2.04867e-39	0.18724
MANF	0.185073	2.06626e-39	0.18723
NDC1	0.185055	2.10158e-39	0.187212
SELE	0.185035	2.14241e-39	0.187191
ACAA2	0.185005	2.20444e-39	0.18716
FGD2	0.184978	2.26161e-39	0.187132
PELI1	0.184975	2.2689e-39	0.187129
HAUS6	0.184965	2.29033e-39	0.187119
AUTS2	0.184943	2.33996e-39	0.187095
DKC1	0.184934	2.35898e-39	0.187087
UQCRH	0.184926	2.3781e-39	0.187078
GALC	0.18492	2.3907e-39	0.187072
ITIH5	-0.184914	2.40524e-39	-0.187066
DOK3	0.184867	2.51354e-39	0.187018
SCUBE3	0.184856	2.54098e-39	0.187006
PPP1R14C	0.184845	2.56697e-39	0.186995
FAM20A	0.184776	2.74145e-39	0.186923
CCDC51	0.184767	2.76649e-39	0.186914
MFSD12	0.184757	2.79147e-39	0.186904
CEACAM1	-0.184699	2.95217e-39	-0.186843
HCK	0.184618	3.18871e-39	0.186759
VNN2	0.184615	3.19534e-39	0.186757
HSPB8	-0.184577	3.31281e-39	-0.186718
PRR5	0.184566	3.34965e-39	0.186705
UBA2	0.184561	3.36534e-39	0.1867
DEGS1	0.18454	3.43271e-39	0.186679
RP2	0.184531	3.46173e-39	0.18667
CR1	0.184477	3.64408e-39	0.186614
PGF	0.184399	3.92442e-39	0.186533
CYLD	0.184352	4.10623e-39	0.186484
BICD2	0.184317	4.24328e-39	0.186448
CDC123	0.184315	4.25179e-39	0.186446
DRAM1	0.184251	4.51873e-39	0.186379
MFSD1	0.18425	4.52186e-39	0.186379
TMEM138	0.18423	4.6077e-39	0.186358
SUCNR1	0.184224	4.63458e-39	0.186352
ODC1	0.184156	4.94651e-39	0.186281
CNTLN	0.18414	5.01912e-39	0.186265
RFC5	0.184069	5.37259e-39	0.186191
CXXC5	0.184026	5.59409e-39	0.186147
PSMC3IP	0.183991	5.78319e-39	0.18611
CILP	0.183975	5.87226e-39	0.186094
ANKMY1	0.183958	5.96905e-39	0.186076
SNRNP40	0.183952	6.00011e-39	0.18607
CSE1L	0.183948	6.0213e-39	0.186066
CMKLR1	0.183895	6.33245e-39	0.186011
STRA6	0.183825	6.77094e-39	0.185938
ANKRD13A	0.183815	6.83362e-39	0.185928
DAPP1	0.183786	7.02385e-39	0.185898
WDR62	0.183765	7.16037e-39	0.185877
TIMELESS	0.183723	7.45574e-39	0.185833
PTCHD1	-0.183716	7.50109e-39	-0.185826
CBR4	0.183716	7.5043e-39	0.185826
RGS16	0.183534	8.91738e-39	0.185637
TGOLN2	0.183512	9.09902e-39	0.185615
TAFA4	-0.183507	9.14102e-39	-0.18561
CLU	-0.183477	9.4084e-39	-0.185578
ADRB3	-0.183476	9.41349e-39	-0.185578
MRTO4	0.183468	9.48726e-39	0.185569
SECISBP2	0.183379	1.03192e-38	0.185477
THOC1	0.183367	1.04372e-38	0.185465
CSTF2	0.183343	1.06805e-38	0.18544
PRTFDC1	0.183287	1.12609e-38	0.185382
KRT7	0.183256	1.15915e-38	0.18535
CGAS	0.183237	1.18051e-38	0.18533
SMPD3	-0.183235	1.18218e-38	-0.185328
SF3B1	0.183213	1.20703e-38	0.185305
KLHDC4	0.183173	1.25356e-38	0.185264
DCP2	0.183124	1.31263e-38	0.185214
SERPINB5	-0.183124	1.3128e-38	-0.185213
ZNF69	0.183045	1.4144e-38	0.185132
HMGXB3	0.183026	1.43993e-38	0.185112
PSRC1	0.182972	1.51513e-38	0.185056
CCL22	0.182942	1.55947e-38	0.185024
ACSL5	0.182911	1.60573e-38	0.184992
EPSTI1	0.182874	1.66126e-38	0.184955
PCNA	0.182845	1.70814e-38	0.184924
NAMPT	0.182825	1.74072e-38	0.184904
GTF2H1	0.182809	1.76621e-38	0.184888
MAL	0.182786	1.80512e-38	0.184864
PHACTR2	0.182762	1.84708e-38	0.184839
TSFM	0.182748	1.87103e-38	0.184824
NFATC3	0.182741	1.88385e-38	0.184817
THBS1	0.18273	1.90309e-38	0.184806
CAD	0.182708	1.94348e-38	0.184783
FES	0.182704	1.95115e-38	0.184778
LAMP5	0.182686	1.98468e-38	0.18476
ASAP1	0.182676	2.0023e-38	0.18475
NID2	0.182638	2.07593e-38	0.18471
PHLDA1	0.182632	2.08814e-38	0.184704
BAG2	-0.18263	2.09209e-38	-0.184702
CLTA	0.182626	2.09816e-38	0.184698
STK32C	0.182617	2.11725e-38	0.184688
VAC14	0.18261	2.13155e-38	0.184681
GPR4	0.18258	2.19286e-38	0.18465
POP5	0.182534	2.28976e-38	0.184602
NOP16	0.182527	2.30415e-38	0.184595
MPP6	0.182445	2.48751e-38	0.184511
DDX21	0.182368	2.67472e-38	0.184431
HAS2	0.182327	2.78038e-38	0.184389
GON7	0.182306	2.83684e-38	0.184366
DSN1	0.18229	2.87857e-38	0.18435
AGAP2	0.182182	3.18516e-38	0.184239
CCDC88B	0.182095	3.45518e-38	0.184149
FAM126A	0.182036	3.65198e-38	0.184088
ADGRG6	-0.181892	4.18019e-38	-0.183939
MVB12B	0.181849	4.35499e-38	0.183894
IFT57	0.181798	4.56756e-38	0.183841
STAMBPL1	0.181797	4.56831e-38	0.183841
RUVBL1	0.181725	4.88808e-38	0.183766
PDSS1	0.181647	5.26104e-38	0.183685
NECAP2	0.181616	5.41337e-38	0.183653
TOPBP1	0.181561	5.69704e-38	0.183597
MAML3	0.181526	5.88749e-38	0.183561
CASP10	0.181495	6.06482e-38	0.183528
IPPK	0.181416	6.52363e-38	0.183447
FBL	0.181406	6.58644e-38	0.183436
TCF7L2	-0.181368	6.82483e-38	-0.183397
PRMT3	0.181368	6.82876e-38	0.183396
TP53	0.181244	7.66393e-38	0.183269
COQ2	0.18122	7.83364e-38	0.183244
P2RY11	0.18122	7.83532e-38	0.183244
HMX3	0.181207	7.93377e-38	0.18323
CDK5RAP2	0.181155	8.32714e-38	0.183177
HECW2	0.181126	8.55739e-38	0.183146
MYBL2	0.181111	8.67736e-38	0.183131
CEP192	0.18105	9.18428e-38	0.183068
SPC25	0.181006	9.5663e-38	0.183023
GABPB1	0.181003	9.59366e-38	0.18302
BLK	0.180946	1.01206e-37	0.18296
BCL2	0.180917	1.03979e-37	0.18293
NEDD1	0.180893	1.0632e-37	0.182906
POLG2	0.180892	1.06386e-37	0.182905
MLST8	0.18089	1.06622e-37	0.182902
TENM4	0.180882	1.0744e-37	0.182894
TMEM144	0.18082	1.13791e-37	0.18283
SMIM4	0.180805	1.15331e-37	0.182815
SSNA1	0.1808	1.15958e-37	0.182809
ALYREF	0.18077	1.19159e-37	0.182779
GEMIN5	0.180763	1.1994e-37	0.182772
RNASEH2B	0.180754	1.20979e-37	0.182762
ITPRIP	0.180749	1.21537e-37	0.182757
BTN3A3	0.180659	1.32226e-37	0.182663
PADI2	-0.180654	1.32779e-37	-0.182659
SHMT1	0.180642	1.34259e-37	0.182646
MBD4	0.180608	1.38612e-37	0.182611
TMA7	0.180588	1.41234e-37	0.18259
MTFP1	0.18058	1.42279e-37	0.182582
NOC3L	0.180578	1.42536e-37	0.18258
TCEAL2	-0.180545	1.4692e-37	-0.182546
CBLN3	0.180522	1.50104e-37	0.182522
HIST1H2BG	0.180437	1.62495e-37	0.182434
NR4A3	0.180436	1.62594e-37	0.182433
MPEG1	0.180436	1.62625e-37	0.182433
GNAI2	0.180421	1.6495e-37	0.182417
C1RL	-0.180399	1.68338e-37	-0.182395
GLMN	0.180382	1.71021e-37	0.182377
SRBD1	0.180278	1.88312e-37	0.18227
SWAP70	0.180239	1.9517e-37	0.18223
SMC6	0.180196	2.03187e-37	0.182185
MLEC	0.180138	2.14365e-37	0.182126
KIAA0930	0.180094	2.23316e-37	0.18208
FAM241A	0.180087	2.24845e-37	0.182072
SLC12A6	0.180071	2.28122e-37	0.182056
LSM6	0.180018	2.39613e-37	0.182001
RABAC1	-0.179995	2.44882e-37	-0.181977
SNX8	0.179992	2.45407e-37	0.181975
ABCC4	0.179981	2.48002e-37	0.181963
ADAMTS7	0.179962	2.52459e-37	0.181943
C16orf95	0.179955	2.5411e-37	0.181936
ATP10A	0.179911	2.64646e-37	0.181891
CD109	-0.179873	2.74036e-37	-0.181852
TNFRSF1A	-0.179866	2.75882e-37	-0.181844
ANXA11	-0.17984	2.82727e-37	-0.181817
SLC31A1	0.179804	2.92103e-37	0.18178
DNTTIP2	0.179713	3.17807e-37	0.181686
TP53INP1	0.179658	3.34472e-37	0.181629
PLCG1	0.17961	3.49592e-37	0.18158
SLC2A5	0.179588	3.5685e-37	0.181557
TMEM204	0.179554	3.68169e-37	0.181522
E2F1	0.179452	4.0441e-37	0.181417
ATG7	0.179425	4.14649e-37	0.181389
BOLA3	0.179417	4.17731e-37	0.181381
EXOSC5	0.179366	4.38178e-37	0.181327
RCBTB1	0.179333	4.51555e-37	0.181293
IL17RA	0.179266	4.80477e-37	0.181224
TRPM7	0.179151	5.34134e-37	0.181105
SPC24	0.179123	5.47813e-37	0.181077
CLDN15	0.179055	5.83652e-37	0.181006
KCNJ5	0.17902	6.02517e-37	0.18097
CRLF3	0.17901	6.07886e-37	0.18096
SMARCA5	0.178973	6.29249e-37	0.180921
CPSF3	0.178923	6.58983e-37	0.18087
NTN4	0.178869	6.9238e-37	0.180814
NLN	0.178864	6.95543e-37	0.180809
MT1X	0.178856	7.00727e-37	0.180801
MRE11	0.178849	7.05502e-37	0.180793
NPM3	0.178846	7.07275e-37	0.18079
C12orf49	0.178834	7.1504e-37	0.180778
IL6R	0.17881	7.3129e-37	0.180753
MTRF1	0.178783	7.49287e-37	0.180726
NOVA2	0.178776	7.54236e-37	0.180718
LONP1	0.178665	8.3522e-37	0.180604
MTERF4	0.178628	8.64075e-37	0.180565
DBI	0.178598	8.881e-37	0.180535
PIGW	0.178593	8.92549e-37	0.180529
MTHFD1L	0.178583	9.0094e-37	0.180518
TMEM59	-0.178581	9.02093e-37	-0.180517
APEX1	0.178565	9.1561e-37	0.1805
P3H1	0.178557	9.22676e-37	0.180492
ARID5A	0.178516	9.57739e-37	0.18045
MYL6	-0.178483	9.87675e-37	-0.180415
POLE2	0.178413	1.05259e-36	0.180343
CDH5	0.17841	1.05591e-36	0.18034
DUSP18	0.178346	1.11931e-36	0.180274
PSMG1	0.178295	1.17381e-36	0.180221
TTC27	0.178286	1.18322e-36	0.180212
RASSF4	0.178176	1.3087e-36	0.180098
NINJ2	0.17815	1.3399e-36	0.180072
PTGES	0.178059	1.45641e-36	0.179978
ARSB	0.178041	1.48144e-36	0.179958
SNRPA	0.17801	1.52302e-36	0.179927
GTF3C5	0.177955	1.60192e-36	0.17987
RNF19B	0.17795	1.60896e-36	0.179865
GAS2L3	0.177812	1.82684e-36	0.179722
CHAF1A	0.177806	1.83676e-36	0.179716
TEK	0.177774	1.89138e-36	0.179683
WRAP53	0.177725	1.97691e-36	0.179633
TPRN	0.177651	2.11598e-36	0.179556
TAF9	0.177581	2.25495e-36	0.179484
TIPIN	0.177547	2.32584e-36	0.179449
DDI2	0.17754	2.34173e-36	0.179441
NCAPD3	0.177502	2.4253e-36	0.179402
POLA2	0.177427	2.59722e-36	0.179324
HAUS3	0.177281	2.96664e-36	0.179174
THBD	0.177032	3.72056e-36	0.178917
APOL3	0.176911	4.15607e-36	0.178792
TBX2	0.176905	4.17662e-36	0.178786
ST6GAL2	0.176895	4.21707e-36	0.178775
NUP42	0.176866	4.32874e-36	0.178745
UNC5C	0.176864	4.33696e-36	0.178743
ATG16L2	0.17686	4.35335e-36	0.178739
GLE1	0.176823	4.50135e-36	0.178701
DIPK2B	0.176752	4.80256e-36	0.178628
FKBP5	0.176748	4.81709e-36	0.178624
RRP1B	0.176714	4.96785e-36	0.178589
TRADD	0.176667	5.18663e-36	0.17854
COL12A1	0.176628	5.3721e-36	0.1785
CASZ1	-0.176541	5.81424e-36	-0.17841
RILPL2	0.176495	6.06401e-36	0.178362
HMBS	0.176486	6.11394e-36	0.178353
SHTN1	0.176461	6.2535e-36	0.178327
NPL	0.17644	6.37253e-36	0.178306
CTNNA1	-0.176405	6.57677e-36	-0.17827
NOC4L	0.17636	6.85447e-36	0.178223
AZIN1	0.176344	6.95418e-36	0.178207
NEK2	0.176332	7.0312e-36	0.178194
TBX1	0.176193	7.96938e-36	0.178051
PPIL3	0.176168	8.15351e-36	0.178025
ECM2	0.176166	8.16711e-36	0.178024
MARK3	0.17616	8.21256e-36	0.178017
SEMA3F	0.176105	8.63467e-36	0.17796
[truncated: 16,061 more rows]

## Sheet: Zn
	r	p	z
QSOX1	-0.618858	0	-0.723152
AGR2	-0.612357	0	-0.712683
S100A14	-0.606289	0	-0.703033
S100A10	-0.6031	0	-0.698004
FXYD3	-0.600808	0	-0.69441
S100A6	-0.599781	0	-0.692806
DES	0.598367	0	0.6906
KRT19	-0.594275	0	-0.684249
TMSB10	-0.583471	0	-0.66771
CHPF	-0.580727	0	-0.663559
C19orf33	-0.579307	0	-0.661419
DDIT4	-0.578701	0	-0.660508
ITGA6	-0.572092	0	-0.650626
DMBT1	-0.568757	0	-0.645684
REG4	-0.565124	0	-0.640329
GPRC5A	-0.557159	0	-0.628703
S100A16	-0.557117	0	-0.628644
CA2	-0.553102	0	-0.62284
SYNM	0.553056	0	0.622773
ACTG2	0.549505	0	0.617672
ANXA2	-0.548001	0	-0.61552
EREG	-0.546302	0	-0.613094
MAL2	-0.545604	0	-0.6121
CREB3L1	-0.544882	0	-0.611073
CA12	-0.543077	0	-0.60851
KCNMA1	0.542619	0	0.60786
ALDH1B1	0.541674	0	0.606522
KLF5	-0.539246	0	-0.603092
ZG16B	-0.53875	0	-0.602393
FXYD5	-0.537311	0	-0.600368
MUC5B	-0.53678	0	-0.599621
TFF3	-0.536667	0	-0.599463
SLPI	-0.536043	0	-0.598586
MYH11	0.535835	0	0.598295
TMED9	-0.535729	0	-0.598146
MBNL1	0.534279	0	0.596115
TSPAN1	-0.531947	0	-0.592857
SPINT2	-0.531165	0	-0.591766
MALL	-0.529294	0	-0.589164
FNBP1	0.528478	0	0.588032
PRUNE2	0.528319	0	0.58781
CD24	-0.527804	0	-0.587096
LIPH	-0.526641	0	-0.585486
PLN	0.526563	0	0.585378
SYNPO2	0.525053	0	0.583291
RNASET2	-0.524956	0	-0.583156
HSPB8	0.52494	0	0.583135
PGM5	0.524755	0	0.582879
KDELR3	-0.524385	0	-0.582369
ST14	-0.524043	0	-0.581898
IFI6	-0.522131	0	-0.579265
PTGIS	0.521498	0	0.578395
TSPAN8	-0.521404	0	-0.578267
HAND1	0.520772	0	0.577398
GOLM1	-0.520713	0	-0.577318
TAGLN2	-0.519352	0	-0.575452
SERPINB5	-0.519186	0	-0.575225
PPP1R14A	0.517847	0	0.573394
MLPH	-0.516544	0	-0.571615
KCNMB1	0.51632	0	0.57131
LSR	-0.515187	0	-0.569765
SPEG	0.514112	0	0.568303
S100P	-0.512131	0	-0.565614
FKBP10	-0.511576	0	-0.564863
GALNT3	-0.511278	0	-0.564458
SORBS1	0.511219	0	0.564378
C1R	0.510755	0	0.563751
LGALS4	-0.509926	0	-0.56263
PI3	-0.508862	0	-0.561194
LAMC2	-0.508484	0	-0.560683
LMO3	0.507006	0	0.558692
AHR	-0.505534	0	-0.556712
TNNT1	-0.503933	0	-0.554563
CEACAM6	-0.50338	0	-0.553823
LMOD1	0.501855	0	0.551783
SERPING1	0.501212	0	0.550923
SERPINA1	-0.50092	0	-0.550533
WFDC2	0.500662	0	0.550189
CEACAM1	-0.499459	0	-0.548585
CDH17	-0.496561	9.41477e-307	-0.544731
MGP	0.496419	1.49587e-306	0.544543
CNN1	0.494924	1.9479e-304	0.54256
LRIG1	0.494838	2.57084e-304	0.542447
MYDGF	-0.493703	1.01599e-302	-0.540946
PDZK1IP1	-0.492404	6.71998e-301	-0.539229
S100A11	-0.491241	2.8246e-299	-0.537695
SEZ6L2	-0.490651	1.87186e-298	-0.536918
CLDN4	-0.490476	3.27833e-298	-0.536687
RBPMS	0.490357	4.80304e-298	0.53653
PTP4A3	0.490181	8.43375e-298	0.536298
GMDS	-0.489773	3.10084e-297	-0.535762
BST2	-0.489442	8.91689e-297	-0.535326
MUC6	-0.489258	1.60108e-296	-0.535085
SFN	-0.488803	6.82274e-296	-0.534486
CYSTM1	-0.488678	1.0155e-295	-0.534322
AREG	-0.488278	3.62362e-295	-0.533797
TSPAN3	-0.488001	8.72361e-295	-0.533433
ERRFI1	-0.487471	4.68131e-294	-0.532738
PLIN4	0.487414	5.60479e-294	0.532663
HMCN2	0.486142	3.1213e-292	0.530997
BOC	0.485903	6.63722e-292	0.530683
TNS4	-0.484822	1.98805e-290	-0.529269
P4HB	-0.484585	4.19005e-290	-0.528959
MYLK	0.483139	3.86589e-288	0.527071
CRYAB	0.482697	1.53796e-287	0.526494
PRELP	0.482493	2.89784e-287	0.526229
FLNA	0.481857	2.09887e-286	0.5254
TRIM29	-0.481315	1.13099e-285	-0.524695
HSPB7	0.480904	4.05056e-285	0.524159
F3	-0.480326	2.42332e-284	-0.523408
LIMS2	0.480225	3.30912e-284	0.523277
BACE2	-0.480088	5.05254e-284	-0.523099
SH3KBP1	-0.479969	7.30613e-284	-0.522944
RGS5	0.47971	1.62756e-283	0.522607
ATP1B1	-0.478798	2.70483e-282	-0.521423
ATP2B4	0.478778	2.87866e-282	0.521397
PHLDA1	-0.47762	1.00862e-280	-0.519896
ITGB4	-0.477042	5.92141e-280	-0.519148
AMN	-0.476631	2.07932e-279	-0.518616
SLC44A4	-0.475564	5.38804e-278	-0.517236
LY6E	-0.475435	7.98042e-278	-0.517069
PLAUR	-0.475058	2.51174e-277	-0.516582
DSTN	0.474272	2.73013e-276	0.515568
MYEOV	-0.473872	9.17412e-276	-0.515052
MUC1	-0.47359	2.15081e-275	-0.514689
MYH14	-0.473076	1.01726e-274	-0.514026
TSPAN13	-0.472396	7.92745e-274	-0.51315
PRSS3	-0.470696	1.30733e-271	-0.510964
CALD1	0.469687	2.67111e-270	0.509669
KCTD12	0.469564	3.86373e-270	0.509511
ALDH1L1	-0.469438	5.62656e-270	-0.509349
CANT1	-0.469281	8.97583e-270	-0.509148
BAIAP2L1	-0.469219	1.08019e-269	-0.509068
MUC13	-0.468743	4.4571e-269	-0.508458
PIGR	-0.468454	1.05519e-268	-0.508087
GLRX	-0.468453	1.05852e-268	-0.508086
ADCY5	0.468238	2.00412e-268	0.507811
ADGRG6	-0.467662	1.10727e-267	-0.507074
EZR	-0.467083	6.15879e-267	-0.506333
SH3BGRL3	-0.466935	9.55071e-267	-0.506143
MASP1	0.465919	1.91465e-265	0.504846
LAMB3	-0.465713	3.51355e-265	-0.504583
PNRC1	0.464712	6.68845e-264	0.503304
ACTB	0.464371	1.81763e-263	0.50287
C1S	0.463602	1.73281e-262	0.501889
ZBTB16	0.463162	6.25995e-262	0.50133
TMEM45B	-0.463134	6.79251e-262	-0.501294
LGALS3BP	-0.463124	7.00267e-262	-0.501281
PPP1R12B	0.462943	1.18856e-261	0.50105
SERINC2	-0.462504	4.26903e-261	-0.500492
TFF1	-0.462476	4.63234e-261	-0.500457
MAB21L2	0.462279	8.22579e-261	0.500206
DPYSL3	0.46218	1.09734e-260	0.50008
ANGPTL1	0.462046	1.62031e-260	0.49991
RRBP1	-0.461981	1.95821e-260	-0.499827
IFI27	-0.460727	7.47109e-259	-0.498234
LPP	0.460692	8.28507e-259	0.498189
MYL9	0.458925	1.36382e-256	0.495949
ACTA2	0.458377	6.60616e-256	0.495255
GJC1	0.458303	8.16215e-256	0.495161
HSPB1	0.457966	2.15071e-255	0.494735
PDE3B	0.457373	1.17804e-254	0.493985
KLK10	-0.456213	3.25033e-253	-0.492519
COL17A1	-0.455875	8.54317e-253	-0.492091
HSPB6	0.454837	1.63636e-251	0.490783
FRZB	0.454545	3.75584e-251	0.490414
HK2	-0.454524	3.98519e-251	-0.490387
AKAP12	0.454098	1.33487e-250	0.48985
C3	0.454001	1.75831e-250	0.489728
ERO1A	-0.453994	1.79228e-250	-0.48972
TNS1	0.453463	8.04579e-250	0.489052
SMTN	0.453248	1.47818e-249	0.488781
CD55	-0.453131	2.05588e-249	-0.488634
CEACAM5	-0.453004	2.94782e-249	-0.488473
EPCAM	-0.453001	2.97417e-249	-0.488469
TMPRSS2	-0.4529	3.95555e-249	-0.488342
PSD	0.452826	4.87618e-249	0.488249
MUC3A	-0.452453	1.39461e-248	-0.487781
MAP3K20	0.452252	2.45883e-248	0.487528
SGCA	0.452049	4.35762e-248	0.487272
FXYD1	0.451991	5.11852e-248	0.4872
PALLD	0.451797	8.85178e-248	0.486956
LGALS3	-0.451618	1.46514e-247	-0.48673
RAB25	-0.450806	1.43099e-246	-0.485711
INAVA	-0.450299	5.91808e-246	-0.485075
ISG15	-0.449842	2.12121e-245	-0.484503
CA9	-0.449459	6.18305e-245	-0.484023
IGFBP7	0.44919	1.31019e-244	0.483685
PLAC8	-0.449082	1.77256e-244	-0.483549
CLIC4	0.449008	2.17878e-244	0.483457
TRAF4	-0.448921	2.77376e-244	-0.483348
STXBP2	-0.44856	7.5772e-244	-0.482896
PIK3R1	0.448421	1.11634e-243	0.482722
TGFBR2	0.447318	2.38708e-242	0.481342
SPARCL1	0.44715	3.79925e-242	0.481132
DTNA	0.446385	3.15114e-241	0.480176
MELTF	-0.446245	4.63499e-241	-0.480002
MET	-0.445275	6.71995e-240	-0.478791
MUC5AC	-0.445232	7.57047e-240	-0.478737
CFL2	0.445173	8.88862e-240	0.478665
SLC9A3R1	-0.444917	1.8012e-239	-0.478344
KCNH2	0.444386	7.736e-239	0.477683
CLDN7	-0.444214	1.23972e-238	-0.477469
MARCO	-0.444176	1.37453e-238	-0.477422
PLEK2	-0.443992	2.27517e-238	-0.477193
GUCY1A1	0.443967	2.43755e-238	0.477161
AZGP1	-0.44279	6.09094e-237	-0.475696
ELF3	-0.44248	1.42202e-236	-0.47531
C1orf116	-0.441692	1.21347e-235	-0.474331
KANK2	0.441514	1.96871e-235	0.47411
ERN2	-0.440809	1.33421e-234	-0.473235
RBPMS2	0.440739	1.61243e-234	0.473148
PRR15L	-0.440537	2.78536e-234	-0.472898
FBXO32	0.440528	2.85952e-234	0.472885
TMSB4X	-0.440178	7.36837e-234	-0.472452
PDZRN3	0.440012	1.15619e-233	0.472245
AGRN	-0.439877	1.66188e-233	-0.472079
AQP1	0.439256	8.88809e-233	0.471309
CGREF1	-0.437963	2.88486e-231	-0.469708
F13A1	0.437898	3.43458e-231	0.469627
CXCL8	-0.437769	4.86119e-231	-0.469467
MSRB3	0.437309	1.6668e-230	0.468899
TFRC	-0.436833	5.96799e-230	-0.46831
ADAM15	-0.436808	6.37119e-230	-0.46828
ACTN1	0.436359	2.115e-229	0.467725
SPINT1	-0.436244	2.87847e-229	-0.467583
CLIP1	0.436216	3.10139e-229	0.467548
SVIL	0.436084	4.40657e-229	0.467386
ACHE	-0.436004	5.46001e-229	-0.467286
GREM1	0.435918	6.87391e-229	0.46718
SLC8A1	0.435646	1.41961e-228	0.466844
TAGLN	0.435349	3.1264e-228	0.466478
SDC1	-0.435136	5.51274e-228	-0.466215
ANXA6	0.43395	1.28429e-226	0.464753
TNFRSF12A	-0.43319	9.59046e-226	-0.463817
PRSS8	-0.432619	4.32898e-225	-0.463115
LAD1	-0.432006	2.17571e-224	-0.462361
CDKN1A	-0.431605	6.2509e-224	-0.461868
MRVI1	0.431473	8.84359e-224	0.461705
PPL	-0.430597	8.80995e-223	-0.460629
COX7A1	0.429908	5.34333e-222	0.459784
KCNK1	-0.42964	1.07657e-221	-0.459455
CACNA1C	0.429606	1.17442e-221	0.459414
CACNA1H	0.429523	1.46089e-221	0.459311
RAP1GAP	-0.429508	1.51927e-221	-0.459293
ZYX	0.429436	1.8309e-221	0.459205
GALNT5	-0.429422	1.89834e-221	-0.459188
RHOB	0.429141	3.95165e-221	0.458844
ASPH	-0.428822	9.07104e-221	-0.458453
PTGER3	0.428398	2.73439e-220	0.457933
TLN1	0.427069	8.60305e-219	0.456306
CDHR5	-0.42687	1.43763e-218	-0.456064
ZEB1	0.426313	6.06459e-218	0.455383
TCEAL4	0.425392	6.52091e-217	0.454257
NRP2	0.425183	1.11756e-216	0.454001
RAB23	0.425152	1.20842e-216	0.453964
FLNC	0.424609	4.88564e-216	0.453301
FAM83H	-0.424569	5.41451e-216	-0.453252
F11R	-0.424221	1.32028e-215	-0.452828
PDLIM3	0.424037	2.11644e-215	0.452604
HS3ST1	-0.423821	3.6756e-215	-0.452341
NEXN	0.422838	4.54092e-214	0.451143
SLC22A18	-0.422564	9.11701e-214	-0.45081
CEBPD	0.422427	1.29427e-213	0.450642
ITGA2	-0.42226	1.98185e-213	-0.450439
CLDN1	-0.421736	7.51217e-213	-0.449802
PHLDB2	0.421694	8.36357e-213	0.44975
NFIX	0.421644	9.49273e-213	0.44969
TES	0.421487	1.41349e-212	0.449499
EMP1	-0.421314	2.19288e-212	-0.449289
MFAP4	0.420737	9.4781e-212	0.448587
SLC2A1	-0.420669	1.12612e-211	-0.448505
FBLN5	0.420413	2.15228e-211	0.448194
PKM	-0.419999	6.14231e-211	-0.44769
ST3GAL4	-0.419926	7.37376e-211	-0.447602
BCL2L1	-0.41959	1.72146e-210	-0.447195
CPED1	0.419577	1.78036e-210	0.447179
ZFP36L1	0.419572	1.80496e-210	0.447172
ITIH5	0.419431	2.57708e-210	0.447001
MARCKSL1	-0.419083	6.1829e-210	-0.44658
SLC11A1	-0.418744	1.45325e-209	-0.446168
PRDX4	-0.418736	1.48089e-209	-0.446159
C12orf75	-0.418718	1.55231e-209	-0.446136
CXCL16	-0.418527	2.50988e-209	-0.445905
MXRA7	0.418456	2.99554e-209	0.445819
CDC42EP3	0.418019	8.9973e-209	0.445289
PODN	0.417506	3.25438e-208	0.444668
PDE5A	0.417327	5.09361e-208	0.444451
INMT	0.417128	8.38125e-208	0.44421
ADAM33	0.416413	5.0114e-207	0.443344
TPM2	0.416263	7.28117e-207	0.443163
IL1RN	-0.416171	9.15129e-207	-0.443052
KLK1	-0.415754	2.5937e-206	-0.442547
PCDH7	0.415307	7.87233e-206	0.442008
EFNB1	-0.415273	8.57467e-206	-0.441966
PARVA	0.414268	1.04002e-204	0.440752
DHRS7	-0.414198	1.23766e-204	-0.440668
B3GNT3	-0.414156	1.37204e-204	-0.440617
FXYD6	0.413459	7.70307e-204	0.439776
FUT3	-0.413444	7.99304e-204	-0.439758
AQP5	-0.413367	9.66546e-204	-0.439665
PPARG	-0.413257	1.26861e-203	-0.439533
PPP1R1B	-0.413217	1.40033e-203	-0.439484
CASQ2	0.41248	8.61808e-203	0.438596
TMEM238	-0.412356	1.17062e-202	-0.438446
ZCCHC24	0.411461	1.05716e-201	0.437368
TSPAN2	0.41111	2.49784e-201	0.436946
CES1	0.409943	4.34479e-200	0.435543
FERMT2	0.409842	5.55594e-200	0.435422
DEPTOR	0.409487	1.32119e-199	0.434995
ENAH	0.409272	2.23263e-199	0.434736
TFF2	-0.408824	6.63909e-199	-0.434199
PPIB	-0.4079	6.25981e-198	-0.43309
ST5	0.407705	1.00519e-197	0.432856
SPDEF	-0.407558	1.43686e-197	-0.432679
DDR2	0.407534	1.52269e-197	0.43265
LMNA	-0.40745	1.86571e-197	-0.43255
RBM47	-0.407424	1.98429e-197	-0.432519
TMED3	-0.407119	4.15924e-197	-0.432152
PLEKHO1	0.40705	4.9048e-197	0.432071
TSPO	-0.407039	5.04073e-197	-0.432057
SDCBP2	-0.407034	5.0971e-197	-0.432052
RHOF	-0.405731	1.18317e-195	-0.43049
HOXD10	0.405708	1.25024e-195	0.430463
SLC16A3	-0.4055	2.06371e-195	-0.430213
MEIS1	0.405387	2.70331e-195	0.430079
TMEM92	-0.404873	9.29902e-195	-0.429464
RASSF7	-0.404414	2.79807e-194	-0.428915
CIRBP	0.404402	2.87566e-194	0.428901
PLS1	-0.403797	1.22347e-193	-0.428178
SDC3	0.40355	2.21259e-193	0.427882
TMC4	-0.402491	2.75892e-192	-0.426618
SLMAP	0.402328	4.07098e-192	0.426423
DIXDC1	0.401285	4.84583e-191	0.42518
CRABP2	-0.400951	1.06812e-190	-0.424782
CHRM2	0.400779	1.60596e-190	0.424577
FHL1	0.400703	1.92176e-190	0.424486
FOXF1	0.40017	6.78558e-190	0.423851
KCND3	0.400072	8.5415e-190	0.423735
IL18BP	0.400027	9.51103e-190	0.423681
ATP2C2	-0.399917	1.23221e-189	-0.42355
TIMP1	-0.399766	1.75769e-189	-0.423371
TESC	-0.399733	1.90176e-189	-0.423331
PBX1	0.399603	2.58024e-189	0.423177
DSG2	-0.399424	3.93927e-189	-0.422963
CLU	0.398531	3.21682e-188	0.421901
PLK2	-0.398005	1.10375e-187	-0.421277
CXCL1	-0.397169	7.82043e-187	-0.420283
TENT5A	-0.39711	8.97282e-187	-0.420213
PCDH1	-0.396837	1.69595e-186	-0.41989
PKIG	0.396492	3.79259e-186	0.41948
VCL	0.395978	1.25795e-185	0.41887
ELN	0.395827	1.7882e-185	0.41869
LDB3	0.395768	2.04754e-185	0.418621
PRKG1	0.395682	2.5009e-185	0.418519
DSC2	-0.395367	5.20342e-185	-0.418146
COL14A1	0.39456	3.38543e-184	0.417189
TMEM125	-0.394378	5.16213e-184	-0.416973
HIF3A	0.394308	6.06816e-184	0.416891
C1QA	0.39391	1.52129e-183	0.41642
VAMP8	-0.393457	4.33039e-183	-0.415884
AXL	0.393432	4.58536e-183	0.415855
CDCP1	-0.393221	7.45885e-183	-0.415605
SORBS2	0.391106	9.61194e-181	0.413105
POF1B	-0.390494	3.89983e-180	-0.412382
EHBP1L1	0.390372	5.14544e-180	0.412239
PHLDA2	-0.389881	1.57718e-179	-0.41166
PODXL2	-0.389242	6.75981e-179	-0.410906
NNMT	0.389182	7.73533e-179	0.410836
PKP3	-0.388947	1.32038e-178	-0.410559
SYNPO	0.388684	2.39853e-178	0.410249
PDZRN4	0.388593	2.94701e-178	0.410142
LTBP3	0.388232	6.68784e-178	0.409717
ESRP1	-0.387796	1.79395e-177	-0.409204
GDF15	-0.387314	5.33102e-177	-0.408637
CDA	-0.387142	7.86806e-177	-0.408434
BICDL2	-0.386742	1.93997e-176	-0.407963
CLMP	0.386651	2.38228e-176	0.407856
CAPN5	-0.386561	2.91788e-176	-0.40775
PROM1	-0.386458	3.67795e-176	-0.407629
MUC17	-0.385943	1.17228e-175	-0.407024
PPP1R12A	0.385875	1.36424e-175	0.406945
HNF4A	-0.385639	2.31805e-175	-0.406667
ISLR	0.385546	2.85878e-175	0.406558
CYP3A5	-0.38526	5.43494e-175	-0.406221
SIPA1L2	-0.385137	7.1477e-175	-0.406078
AMOTL1	0.38507	8.31025e-175	0.405999
PNCK	0.38482	1.45609e-174	0.405705
JSRP1	-0.38437	3.97864e-174	-0.405178
EPHA2	-0.384333	4.33034e-174	-0.405133
EMILIN1	0.38427	4.98335e-174	0.40506
COL4A2	0.384214	5.64501e-174	0.404994
RHPN2	-0.384026	8.58591e-174	-0.404774
MCAM	0.383988	9.34705e-174	0.404729
GSKIP	-0.383514	2.69115e-173	-0.404173
CBX6	0.383378	3.64812e-173	0.404013
IGF2BP2	-0.383315	4.19704e-173	-0.403939
TPM1	0.383254	4.80483e-173	0.403868
EID1	0.38298	8.84877e-173	0.403547
PAPSS2	-0.382858	1.15833e-172	-0.403405
INF2	-0.382703	1.63616e-172	-0.403223
MYOCD	0.382497	2.58641e-172	0.402981
P4HA1	-0.382321	3.82655e-172	-0.402775
TXNDC17	-0.381732	1.41044e-171	-0.402086
STARD10	-0.381721	1.44656e-171	-0.402072
GUK1	-0.381627	1.7813e-171	-0.401962
PLEKHA6	-0.381122	5.4415e-171	-0.401372
MUC2	-0.380963	7.73422e-171	-0.401185
SLC1A5	-0.380652	1.53791e-170	-0.400821
CCKAR	0.380176	4.38935e-170	0.400265
GBP2	0.380076	5.46428e-170	0.400149
FOXP2	0.379604	1.54367e-169	0.399597
CRIM1	0.379061	5.09102e-169	0.398963
EPS8L2	-0.378977	6.12339e-169	-0.398864
RERE	0.378895	7.32384e-169	0.398769
CAPN8	-0.378471	1.85722e-168	-0.398273
TM4SF1	-0.378302	2.68432e-168	-0.398077
GAS6	0.377949	5.82046e-168	0.397664
SPOCK1	0.377584	1.28991e-167	0.397239
EPS8L3	-0.377378	2.02083e-167	-0.396999
THBS4	0.377167	3.20362e-167	0.396753
ITPR1	0.376895	5.80062e-167	0.396435
WFDC1	0.376821	6.80504e-167	0.39635
DUSP4	-0.376342	1.92854e-166	-0.395792
HMGCS1	-0.37583	5.86486e-166	-0.395195
RYR2	0.375757	6.88067e-166	0.395109
FAM83E	-0.375662	8.44909e-166	-0.394999
C1QB	0.375413	1.44823e-165	0.39471
TOX3	-0.374352	1.43561e-164	-0.393475
PROM2	-0.374252	1.78136e-164	-0.393359
SOD2	0.374219	1.91452e-164	0.39332
METTL7A	0.374107	2.43735e-164	0.39319
JAM3	0.37343	1.04853e-163	0.392402
CD276	-0.373033	2.45828e-163	-0.391942
DPT	0.373005	2.61363e-163	0.391909
CXCL12	0.372533	7.19768e-163	0.391361
SYTL1	-0.372481	8.03654e-163	-0.391301
FGFR1	0.372203	1.45827e-162	0.390978
NQO1	-0.371882	2.90185e-162	-0.390605
EHF	-0.371764	3.73235e-162	-0.390468
CALB2	-0.371711	4.17674e-162	-0.390407
AHNAK	0.371371	8.63607e-162	0.390013
AKT3	0.37127	1.07252e-161	0.389895
ABHD17C	-0.371242	1.13899e-161	-0.389863
ARHGEF25	0.371183	1.29188e-161	0.389794
NCS1	0.37116	1.35724e-161	0.389767
FSCN1	-0.370871	2.51091e-161	-0.389433
BAIAP2L2	-0.370658	3.95574e-161	-0.389186
SIAE	-0.370534	5.14985e-161	-0.389042
SOX9	-0.370345	7.69332e-161	-0.388823
SOD3	0.369931	1.85598e-160	0.388343
RAB27B	-0.36984	2.2532e-160	-0.388238
SH3RF2	-0.369436	5.31283e-160	-0.38777
WWC1	-0.368773	2.1622e-159	-0.387002
SPP1	-0.368713	2.4544e-159	-0.386933
SLC44A3	-0.368332	5.49643e-159	-0.386492
NECTIN2	-0.368081	9.34153e-159	-0.386201
TOMM7	0.36798	1.15536e-158	0.386085
TMEM176A	-0.367825	1.60108e-158	-0.385906
PDLIM4	0.367779	1.76412e-158	0.385853
TP53I3	-0.367428	3.70058e-158	-0.385446
MOXD1	0.367417	3.78255e-158	0.385434
GCNT3	-0.367207	5.88622e-158	-0.385191
PLPP2	-0.367043	8.31919e-158	-0.385001
YAP1	0.366897	1.13057e-157	0.384833
TMEM200B	0.366631	1.97639e-157	0.384525
FFAR4	-0.365877	9.60855e-157	-0.383654
S100A2	-0.365541	1.94145e-156	-0.383266
GYPC	0.365058	5.32604e-156	0.382709
HIPK3	0.365028	5.66753e-156	0.382675
KCNK3	0.364908	7.2814e-156	0.382536
ITGA7	0.364859	8.07375e-156	0.382479
EFEMP1	0.36474	1.0347e-155	0.382342
STON1	0.364652	1.24149e-155	0.382241
C8G	-0.364611	1.35391e-155	-0.382193
TGFBR1	0.364421	2.01175e-155	0.381974
GUCY1B1	0.364185	3.28839e-155	0.381702
C1QC	0.364143	3.59047e-155	0.381653
ATN1	0.364118	3.77881e-155	0.381625
FUT6	-0.363931	5.57105e-155	-0.38141
ARHGEF26	0.363535	1.27086e-154	0.380953
LIF	-0.363107	3.08455e-154	-0.38046
COL6A2	0.363064	3.37287e-154	0.380411
IVNS1ABP	-0.362851	5.24861e-154	-0.380165
LRPAP1	-0.362831	5.47057e-154	-0.380142
CLDN3	-0.362782	6.04786e-154	-0.380086
CXCL3	-0.362657	7.84103e-154	-0.379942
RAP1A	0.362478	1.13661e-153	0.379735
FILIP1L	0.362021	2.91775e-153	0.37921
CNTNAP1	0.361899	3.75476e-153	0.37907
ICA1	-0.36159	7.10776e-153	-0.378714
TMPRSS4	-0.361258	1.41006e-152	-0.378332
ACY1	-0.360601	5.43961e-152	-0.377577
ARF1	-0.360159	1.34953e-151	-0.377069
ABCC3	-0.359635	3.95171e-151	-0.376466
XDH	-0.359296	7.90403e-151	-0.376077
OLFML2A	0.359233	8.9853e-151	0.376005
SMIM22	-0.359159	1.04673e-150	-0.37592
DMPK	0.35908	1.22872e-150	0.37583
EPS8L1	-0.358932	1.66342e-150	-0.375659
ITGA1	0.358759	2.36801e-150	0.375461
TM9SF3	-0.35859	3.34568e-150	-0.375267
MXD1	-0.358551	3.61723e-150	-0.375223
RGS2	0.358454	4.41389e-150	0.375111
APP	-0.358363	5.31224e-150	-0.375006
CSPG4	0.357974	1.1727e-149	0.37456
LTBP1	0.357724	1.95262e-149	0.374273
TGFB1I1	0.357248	5.13414e-149	0.373728
FYCO1	0.357104	6.87684e-149	0.373563
VEGFA	-0.357083	7.17923e-149	-0.373538
GPM6A	0.356665	1.67316e-148	0.37306
FAM3D	-0.356642	1.75476e-148	-0.373033
WWTR1	0.356445	2.61594e-148	0.372807
IFI44	-0.356434	2.67377e-148	-0.372795
DHCR24	-0.355869	8.3875e-148	-0.372147
PLK3	-0.355843	8.83012e-148	-0.372118
TMEM45A	-0.355821	9.23112e-148	-0.372093
AEBP1	0.355413	2.10268e-147	0.371626
KLF4	-0.355286	2.71744e-147	-0.371481
CDH1	-0.355275	2.7805e-147	-0.371468
CAPN2	-0.355121	3.78948e-147	-0.371292
LMAN2	-0.355056	4.31687e-147	-0.371218
TNC	0.355026	4.58607e-147	0.371183
CTDSP2	0.354811	7.06995e-147	0.370937
KRT17	-0.354438	1.49922e-146	-0.37051
SLC39A11	-0.354387	1.66131e-146	-0.370451
PDLIM7	0.354354	1.77377e-146	0.370414
OSMR	0.354238	2.24131e-146	0.370281
MRGPRF	0.35344	1.10963e-145	0.369369
F2RL1	-0.35319	1.8309e-145	-0.369083
TTC39A	-0.353036	2.49079e-145	-0.368908
COL6A1	0.352694	4.93461e-145	0.368517
PARM1	-0.352602	5.92595e-145	-0.368412
CBX7	0.352565	6.38123e-145	0.36837
PLIN3	-0.352438	8.21817e-145	-0.368225
BAX	-0.352419	8.54288e-145	-0.368203
CHRNA3	0.352261	1.17063e-144	0.368022
ALS2CL	-0.352168	1.40924e-144	-0.367916
FERMT1	-0.352144	1.4789e-144	-0.367889
ARHGAP1	0.351792	2.97986e-144	0.367487
CYP51A1	-0.351694	3.62074e-144	-0.367375
HOXB6	-0.351514	5.17839e-144	-0.36717
LAYN	0.351494	5.39266e-144	0.367147
FLNB	-0.351376	6.80966e-144	-0.367013
LGR4	-0.350792	2.1713e-143	-0.366347
MX1	-0.350763	2.30258e-143	-0.366313
AP1S3	-0.350581	3.29907e-143	-0.366106
DGAT1	-0.350535	3.61254e-143	-0.366054
AOC1	-0.350354	5.17654e-143	-0.365847
PLCXD1	-0.350207	6.92506e-143	-0.365679
ADAM11	0.350102	8.51932e-143	0.36556
CGN	-0.349775	1.62536e-142	-0.365188
CIB1	-0.349529	2.64256e-142	-0.364907
TCEAL1	0.349134	5.76377e-142	0.364457
FCGBP	-0.34899	7.65216e-142	-0.364293
MST1R	-0.348918	8.82674e-142	-0.364211
BAG2	0.348718	1.30855e-141	0.363983
THY1	0.348325	2.83537e-141	0.363536
EPB41L2	-0.348096	4.44117e-141	-0.363276
NIBAN1	0.348044	4.91936e-141	0.363217
LMAN1	-0.348028	5.07687e-141	-0.363198
PDIA3	-0.347743	8.88584e-141	-0.362874
CCL15	-0.347651	1.06386e-140	-0.362769
MYADM	0.347531	1.34617e-140	0.362633
JUP	-0.347105	3.10023e-140	-0.362148
EFNB2	-0.347006	3.76618e-140	-0.362035
PLPP1	0.346892	4.70245e-140	0.361906
PON2	-0.346539	9.36857e-140	-0.361505
KRTCAP3	-0.346272	1.57823e-139	-0.361202
CCDC69	0.346268	1.59249e-139	0.361197
SSR2	-0.346162	1.95828e-139	-0.361076
MISP	-0.345927	3.09495e-139	-0.360809
CRTAP	0.345872	3.44444e-139	0.360747
NPDC1	-0.345802	3.94779e-139	-0.360667
TNFRSF21	-0.345138	1.43492e-138	-0.359914
TSTA3	-0.34505	1.70287e-138	-0.359814
RNF128	-0.344887	2.33893e-138	-0.359628
BCL10	-0.344821	2.65446e-138	-0.359554
MECOM	-0.344578	4.25702e-138	-0.359278
SRF	0.344489	5.05778e-138	0.359177
SLC7A11	-0.344449	5.47002e-138	-0.359131
SPATS2L	-0.344324	6.95739e-138	-0.35899
CORO2A	-0.343975	1.36757e-137	-0.358594
FBXL22	0.343906	1.56226e-137	0.358516
IL32	-0.343637	2.6323e-137	-0.35821
HES1	-0.343627	2.68388e-137	-0.358199
SERF2	-0.343045	8.24072e-137	-0.35754
ADM	-0.343024	8.59353e-137	-0.357515
HDAC9	0.342808	1.30065e-136	0.357272
UGT8	-0.342651	1.76033e-136	-0.357093
KIAA1522	-0.342187	4.29868e-136	-0.356568
MYO5B	-0.342186	4.30741e-136	-0.356566
KRT23	-0.342031	5.79908e-136	-0.356391
UGT1A1	-0.341899	7.47607e-136	-0.356241
FILIP1	0.341633	1.24628e-135	0.35594
USH1C	-0.341368	2.07106e-135	-0.35564
SELENOF	-0.341298	2.36752e-135	-0.355561
NT5DC3	0.341291	2.39983e-135	0.355553
KRT8	-0.341168	3.03343e-135	-0.355414
ISCU	0.341145	3.17039e-135	0.355388
CNN3	0.341012	4.09386e-135	0.355237
FDXR	-0.340674	7.8032e-135	-0.354855
FSTL1	0.340628	8.53138e-135	0.354803
PLOD1	-0.340426	1.25348e-134	-0.354575
HEXB	-0.340315	1.55153e-134	-0.354448
HOXB9	-0.340207	1.90632e-134	-0.354326
FRY	0.340073	2.45902e-134	0.354175
STK24	-0.339561	6.52389e-134	-0.353596
RASL12	0.339126	1.49161e-133	0.353105
CRACR2B	-0.339005	1.87807e-133	-0.352968
MYO7B	-0.338924	2.1912e-133	-0.352876
MYEF2	0.338868	2.43713e-133	0.352813
PYCR1	-0.338576	4.23704e-133	-0.352483
VWA1	0.337754	2.01004e-132	0.351555
ERGIC3	-0.337708	2.19233e-132	-0.351503
ATF3	-0.337672	2.34739e-132	-0.351462
KLK8	-0.337634	2.51944e-132	-0.35142
SDF4	-0.336701	1.46641e-131	-0.350367
LRG1	-0.336604	1.75918e-131	-0.350258
FGF2	0.336479	2.2268e-131	0.350116
SHROOM3	-0.33641	2.53426e-131	-0.350039
LASP1	-0.336334	2.92101e-131	-0.349954
FUT8	-0.336154	4.09841e-131	-0.349751
DMD	0.336078	4.73103e-131	0.349664
RGMA	0.336073	4.77934e-131	0.349658
LAMA3	-0.336012	5.35671e-131	-0.34959
NPAS2	-0.335998	5.49313e-131	-0.349575
YBX3	0.335893	6.69302e-131	0.349456
CD320	-0.335758	8.62186e-131	-0.349304
ELMO3	-0.335318	1.96959e-130	-0.348808
ANGPTL2	0.335046	3.27343e-130	0.348502
PLOD3	-0.334927	4.09033e-130	-0.348368
SLC37A1	-0.334882	4.44885e-130	-0.348317
TNFSF9	-0.334823	4.97366e-130	-0.34825
FGF7	0.334817	5.02669e-130	0.348244
ATP6V0B	-0.334702	6.23271e-130	-0.348114
RASEF	-0.334314	1.28556e-129	-0.347678
CDX1	-0.334215	1.54694e-129	-0.347566
MYL6	0.333846	3.07998e-129	0.34715
AGR3	-0.333845	3.08557e-129	-0.347149
MAPK13	-0.333659	4.36279e-129	-0.34694
SKI	0.333507	5.79221e-129	0.346769
SUN2	0.333398	7.08916e-129	0.346646
CAV1	0.333395	7.12836e-129	0.346643
DPYSL2	0.333205	1.01526e-128	0.346429
RERG	0.33315	1.12443e-128	0.346367
KLHL5	0.332805	2.13516e-128	0.345979
GALE	-0.332758	2.32655e-128	-0.345927
TPD52	-0.332755	2.34144e-128	-0.345923
GALNT12	-0.332457	4.07165e-128	-0.345588
IRF6	-0.332378	4.71463e-128	-0.345499
TOB1	-0.332211	6.41401e-128	-0.345312
KCTD10	0.33217	6.93086e-128	0.345265
GALR2	0.332121	7.58947e-128	0.34521
PDIA4	-0.331832	1.29471e-127	-0.344885
IL1RAP	-0.33166	1.78008e-127	-0.344692
SLC22A23	-0.331647	1.82285e-127	-0.344677
KRT80	-0.331365	3.0648e-127	-0.344361
TNS2	0.331239	3.86966e-127	0.344219
FOXQ1	-0.330913	7.05479e-127	-0.343854
CCBE1	0.330911	7.08573e-127	0.343851
ABHD11	-0.330775	9.1097e-127	-0.343698
CEMIP	-0.329949	4.15792e-126	-0.342771
DHRS9	-0.329641	7.31821e-126	-0.342425
ARF4	-0.329257	1.47831e-125	-0.341995
FLRT3	-0.329255	1.48581e-125	-0.341992
ZBTB20	0.329183	1.6931e-125	0.341912
TREM1	-0.328749	3.74806e-125	-0.341425
MSN	0.328735	3.84714e-125	0.341409
GPR35	-0.328636	4.60603e-125	-0.341298
CTSD	-0.328596	4.95897e-125	-0.341253
OCIAD2	-0.328306	8.42032e-125	-0.340928
CAVIN1	0.32821	1.0027e-124	0.340821
CAPG	-0.327746	2.33551e-124	-0.340301
THBS1	0.32773	2.40269e-124	0.340283
OAS3	-0.327629	2.89252e-124	-0.340169
GATM	0.32664	1.74339e-123	0.339062
A2M	0.326422	2.58898e-123	0.338818
ITGA3	-0.32619	3.93893e-123	-0.338559
SMOX	-0.325978	5.77542e-123	-0.338322
ANK2	0.325836	7.4789e-123	0.338162
CD2AP	-0.325659	1.0299e-122	-0.337964
C4orf48	-0.325475	1.43521e-122	-0.337758
MIF	-0.325397	1.65016e-122	-0.337672
SMAD9	0.32487	4.2749e-122	0.337082
EVL	0.324714	5.65674e-122	0.336908
SHB	-0.324612	6.79479e-122	-0.336794
GCHFR	-0.324322	1.14525e-121	-0.33647
ENO1	-0.324315	1.16053e-121	-0.336461
ERLEC1	-0.324302	1.18666e-121	-0.336447
RAMP1	0.323947	2.24549e-121	0.336051
CAVIN2	0.323923	2.3457e-121	0.336024
TMCO1	-0.32369	3.5624e-121	-0.335763
NUMA1	0.32347	5.28479e-121	0.335518
CDC42BPG	-0.323088	1.04739e-120	-0.335091
TRIB3	-0.32308	1.06183e-120	-0.335082
HAND2	0.322986	1.25677e-120	0.334977
MYRF	-0.322555	2.71253e-120	-0.334497
ENTPD1	0.322493	3.03113e-120	0.334427
RGL3	-0.32239	3.64584e-120	-0.334312
PLXNB2	-0.322364	3.81337e-120	-0.334284
GBA	-0.322088	6.24004e-120	-0.333975
EFNA3	-0.321812	1.02055e-119	-0.333667
GNAO1	0.321698	1.25044e-119	0.33354
TMPRSS3	-0.321681	1.28788e-119	-0.333522
LMO7	-0.32165	1.3618e-119	-0.333487
PALM2-AKAP2	0.321154	3.2914e-119	0.332933
PLAAT2	-0.320897	5.19495e-119	-0.332646
CCDC68	-0.320622	8.45674e-119	-0.33234
SLC1A1	-0.320423	1.20278e-118	-0.332118
GSR	-0.320396	1.26153e-118	-0.332088
PACS1	0.320166	1.8947e-118	0.331832
CD82	-0.319927	2.89389e-118	-0.331565
GJB2	-0.319874	3.17681e-118	-0.331507
COL16A1	0.319762	3.86928e-118	0.331382
NACC2	0.319271	9.20411e-118	0.330836
PIWIL1	-0.319196	1.05133e-117	-0.330752
SELENOW	0.318937	1.65976e-117	0.330463
UAP1	-0.318892	1.79707e-117	-0.330413
PERP	-0.318509	3.5228e-117	-0.329987
CALML4	-0.318415	4.15638e-117	-0.329882
SH3BGRL	0.318369	4.50624e-117	0.329831
JPH2	0.317715	1.42021e-116	0.329103
GSDMB	-0.317676	1.5207e-116	-0.32906
HSD17B2	-0.317575	1.81405e-116	-0.328948
CKAP4	-0.317232	3.30639e-116	-0.328567
UPP1	-0.317034	4.6801e-116	-0.328346
DAP	-0.316793	7.12583e-116	-0.328078
TMEM167A	-0.316685	8.60344e-116	-0.327958
SPSB1	0.316521	1.14665e-115	0.327775
CKB	0.31645	1.29756e-115	0.327697
GDA	-0.316438	1.32369e-115	-0.327684
LDB1	0.316368	1.49521e-115	0.327606
SYDE2	0.31633	1.59954e-115	0.327563
INPP1	-0.316326	1.61074e-115	-0.327559
PRSS22	-0.316254	1.8245e-115	-0.327479
AP1S1	-0.316177	2.08739e-115	-0.327394
MAOB	0.315946	3.11983e-115	0.327137
IGSF9	-0.315564	6.063e-115	-0.326713
TMOD1	0.315502	6.75938e-115	0.326644
INSIG1	-0.315322	9.22982e-115	-0.326444
DOCK5	-0.315182	1.17799e-114	-0.326288
TMEM176B	-0.315159	1.22498e-114	-0.326263
LEFTY2	0.315083	1.39943e-114	0.326178
COPG1	-0.314928	1.83086e-114	-0.326006
RSAD2	-0.314901	1.91658e-114	-0.325977
RHOC	-0.314779	2.37067e-114	-0.325841
SELENOM	0.314599	3.23338e-114	0.325642
APH1A	-0.31398	9.44085e-114	-0.324955
VIL1	-0.313955	9.84967e-114	-0.324927
NUCB2	-0.313794	1.30228e-113	-0.324748
IFIT1	-0.313385	2.63684e-113	-0.324294
CLIC5	-0.313267	3.23174e-113	-0.324164
SEMA4G	-0.313214	3.5404e-113	-0.324105
CHP1	-0.313134	4.06399e-113	-0.324016
TM9SF2	-0.313093	4.35623e-113	-0.323971
SCD	-0.31285	6.61947e-113	-0.323702
PRRG1	-0.312797	7.25689e-113	-0.323643
SETBP1	0.312656	9.23997e-113	0.323487
C14orf132	0.312587	1.0411e-112	0.32341
MAP2K3	-0.312359	1.54123e-112	-0.323157
EHD2	0.312258	1.83043e-112	0.323046
ATRNL1	0.312081	2.48258e-112	0.322849
MDFI	-0.312061	2.56689e-112	-0.322827
USP18	-0.31206	2.57123e-112	-0.322826
TM4SF4	-0.31176	4.30122e-112	-0.322494
CMBL	-0.311738	4.4631e-112	-0.32247
MYO1B	-0.3116	5.655e-112	-0.322317
STAB1	0.311569	5.96897e-112	0.322282
OR51E2	0.311471	7.05095e-112	0.322174
MAP1B	0.31145	7.31827e-112	0.32215
FNDC3B	-0.311286	9.6723e-112	-0.321969
TIMP2	0.311238	1.05005e-111	0.321916
AKAP6	0.3111	1.32935e-111	0.321763
PNP	-0.310754	2.40081e-111	-0.32138
MX2	-0.310735	2.48065e-111	-0.321359
PPP2R2B	0.31041	4.3191e-111	0.320999
[truncated: 17,283 more rows]

## Sheet: Mn
	r	p	z
[truncated: 18,060 more rows]
